# Supplementary material for: l-threo-d-galacto-Octitol: a curious non-classical order–disorder polytype with an 88 Å axis
Source: Acta Crystallogr B Struct Sci Cryst Eng Mater. 2026 May 26;82(Pt 3):352–9. doi: 10.1107/S2052520626004907 (PMC13238486; doi:10.1107/S2052520626004907)
Supplement: Supplementary file 1 [file b-82-00352-sup1.cif]

data_I
#==============================================================================

# PROCESSING SUMMARY (IUCr Office Use Only)

_journal_date_recd_electronic      2025-07-21
_journal_date_to_coeditor         ?
_journal_date_from_coeditor       ?
_journal_date_accepted     2026-05-11
_journal_date_printers_first      ?
_journal_date_printers_final      ?
_journal_date_proofs_out          ?
_journal_date_proofs_in           ?
_journal_coeditor_name            ?
_journal_coeditor_code      NE5017SUP1
_journal_coeditor_notes
; ?
;
_journal_paper_category      FA
_journal_techeditor_code      B260490
_iucr_compatibility_tag          ACTA95
_journal_techeditor_notes  
;
;
_journal_coden_ASTM               ?
_journal_name_full                ?
_journal_year                     ?
_journal_volume                   ?
_journal_issue                    ?
_journal_page_first               ?
_journal_page_last                ?
_journal_suppl_publ_number        ?
_journal_suppl_publ_pages         ?

#==============================================================================

 
# start Validation Reply Form
_vrf_PLAT097_I
;
PROBLEM: Large Reported Max.  (Positive) Residual Density       0.86 eA-3  
RESPONSE: These two peaks in the difference electron density are most likely due to
a disorderd layer.
;
_vrf_PLAT340_I
;
PROBLEM: Low Bond Precision on  C-C Bonds ...............    0.01125 Ang.  
RESPONSE: This is a difficult data set with smeared-out intensities at
higher diffraction angles and correletions due to pseudo-symmetry.
;
# end Validation Reply Form

_audit_creation_method            'SHELXL-2014/7'
_shelx_SHELXL_version_number      '2014/7'
_chemical_name_systematic         '(2S,3R,4R,5R,6R,7S)-1,2,3,4,5,6,7,8-octaneoctol'
_chemical_name_common             'L-threo-D-galacto-octitol'
_chemical_melting_point           ?
_chemical_formula_moiety          ?
_chemical_formula_sum
 'C8 H18 O8' 
_chemical_formula_weight          242.22

loop_
 _atom_type_symbol
 _atom_type_description
 _atom_type_scat_dispersion_real
 _atom_type_scat_dispersion_imag
 _atom_type_scat_source
 'C'  'C'   0.0013   0.0009
 'International Tables Vol C Tables 4.2.6.8 and 6.1.1.4'
 'H'  'H'   0.0000   0.0000
 'International Tables Vol C Tables 4.2.6.8 and 6.1.1.4'
 'O'  'O'   0.0058   0.0036
 'International Tables Vol C Tables 4.2.6.8 and 6.1.1.4'
 
_space_group_crystal_system       monoclinic
_space_group_IT_number            4
_space_group_name_H-M_alt         'P 21'
_space_group_name_Hall            'P 2yb'
 
_shelx_space_group_comment
;
The symmetry employed for this shelxl refinement is uniquely defined
by the following loop, which should always be used as a source of
symmetry information in preference to the above space-group names.
They are only intended as comments.
;
 
loop_
 _space_group_symop_operation_xyz
 'x, y, z'
 '-x, y+1/2, -z'
 
_cell_length_a                    4.87027(10)
_cell_length_b                    4.86819(12)
_cell_length_c                    87.8394(16)
_cell_angle_alpha                 90
_cell_angle_beta                  90.3132(17)
_cell_angle_gamma                 90
_cell_volume                      2082.59(8)
_cell_formula_units_Z             8
_cell_measurement_temperature     170
_cell_measurement_reflns_used   15279
_cell_measurement_theta_min     1.4510
_cell_measurement_theta_max     26.8710
 
_exptl_crystal_description        plate
_exptl_crystal_colour             colorless
_exptl_crystal_density_meas       ?
_exptl_crystal_density_method     ?
_exptl_crystal_density_diffrn     1.545          
_exptl_crystal_F_000              1040
_exptl_transmission_factor_min    ?
_exptl_transmission_factor_max    ?
_exptl_crystal_size_max           0.110
_exptl_crystal_size_mid           0.090
_exptl_crystal_size_min           0.010
_exptl_absorpt_coefficient_mu     0.084
_shelx_estimated_absorpt_T_min    0.991
_shelx_estimated_absorpt_T_max    0.999
_exptl_absorpt_correction_T_min                   0.65258
_exptl_absorpt_correction_T_max                   1.00000
_exptl_absorpt_correction_type            multi-scan
_exptl_absorpt_process_details
;
CrysAlisPro 1.171.42.69a (Rigaku Oxford Diffraction, 2022)
Empirical absorption correction using spherical harmonics,
implemented in SCALE3 ABSPACK scaling algorithm.
;
_diffrn_ambient_temperature       170
_diffrn_radiation_wavelength      0.560
_diffrn_radiation_type            synchrotron
_diffrn_source                    ?
_diffrn_measurement_device_type   'Huber Eulerian cradle'
_diffrn_measurement_method        '\f scans'
_diffrn_detector_area_resol_mean  ?
_diffrn_reflns_number             34215
_diffrn_reflns_av_unetI/netI      0.0436
_diffrn_reflns_av_R_equivalents   0.0770
_diffrn_reflns_limit_h_min        -7
_diffrn_reflns_limit_h_max        6
_diffrn_reflns_limit_k_min        -7
_diffrn_reflns_limit_k_max        4
_diffrn_reflns_limit_l_min        -129
_diffrn_reflns_limit_l_max        133
_diffrn_reflns_theta_min          1.461
_diffrn_reflns_theta_max          27.032
_diffrn_reflns_theta_full         22.500
_diffrn_measured_fraction_theta_max   0.856
_diffrn_measured_fraction_theta_full  0.975
_diffrn_reflns_Laue_measured_fraction_max    0.856
_diffrn_reflns_Laue_measured_fraction_full   0.975
_diffrn_reflns_point_group_measured_fraction_max   0.726
_diffrn_reflns_point_group_measured_fraction_full  0.938
_reflns_number_total              10304
_reflns_number_gt                 9099
_reflns_threshold_expression      'I > 2\s(I)'
_reflns_Friedel_coverage          0.551
_reflns_Friedel_fraction_max      0.569
_reflns_Friedel_fraction_full     0.873
 
_reflns_special_details
;
 Reflections were merged by SHELXL according to the crystal
 class for the calculation of statistics and refinement.
 
 _reflns_Friedel_fraction is defined as the number of unique
 Friedel pairs measured divided by the number that would be
 possible theoretically, ignoring centric projections and
 systematic absences.
;
 
_computing_data_collection     'Spec (Certified Scientific Software)'
_computing_cell_refinement     'CrysAlisPro 1.171.42.69a (Rigaku OD, 2022)'
_computing_data_reduction      'CrysAlisPro 1.171.42.69a (Rigaku OD, 2022)'
_computing_structure_solution   'SHELXT-2014/7 (Sheldrick, 2014)' 
_computing_structure_refinement 'SHELXL-2014/7 (Sheldrick, 2014)'
_computing_molecular_graphics    'Atoms 6.3.1 (Dowty, 2006)'
_computing_publication_material   ?
_refine_special_details
;
 Refined as a 2-component twin.
;
_refine_ls_structure_factor_coef  Fsqd
_refine_ls_matrix_type            full
_refine_ls_weighting_scheme       calc
_refine_ls_weighting_details
'w=1/[\s^2^(Fo^2^)+(0.1231P)^2^+8.4901P] where P=(Fo^2^+2Fc^2^)/3'
_atom_sites_solution_primary      ?
_atom_sites_solution_secondary    ?
_atom_sites_solution_hydrogens    mixed
_refine_ls_hydrogen_treatment     mixed
_refine_ls_extinction_method      none
_refine_ls_extinction_coef        .
_refine_ls_abs_structure_details
;
Absolute structure not determined owing to lack of resonant scatterers
;
_refine_ls_abs_structure_Flack    ?
_chemical_absolute_configuration  syn
_refine_ls_number_reflns          10304
_refine_ls_number_parameters      674
_refine_ls_number_restraints      74
_refine_ls_R_factor_all           0.1196
_refine_ls_R_factor_gt            0.1129
_refine_ls_wR_factor_ref          0.2954
_refine_ls_wR_factor_gt           0.2903
_refine_ls_goodness_of_fit_ref    1.052
_refine_ls_restrained_S_all       1.051
_refine_ls_shift/su_max           0.000
_refine_ls_shift/su_mean          0.000
 
loop_
 _atom_site_label
 _atom_site_type_symbol
 _atom_site_fract_x
 _atom_site_fract_y
 _atom_site_fract_z
 _atom_site_U_iso_or_equiv
 _atom_site_adp_type
 _atom_site_occupancy
 _atom_site_site_symmetry_order  
 _atom_site_calc_flag
 _atom_site_refinement_flags_posn
 _atom_site_refinement_flags_adp
 _atom_site_refinement_flags_occupancy
 _atom_site_disorder_assembly
 _atom_site_disorder_group
O1I O 0.1465(12) 0.7965(18) 0.50063(7) 0.0424(17) Uani 1 1 d D . . . .
H1I H 0.04(2) 0.641(14) 0.4992(14) 0.064 Uiso 1 1 d D U . . .
O2I O -0.0386(11) 0.9160(15) 0.53062(6) 0.0348(13) Uani 1 1 d D . . . .
H2I H 0.027(9) 1.029(15) 0.5376(8) 0.052 Uiso 1 1 d D U . . .
O3I O 0.4824(10) 0.8802(15) 0.54572(6) 0.0352(14) Uani 1 1 d D . . . .
H3I H 0.597(7) 0.902(10) 0.5382(5) 0.053 Uiso 1 1 d D U . . .
O4I O 0.0079(11) 0.3244(15) 0.55189(6) 0.0350(14) Uani 1 1 d D . . . .
H4I H -0.119(10) 0.252(13) 0.5573(10) 0.053 Uiso 1 1 d D U . . .
O5I O 0.5336(10) 0.2797(14) 0.56694(7) 0.0356(14) Uani 1 1 d D . . . .
H5I H 0.476(14) 0.121(11) 0.5631(6) 0.053 Uiso 1 1 d D U . . .
O6I O 0.0179(12) 0.6614(17) 0.58783(6) 0.0405(15) Uani 1 1 d D . . . .
H6I H -0.128(12) 0.60(2) 0.5930(11) 0.061 Uiso 1 1 d D U . . .
O7I O 0.5245(11) 0.5337(17) 0.60258(7) 0.0422(16) Uani 1 1 d D . . . .
H7I H 0.421(13) 0.657(14) 0.6072(12) 0.063 Uiso 1 1 d D U . . .
O8I O 0.3454(14) 0.063(2) 0.62035(7) 0.056(2) Uani 1 1 d D . . . .
H8I H 0.29(2) 0.01(3) 0.6293(8) 0.084 Uiso 1 1 d D U . . .
O8J O -0.4435(12) 0.4955(16) 0.64105(7) 0.0419(15) Uani 1 1 d D . . . .
H8J H -0.46(2) 0.405(17) 0.6326(6) 0.063 Uiso 1 1 d D U . . .
O7J O 0.0865(12) 0.9911(16) 0.64787(6) 0.0399(15) Uani 1 1 d D . . . .
H7J H 0.09(2) 1.099(8) 0.6560(5) 0.060 Uiso 1 1 d D U . . .
O6J O 0.1480(10) 0.4713(13) 0.66302(6) 0.0302(12) Uani 1 1 d D . . . .
H6J H 0.251(12) 0.516(11) 0.6551(6) 0.045 Uiso 1 1 d D U . . .
O5J O -0.2369(10) 1.0123(15) 0.68297(6) 0.0342(13) Uani 1 1 d D . . . .
H5J H -0.376(15) 0.953(18) 0.6884(8) 0.051 Uiso 1 1 d D U . . .
O4J O -0.1996(10) 0.4939(15) 0.69781(6) 0.0332(13) Uani 1 1 d D . . . .
H4J H -0.23(2) 0.379(7) 0.6904(6) 0.050 Uiso 1 1 d D U . . .
O3J O 0.3649(11) 0.9608(16) 0.70453(6) 0.0371(14) Uani 1 1 d D . . . .
H3J H 0.325(14) 1.114(12) 0.7089(11) 0.056 Uiso 1 1 d D U . . .
O2J O 0.4010(11) 0.4430(15) 0.71955(6) 0.0344(13) Uani 1 1 d D . . . .
H2J H 0.534(16) 0.515(14) 0.7138(9) 0.052 Uiso 1 1 d D U . . .
O1J O 0.2712(11) 0.6250(18) 0.74951(7) 0.0425(17) Uani 1 1 d D . . . .
H1J H 0.108(15) 0.53(3) 0.7503(13) 0.064 Uiso 1 1 d D U . . .
O1K O 0.7722(11) 0.3271(16) 0.75042(7) 0.0392(15) Uani 1 1 d D . . . .
H1K H 0.609(15) 0.42(2) 0.7496(13) 0.059 Uiso 1 1 d D U . . .
O2K O 0.9039(11) 0.5263(13) 0.78071(6) 0.0329(12) Uani 1 1 d D . . . .
H2K H 1.041(14) 0.466(12) 0.7871(8) 0.049 Uiso 1 1 d D U . . .
O3K O 0.8702(10) 0.0031(14) 0.79557(6) 0.0319(13) Uani 1 1 d D . . . .
H3K H 0.848(17) -0.138(10) 0.7895(9) 0.048 Uiso 1 1 d D U . . .
O4K O 0.3114(10) 0.4765(13) 0.80189(6) 0.0300(12) Uani 1 1 d D . . . .
H4K H 0.30(2) 0.579(6) 0.8099(4) 0.045 Uiso 1 1 d D U . . .
O5K O 0.2715(11) -0.0484(14) 0.81664(5) 0.0302(12) Uani 1 1 d D . . . .
H5K H 0.151(13) -0.001(11) 0.8094(8) 0.045 Uiso 1 1 d D U . . .
O6K O 0.6559(12) 0.4736(17) 0.83761(7) 0.0416(16) Uani 1 1 d D . . . .
H6K H 0.63(2) 0.637(12) 0.8418(12) 0.062 Uiso 1 1 d D U . . .
O7K O 0.5410(12) -0.0363(16) 0.85275(7) 0.0414(15) Uani 1 1 d D . . . .
H7K H 0.678(13) 0.056(16) 0.8577(12) 0.062 Uiso 1 1 d D U . . .
O8K O 0.0689(16) 0.1411(18) 0.87035(8) 0.0518(18) Uani 1 1 d D . . . .
H8K H 0.05(3) 0.185(15) 0.8801(4) 0.078 Uiso 1 1 d D U . . .
O8L O 0.4953(14) 0.9357(16) 0.89111(8) 0.0475(16) Uani 1 1 d D . . . .
H8L H 0.431(14) 0.97(3) 0.8820(4) 0.071 Uiso 1 1 d D U . . .
O7L O 0.9975(11) 0.4068(15) 0.89778(6) 0.0371(15) Uani 1 1 d D . . . .
H7L H 1.118(7) 0.37(2) 0.9048(6) 0.056 Uiso 1 1 d D U . . .
O6L O 0.4847(11) 0.3474(16) 0.91285(6) 0.0373(15) Uani 1 1 d D . . . .
H6L H 0.528(14) 0.199(15) 0.9075(9) 0.056 Uiso 1 1 d D U . . .
O5L O 1.0185(10) 0.7351(14) 0.93289(7) 0.0328(13) Uani 1 1 d D . . . .
H5L H 0.99(2) 0.898(10) 0.9373(6) 0.049 Uiso 1 1 d D U . . .
O4L O 0.5041(10) 0.6958(15) 0.94775(6) 0.0348(14) Uani 1 1 d D . . . .
H4L H 0.341(9) 0.664(17) 0.9444(10) 0.052 Uiso 1 1 d D U . . .
O3L O 0.9741(10) 0.1419(14) 0.95453(6) 0.0312(12) Uani 1 1 d D . . . .
H3L H 1.145(6) 0.144(10) 0.9569(6) 0.047 Uiso 1 1 d D U . . .
O2L O 0.4582(10) 0.1007(15) 0.96935(6) 0.0357(15) Uani 1 1 d D . . . .
H2L H 0.503(16) -0.053(13) 0.9646(7) 0.054 Uiso 1 1 d D U . . .
O1L O 0.6463(12) 0.2277(18) 0.99936(7) 0.0437(18) Uani 1 1 d D . . . .
H1L H 0.55(3) 0.390(15) 1.0002(16) 0.066 Uiso 1 1 d D U . . .
C1I C 0.3156(17) 0.754(2) 0.51384(7) 0.039(2) Uani 1 1 d . . . . .
H1IA H 0.4290 0.9198 0.5156 0.047 Uiso 1 1 calc R U . . .
H1IB H 0.4413 0.5980 0.5120 0.047 Uiso 1 1 calc R U . . .
C2I C 0.1479(16) 0.695(2) 0.52793(8) 0.036(2) Uani 1 1 d . . . . .
H2IA H 0.0387 0.5241 0.5261 0.044 Uiso 1 1 calc R U . . .
C3I C 0.3305(13) 0.649(2) 0.54182(8) 0.0297(16) Uani 1 1 d . . . . .
H3IA H 0.4623 0.4979 0.5394 0.036 Uiso 1 1 calc DR U . . .
C4I C 0.1649(14) 0.5601(19) 0.55581(8) 0.0300(16) Uani 1 1 d . . . . .
H4IA H 0.0346 0.7117 0.5584 0.036 Uiso 1 1 calc R U . . .
C5I C 0.3411(14) 0.5005(19) 0.56999(8) 0.0294(16) Uani 1 1 d . . . . .
H5IA H 0.4484 0.6698 0.5725 0.035 Uiso 1 1 calc R U . . .
C6I C 0.1687(14) 0.421(2) 0.58401(9) 0.0348(19) Uani 1 1 d . . . . .
H6IA H 0.0376 0.2716 0.5811 0.042 Uiso 1 1 calc R U . . .
C7I C 0.3492(16) 0.323(2) 0.59709(9) 0.039(2) Uani 1 1 d . . . . .
H7IA H 0.4659 0.1680 0.5933 0.047 Uiso 1 1 calc R U . . .
C8I C 0.1644(18) 0.213(2) 0.60990(10) 0.040(2) Uani 1 1 d . . . . .
H8IA H 0.0733 0.3668 0.6153 0.048 Uiso 1 1 calc R U . . .
H8IB H 0.0214 0.0896 0.6057 0.048 Uiso 1 1 calc R U . . .
C8J C -0.2142(14) 0.666(2) 0.63802(9) 0.0331(17) Uani 1 1 d . . . . .
H8JA H -0.2573 0.7914 0.6295 0.040 Uiso 1 1 calc R U . . .
H8JB H -0.0547 0.5516 0.6351 0.040 Uiso 1 1 calc R U . . .
C7J C -0.1470(15) 0.827(2) 0.65188(9) 0.0335(17) Uani 1 1 d . . . . .
H7JA H -0.3045 0.9521 0.6542 0.040 Uiso 1 1 calc R U . . .
C6J C -0.0807(13) 0.6577(19) 0.66594(8) 0.0264(14) Uani 1 1 d . . . . .
H6JA H -0.2455 0.5425 0.6682 0.032 Uiso 1 1 calc R U . . .
C5J C -0.0142(14) 0.8262(18) 0.68034(8) 0.0285(15) Uani 1 1 d . . . . .
H5JA H 0.1547 0.9370 0.6783 0.034 Uiso 1 1 calc R U . . .
C4J C 0.0437(13) 0.640(2) 0.69386(8) 0.0307(17) Uani 1 1 d . . . . .
H4JA H 0.1945 0.5082 0.6914 0.037 Uiso 1 1 calc R U . . .
C3J C 0.1177(15) 0.806(2) 0.70823(8) 0.0306(16) Uani 1 1 d . . . . .
H3JA H -0.0349 0.9356 0.7107 0.037 Uiso 1 1 calc R U . . .
C2J C 0.1775(13) 0.6241(19) 0.72208(9) 0.0293(16) Uani 1 1 d . . . . .
H2JA H 0.0106 0.5102 0.7241 0.035 Uiso 1 1 calc R U . . .
C1J C 0.2348(18) 0.800(3) 0.73641(10) 0.045(2) Uani 1 1 d . . . . .
H1JA H 0.4024 0.9115 0.7349 0.054 Uiso 1 1 calc R U . . .
H1JB H 0.0792 0.9270 0.7382 0.054 Uiso 1 1 calc R U . . .
C1K C 0.7346(17) 0.162(3) 0.76368(9) 0.044(2) Uani 1 1 d . . . . .
H1KA H 0.9009 0.0497 0.7655 0.053 Uiso 1 1 calc R U . . .
H1KB H 0.5778 0.0363 0.7620 0.053 Uiso 1 1 calc R U . . .
C2K C 0.6804(15) 0.340(2) 0.77766(9) 0.0336(18) Uani 1 1 d . . . . .
H2KA H 0.5120 0.4515 0.7756 0.040 Uiso 1 1 calc R U . . .
C3K C 0.6233(13) 0.1540(18) 0.79191(8) 0.0276(15) Uani 1 1 d . . . . .
H3KA H 0.4719 0.0221 0.7895 0.033 Uiso 1 1 calc R U . . .
C4K C 0.5494(14) 0.317(2) 0.80592(9) 0.0320(17) Uani 1 1 d . . . . .
H4KA H 0.7037 0.4462 0.8082 0.038 Uiso 1 1 calc R U . . .
C5K C 0.4921(14) 0.154(2) 0.81971(9) 0.0332(18) Uani 1 1 d . . . . .
H5KA H 0.6625 0.0490 0.8223 0.040 Uiso 1 1 calc R U . . .
C6K C 0.4156(14) 0.321(2) 0.83365(8) 0.0323(17) Uani 1 1 d . . . . .
H6KA H 0.2650 0.4522 0.8309 0.039 Uiso 1 1 calc R U . . .
C7K C 0.3251(17) 0.147(2) 0.84737(9) 0.0357(18) Uani 1 1 d . . . . .
H7KA H 0.1710 0.0280 0.8437 0.043 Uiso 1 1 calc R U . . .
C8K C 0.213(2) 0.320(3) 0.85989(10) 0.048(2) Uani 1 1 d . . . . .
H8KA H 0.3647 0.4154 0.8653 0.058 Uiso 1 1 calc R U . . .
H8KB H 0.0861 0.4593 0.8557 0.058 Uiso 1 1 calc R U . . .
C8L C 0.6582(16) 0.720(2) 0.88823(10) 0.038(2) Uani 1 1 d . . . . .
H8LA H 0.7796 0.7644 0.8796 0.046 Uiso 1 1 calc R U . . .
H8LB H 0.5433 0.5606 0.8852 0.046 Uiso 1 1 calc R U . . .
C7L C 0.8365(14) 0.640(2) 0.90222(9) 0.0314(17) Uani 1 1 d . . . . .
H7LA H 0.9624 0.7965 0.9047 0.038 Uiso 1 1 calc R U . . .
C6L C 0.6593(14) 0.581(2) 0.91574(8) 0.0323(18) Uani 1 1 d . . . . .
H6LA H 0.5422 0.7447 0.9179 0.039 Uiso 1 1 calc R U . . .
C5L C 0.8396(16) 0.516(2) 0.93006(8) 0.037(2) Uani 1 1 d . . . . .
H5LA H 0.9509 0.3482 0.9280 0.044 Uiso 1 1 calc R U . . .
C4L C 0.6533(13) 0.460(2) 0.94396(8) 0.0302(17) Uani 1 1 d . . . . .
H4LA H 0.5217 0.3092 0.9413 0.036 Uiso 1 1 calc R U . . .
C3L C 0.8239(14) 0.372(2) 0.95812(9) 0.0332(19) Uani 1 1 d . . . . .
H3LA H 0.9558 0.5231 0.9605 0.040 Uiso 1 1 calc DR U . . .
C2L C 0.6428(14) 0.329(2) 0.97197(8) 0.0307(17) Uani 1 1 d . . . . .
H2LA H 0.5324 0.4990 0.9737 0.037 Uiso 1 1 calc R U . . .
C1L C 0.8168(15) 0.269(2) 0.98621(8) 0.038(2) Uani 1 1 d . . . . .
H1LA H 0.9291 0.1024 0.9845 0.045 Uiso 1 1 calc R U . . .
H1LB H 0.9433 0.4245 0.9881 0.045 Uiso 1 1 calc R U . . .
 
loop_
 _atom_site_aniso_label
 _atom_site_aniso_U_11
 _atom_site_aniso_U_22
 _atom_site_aniso_U_33
 _atom_site_aniso_U_23
 _atom_site_aniso_U_13
 _atom_site_aniso_U_12
O1I 0.032(3) 0.069(5) 0.026(3) 0.003(3) -0.008(2) -0.001(3)
O2I 0.023(2) 0.048(4) 0.033(3) 0.000(3) -0.006(2) 0.000(2)
O3I 0.017(2) 0.055(4) 0.034(3) 0.000(3) -0.0033(19) 0.004(2)
O4I 0.025(2) 0.054(4) 0.026(3) -0.003(3) -0.0001(19) -0.001(3)
O5I 0.015(2) 0.037(4) 0.055(4) -0.003(3) -0.003(2) 0.000(2)
O6I 0.027(3) 0.062(5) 0.032(3) 0.001(3) 0.001(2) 0.003(3)
O7I 0.026(2) 0.065(5) 0.035(3) -0.006(3) 0.000(2) -0.010(3)
O8I 0.042(3) 0.096(7) 0.031(3) 0.012(4) -0.005(3) -0.009(4)
O8J 0.034(3) 0.055(4) 0.036(3) -0.009(3) -0.005(2) -0.008(3)
O7J 0.036(3) 0.054(4) 0.030(3) 0.001(3) 0.005(2) -0.016(3)
O6J 0.020(2) 0.035(3) 0.035(3) 0.003(2) -0.0011(18) -0.008(2)
O5J 0.021(2) 0.054(4) 0.028(3) -0.002(3) 0.0002(19) 0.005(2)
O4J 0.018(2) 0.046(4) 0.036(3) -0.004(3) -0.0022(19) -0.009(2)
O3J 0.023(2) 0.056(4) 0.032(3) -0.004(3) -0.001(2) -0.006(3)
O2J 0.024(2) 0.044(4) 0.035(3) -0.003(3) 0.000(2) -0.006(2)
O1J 0.023(2) 0.070(5) 0.034(3) -0.005(3) -0.005(2) -0.013(3)
O1K 0.025(2) 0.056(4) 0.037(3) 0.002(3) 0.000(2) 0.002(3)
O2K 0.026(2) 0.035(3) 0.038(3) -0.001(2) -0.006(2) -0.005(2)
O3K 0.025(2) 0.038(3) 0.032(3) -0.006(2) -0.0070(19) 0.017(2)
O4K 0.0173(19) 0.035(3) 0.038(3) -0.003(2) -0.0061(18) 0.004(2)
O5K 0.028(2) 0.044(4) 0.019(2) 0.001(2) -0.0041(18) -0.003(2)
O6K 0.024(2) 0.061(5) 0.040(3) -0.012(3) 0.000(2) -0.010(3)
O7K 0.036(3) 0.054(4) 0.034(3) 0.003(3) -0.007(2) 0.012(3)
O8K 0.062(4) 0.053(5) 0.041(3) 0.000(3) 0.010(3) -0.005(4)
O8L 0.046(3) 0.042(4) 0.055(4) 0.000(3) -0.005(3) 0.013(3)
O7L 0.023(2) 0.055(4) 0.033(3) -0.006(3) -0.010(2) 0.016(3)
O6L 0.027(2) 0.056(4) 0.028(3) 0.001(3) -0.009(2) -0.004(3)
O5L 0.017(2) 0.043(4) 0.038(3) -0.005(3) -0.0041(19) 0.006(2)
O4L 0.019(2) 0.062(4) 0.024(2) -0.001(3) -0.0061(18) 0.007(3)
O3L 0.017(2) 0.043(4) 0.034(3) 0.003(3) -0.0095(18) -0.003(2)
O2L 0.019(2) 0.061(5) 0.027(3) -0.002(3) -0.0036(18) -0.002(2)
O1L 0.029(3) 0.078(6) 0.024(2) -0.003(3) 0.003(2) -0.003(3)
C1I 0.034(4) 0.070(7) 0.013(3) 0.004(3) 0.003(3) -0.015(4)
C2I 0.029(3) 0.065(6) 0.016(3) 0.002(3) 0.005(2) -0.007(4)
C3I 0.016(2) 0.043(5) 0.031(3) 0.002(3) 0.003(2) -0.001(3)
C4I 0.019(3) 0.046(5) 0.026(3) 0.001(3) 0.001(2) 0.007(3)
C5I 0.020(3) 0.040(4) 0.028(3) 0.003(3) -0.002(2) -0.018(3)
C6I 0.016(3) 0.053(6) 0.036(4) 0.003(4) -0.003(3) 0.005(3)
C7I 0.023(3) 0.060(6) 0.033(4) 0.006(4) 0.004(3) 0.001(4)
C8I 0.038(4) 0.050(6) 0.034(4) 0.001(4) -0.005(3) -0.016(4)
C8J 0.016(3) 0.039(5) 0.044(4) 0.003(4) -0.007(3) -0.009(3)
C7J 0.024(3) 0.046(5) 0.031(4) -0.002(4) 0.000(3) -0.002(3)
C6J 0.015(2) 0.041(4) 0.024(3) 0.000(3) -0.003(2) -0.006(3)
C5J 0.020(3) 0.031(4) 0.035(4) -0.007(3) -0.003(2) 0.013(3)
C4J 0.015(2) 0.047(5) 0.030(3) -0.004(3) -0.005(2) -0.013(3)
C3J 0.024(3) 0.040(5) 0.027(3) -0.003(3) -0.005(2) -0.005(3)
C2J 0.014(2) 0.037(4) 0.037(4) -0.001(3) -0.002(2) 0.003(3)
C1J 0.030(4) 0.069(7) 0.035(4) -0.005(5) -0.009(3) 0.007(4)
C1K 0.025(3) 0.072(7) 0.034(4) -0.006(5) -0.006(3) -0.018(4)
C2K 0.022(3) 0.044(5) 0.035(4) 0.006(4) -0.003(3) 0.000(3)
C3K 0.018(3) 0.037(4) 0.028(3) 0.009(3) -0.007(2) -0.018(3)
C4K 0.015(3) 0.044(5) 0.037(4) -0.003(4) -0.010(2) 0.009(3)
C5K 0.021(3) 0.046(5) 0.033(4) 0.002(3) -0.005(2) -0.021(3)
C6K 0.020(3) 0.051(5) 0.025(3) 0.001(3) -0.008(2) 0.005(3)
C7K 0.032(4) 0.047(5) 0.028(4) 0.000(4) -0.001(3) 0.010(4)
C8K 0.069(6) 0.048(6) 0.027(4) 0.000(4) 0.011(4) 0.000(5)
C8L 0.024(3) 0.052(6) 0.038(4) 0.014(4) -0.007(3) -0.008(3)
C7L 0.020(3) 0.044(5) 0.031(4) 0.010(3) -0.003(2) -0.001(3)
C6L 0.015(3) 0.056(6) 0.026(3) 0.004(3) -0.004(2) 0.001(3)
C5L 0.032(3) 0.066(6) 0.014(3) 0.002(3) 0.001(2) 0.018(4)
C4L 0.017(2) 0.054(5) 0.020(3) 0.002(3) -0.007(2) -0.012(3)
C3L 0.016(3) 0.053(6) 0.030(4) -0.004(3) -0.008(2) 0.006(3)
C2L 0.019(3) 0.048(5) 0.025(3) -0.002(3) -0.010(2) -0.001(3)
C1L 0.023(3) 0.073(7) 0.017(3) -0.005(4) -0.001(2) 0.001(4)
 
_geom_special_details
;
 All esds (except the esd in the dihedral angle between two l.s. planes)
 are estimated using the full covariance matrix.  The cell esds are taken
 into account individually in the estimation of esds in distances, angles
 and torsion angles; correlations between esds in cell parameters are only
 used when they are defined by crystal symmetry.  An approximate (isotropic)
 treatment of cell esds is used for estimating esds involving l.s. planes.
;
 
loop_
 _geom_bond_atom_site_label_1
 _geom_bond_atom_site_label_2
 _geom_bond_distance
 _geom_bond_site_symmetry_2
 _geom_bond_publ_flag
O1I C1I 1.434(9) . ?
O1I H1I 0.92(2) . ?
O2I C2I 1.429(12) . ?
O2I H2I 0.884(19) . ?
O3I C3I 1.390(12) . ?
O3I H3I 0.87(2) . ?
O4I C4I 1.420(11) . ?
O4I H4I 0.86(2) . ?
O5I C5I 1.452(11) . ?
O5I H5I 0.89(2) . ?
O6I C6I 1.422(12) . ?
O6I H6I 0.89(2) . ?
O7I C7I 1.419(13) . ?
O7I H7I 0.88(2) . ?
O8I C8I 1.465(12) . ?
O8I H8I 0.88(2) . ?
O8J C8J 1.418(10) . ?
O8J H8J 0.87(2) . ?
O7J C7J 1.434(11) . ?
O7J H7J 0.88(2) . ?
O6J C6J 1.461(10) . ?
O6J H6J 0.89(2) . ?
O5J C5J 1.433(9) . ?
O5J H5J 0.88(2) . ?
O4J C4J 1.426(9) . ?
O4J H4J 0.87(2) . ?
O3J C3J 1.459(11) . ?
O3J H3J 0.86(2) . ?
O2J C2J 1.419(10) . ?
O2J H2J 0.89(2) . ?
O1J C1J 1.442(13) . ?
O1J H1J 0.915(18) . ?
O1K C1K 1.427(12) . ?
O1K H1K 0.921(17) . ?
O2K C2K 1.442(11) . ?
O2K H2K 0.919(19) . ?
O3K C3K 1.444(10) . ?
O3K H3K 0.88(2) . ?
O4K C4K 1.438(9) . ?
O4K H4K 0.87(2) . ?
O5K C5K 1.482(10) . ?
O5K H5K 0.892(18) . ?
O6K C6K 1.427(11) . ?
O6K H6K 0.884(19) . ?
O7K C7K 1.457(11) . ?
O7K H7K 0.91(2) . ?
O8K C8K 1.450(13) . ?
O8K H8K 0.89(2) . ?
O8L C8L 1.342(12) . ?
O8L H8L 0.88(2) . ?
O7L C7L 1.437(11) . ?
O7L H7L 0.87(2) . ?
O6L C6L 1.440(12) . ?
O6L H6L 0.89(2) . ?
O5L C5L 1.397(13) . ?
O5L H5L 0.89(2) . ?
O4L C4L 1.401(12) . ?
O4L H4L 0.86(2) . ?
O3L C3L 1.374(11) . ?
O3L H3L 0.85(2) . ?
O2L C2L 1.447(12) . ?
O2L H2L 0.89(2) . ?
O1L C1L 1.440(9) . ?
O1L H1L 0.912(17) . ?
C1I C2I 1.514(9) . ?
C1I H1IA 0.9900 . ?
C1I H1IB 0.9900 . ?
C2I C3I 1.522(11) . ?
C2I H2IA 1.0000 . ?
C3I C4I 1.535(10) . ?
C3I H3IA 1.0000 . ?
C4I C5I 1.536(10) . ?
C4I H4IA 1.0000 . ?
C5I C6I 1.544(10) . ?
C5I H5IA 1.0000 . ?
C6I C7I 1.520(11) . ?
C6I H6IA 1.0000 . ?
C7I C8I 1.541(12) . ?
C7I H7IA 1.0000 . ?
C8I H8IA 0.9900 . ?
C8I H8IB 0.9900 . ?
C8J C7J 1.485(12) . ?
C8J H8JA 0.9900 . ?
C8J H8JB 0.9900 . ?
C7J C6J 1.519(12) . ?
C7J H7JA 1.0000 . ?
C6J C5J 1.540(11) . ?
C6J H6JA 1.0000 . ?
C5J C4J 1.519(12) . ?
C5J H5JA 1.0000 . ?
C4J C3J 1.539(11) . ?
C4J H4JA 1.0000 . ?
C3J C2J 1.530(12) . ?
C3J H3JA 1.0000 . ?
C2J C1J 1.547(13) . ?
C2J H2JA 1.0000 . ?
C1J H1JA 0.9900 . ?
C1J H1JB 0.9900 . ?
C1K C2K 1.525(13) . ?
C1K H1KA 0.9900 . ?
C1K H1KB 0.9900 . ?
C2K C3K 1.570(11) . ?
C2K H2KA 1.0000 . ?
C3K C4K 1.509(12) . ?
C3K H3KA 1.0000 . ?
C4K C5K 1.476(12) . ?
C4K H4KA 1.0000 . ?
C5K C6K 1.518(12) . ?
C5K H5KA 1.0000 . ?
C6K C7K 1.540(13) . ?
C6K H6KA 1.0000 . ?
C7K C8K 1.488(13) . ?
C7K H7KA 1.0000 . ?
C8K H8KA 0.9900 . ?
C8K H8KB 0.9900 . ?
C8L C7L 1.550(11) . ?
C8L H8LA 0.9900 . ?
C8L H8LB 0.9900 . ?
C7L C6L 1.500(10) . ?
C7L H7LA 1.0000 . ?
C6L C5L 1.561(10) . ?
C6L H6LA 1.0000 . ?
C5L C4L 1.551(10) . ?
C5L H5LA 1.0000 . ?
C4L C3L 1.552(10) . ?
C4L H4LA 1.0000 . ?
C3L C2L 1.520(11) . ?
C3L H3LA 1.0000 . ?
C2L C1L 1.536(10) . ?
C2L H2LA 1.0000 . ?
C1L H1LA 0.9900 . ?
C1L H1LB 0.9900 . ?
 
loop_
 _geom_angle_atom_site_label_1
 _geom_angle_atom_site_label_2
 _geom_angle_atom_site_label_3
 _geom_angle
 _geom_angle_site_symmetry_1
 _geom_angle_site_symmetry_3
 _geom_angle_publ_flag
C1I O1I H1I 107(8) . . ?
C2I O2I H2I 111(4) . . ?
C3I O3I H3I 105(3) . . ?
C4I O4I H4I 126(7) . . ?
C5I O5I H5I 121(5) . . ?
C6I O6I H6I 106(8) . . ?
C7I O7I H7I 108(5) . . ?
C8I O8I H8I 120(7) . . ?
C8J O8J H8J 101(4) . . ?
C7J O7J H7J 99(6) . . ?
C6J O6J H6J 115(4) . . ?
C5J O5J H5J 118(7) . . ?
C4J O4J H4J 107(7) . . ?
C3J O3J H3J 99(6) . . ?
C2J O2J H2J 114(6) . . ?
C1J O1J H1J 104(8) . . ?
C1K O1K H1K 103(8) . . ?
C2K O2K H2K 117(6) . . ?
C3K O3K H3K 99(5) . . ?
C4K O4K H4K 101(6) . . ?
C5K O5K H5K 116(5) . . ?
C6K O6K H6K 117(8) . . ?
C7K O7K H7K 112(6) . . ?
C8K O8K H8K 122(8) . . ?
C8L O8L H8L 101(6) . . ?
C7L O7L H7L 111(7) . . ?
C6L O6L H6L 126(7) . . ?
C5L O5L H5L 130(8) . . ?
C4L O4L H4L 104(7) . . ?
C3L O3L H3L 117(3) . . ?
C2L O2L H2L 125(7) . . ?
C1L O1L H1L 103(10) . . ?
O1I C1I C2I 112.3(7) . . ?
O1I C1I H1IA 109.2 . . ?
C2I C1I H1IA 109.2 . . ?
O1I C1I H1IB 109.2 . . ?
C2I C1I H1IB 109.2 . . ?
H1IA C1I H1IB 107.9 . . ?
O2I C2I C1I 109.8(8) . . ?
O2I C2I C3I 110.4(7) . . ?
C1I C2I C3I 111.6(6) . . ?
O2I C2I H2IA 108.3 . . ?
C1I C2I H2IA 108.3 . . ?
C3I C2I H2IA 108.3 . . ?
O3I C3I C2I 112.7(8) . . ?
O3I C3I C4I 108.2(7) . . ?
C2I C3I C4I 112.1(6) . . ?
O3I C3I H3IA 107.9 . . ?
C2I C3I H3IA 107.9 . . ?
C4I C3I H3IA 107.9 . . ?
O4I C4I C3I 108.5(6) . . ?
O4I C4I C5I 110.0(7) . . ?
C3I C4I C5I 114.1(6) . . ?
O4I C4I H4IA 108.0 . . ?
C3I C4I H4IA 108.0 . . ?
C5I C4I H4IA 108.0 . . ?
O5I C5I C4I 110.4(6) . . ?
O5I C5I C6I 108.4(7) . . ?
C4I C5I C6I 113.0(6) . . ?
O5I C5I H5IA 108.3 . . ?
C4I C5I H5IA 108.3 . . ?
C6I C5I H5IA 108.3 . . ?
O6I C6I C7I 112.2(8) . . ?
O6I C6I C5I 105.4(8) . . ?
C7I C6I C5I 111.5(6) . . ?
O6I C6I H6IA 109.2 . . ?
C7I C6I H6IA 109.2 . . ?
C5I C6I H6IA 109.2 . . ?
O7I C7I C6I 111.9(9) . . ?
O7I C7I C8I 110.8(7) . . ?
C6I C7I C8I 108.9(7) . . ?
O7I C7I H7IA 108.4 . . ?
C6I C7I H7IA 108.4 . . ?
C8I C7I H7IA 108.4 . . ?
O8I C8I C7I 106.2(7) . . ?
O8I C8I H8IA 110.5 . . ?
C7I C8I H8IA 110.5 . . ?
O8I C8I H8IB 110.5 . . ?
C7I C8I H8IB 110.5 . . ?
H8IA C8I H8IB 108.7 . . ?
O8J C8J C7J 109.0(7) . . ?
O8J C8J H8JA 109.9 . . ?
C7J C8J H8JA 109.9 . . ?
O8J C8J H8JB 109.9 . . ?
C7J C8J H8JB 109.9 . . ?
H8JA C8J H8JB 108.3 . . ?
O7J C7J C8J 105.3(6) . . ?
O7J C7J C6J 109.7(6) . . ?
C8J C7J C6J 115.0(8) . . ?
O7J C7J H7JA 108.9 . . ?
C8J C7J H7JA 108.9 . . ?
C6J C7J H7JA 108.9 . . ?
O6J C6J C7J 110.8(6) . . ?
O6J C6J C5J 108.5(5) . . ?
C7J C6J C5J 114.9(8) . . ?
O6J C6J H6JA 107.5 . . ?
C7J C6J H6JA 107.5 . . ?
C5J C6J H6JA 107.5 . . ?
O5J C5J C4J 112.8(6) . . ?
O5J C5J C6J 108.2(6) . . ?
C4J C5J C6J 111.2(7) . . ?
O5J C5J H5JA 108.1 . . ?
C4J C5J H5JA 108.1 . . ?
C6J C5J H5JA 108.1 . . ?
O4J C4J C5J 109.7(6) . . ?
O4J C4J C3J 104.6(6) . . ?
C5J C4J C3J 111.7(8) . . ?
O4J C4J H4JA 110.2 . . ?
C5J C4J H4JA 110.2 . . ?
C3J C4J H4JA 110.2 . . ?
O3J C3J C2J 108.8(6) . . ?
O3J C3J C4J 106.2(6) . . ?
C2J C3J C4J 113.1(8) . . ?
O3J C3J H3JA 109.6 . . ?
C2J C3J H3JA 109.6 . . ?
C4J C3J H3JA 109.6 . . ?
O2J C2J C3J 112.1(6) . . ?
O2J C2J C1J 109.7(6) . . ?
C3J C2J C1J 111.1(8) . . ?
O2J C2J H2JA 107.9 . . ?
C3J C2J H2JA 107.9 . . ?
C1J C2J H2JA 107.9 . . ?
O1J C1J C2J 110.0(9) . . ?
O1J C1J H1JA 109.7 . . ?
C2J C1J H1JA 109.7 . . ?
O1J C1J H1JB 109.7 . . ?
C2J C1J H1JB 109.7 . . ?
H1JA C1J H1JB 108.2 . . ?
O1K C1K C2K 111.3(9) . . ?
O1K C1K H1KA 109.4 . . ?
C2K C1K H1KA 109.4 . . ?
O1K C1K H1KB 109.4 . . ?
C2K C1K H1KB 109.4 . . ?
H1KA C1K H1KB 108.0 . . ?
O2K C2K C1K 111.9(6) . . ?
O2K C2K C3K 110.6(6) . . ?
C1K C2K C3K 110.4(8) . . ?
O2K C2K H2KA 108.0 . . ?
C1K C2K H2KA 108.0 . . ?
C3K C2K H2KA 108.0 . . ?
O3K C3K C4K 106.7(6) . . ?
O3K C3K C2K 108.6(6) . . ?
C4K C3K C2K 113.0(8) . . ?
O3K C3K H3KA 109.5 . . ?
C4K C3K H3KA 109.5 . . ?
C2K C3K H3KA 109.5 . . ?
O4K C4K C5K 109.6(6) . . ?
O4K C4K C3K 106.2(6) . . ?
C5K C4K C3K 115.7(8) . . ?
O4K C4K H4KA 108.4 . . ?
C5K C4K H4KA 108.4 . . ?
C3K C4K H4KA 108.4 . . ?
C4K C5K O5K 110.4(6) . . ?
C4K C5K C6K 115.0(8) . . ?
O5K C5K C6K 108.8(6) . . ?
C4K C5K H5KA 107.5 . . ?
O5K C5K H5KA 107.5 . . ?
C6K C5K H5KA 107.5 . . ?
O6K C6K C5K 105.7(6) . . ?
O6K C6K C7K 109.4(6) . . ?
C5K C6K C7K 114.1(8) . . ?
O6K C6K H6KA 109.2 . . ?
C5K C6K H6KA 109.2 . . ?
C7K C6K H6KA 109.2 . . ?
O7K C7K C8K 111.9(7) . . ?
O7K C7K C6K 112.5(7) . . ?
C8K C7K C6K 112.1(9) . . ?
O7K C7K H7KA 106.6 . . ?
C8K C7K H7KA 106.6 . . ?
C6K C7K H7KA 106.6 . . ?
O8K C8K C7K 108.2(9) . . ?
O8K C8K H8KA 110.1 . . ?
C7K C8K H8KA 110.1 . . ?
O8K C8K H8KB 110.1 . . ?
C7K C8K H8KB 110.1 . . ?
H8KA C8K H8KB 108.4 . . ?
O8L C8L C7L 112.0(8) . . ?
O8L C8L H8LA 109.2 . . ?
C7L C8L H8LA 109.2 . . ?
O8L C8L H8LB 109.2 . . ?
C7L C8L H8LB 109.2 . . ?
H8LA C8L H8LB 107.9 . . ?
O7L C7L C6L 112.2(8) . . ?
O7L C7L C8L 106.7(7) . . ?
C6L C7L C8L 110.7(6) . . ?
O7L C7L H7LA 109.1 . . ?
C6L C7L H7LA 109.1 . . ?
C8L C7L H7LA 109.1 . . ?
O6L C6L C7L 110.8(7) . . ?
O6L C6L C5L 108.2(8) . . ?
C7L C6L C5L 110.7(6) . . ?
O6L C6L H6LA 109.0 . . ?
C7L C6L H6LA 109.0 . . ?
C5L C6L H6LA 109.0 . . ?
O5L C5L C4L 111.3(7) . . ?
O5L C5L C6L 109.8(8) . . ?
C4L C5L C6L 110.0(6) . . ?
O5L C5L H5LA 108.6 . . ?
C4L C5L H5LA 108.6 . . ?
C6L C5L H5LA 108.6 . . ?
O4L C4L C5L 110.3(8) . . ?
O4L C4L C3L 108.2(6) . . ?
C5L C4L C3L 111.6(6) . . ?
O4L C4L H4LA 108.9 . . ?
C5L C4L H4LA 108.9 . . ?
C3L C4L H4LA 108.9 . . ?
O3L C3L C2L 112.6(8) . . ?
O3L C3L C4L 108.9(7) . . ?
C2L C3L C4L 111.6(5) . . ?
O3L C3L H3LA 107.9 . . ?
C2L C3L H3LA 107.9 . . ?
C4L C3L H3LA 107.9 . . ?
O2L C2L C3L 109.9(7) . . ?
O2L C2L C1L 108.9(8) . . ?
C3L C2L C1L 111.0(6) . . ?
O2L C2L H2LA 109.0 . . ?
C3L C2L H2LA 109.0 . . ?
C1L C2L H2LA 109.0 . . ?
O1L C1L C2L 111.2(6) . . ?
O1L C1L H1LA 109.4 . . ?
C2L C1L H1LA 109.4 . . ?
O1L C1L H1LB 109.4 . . ?
C2L C1L H1LB 109.4 . . ?
H1LA C1L H1LB 108.0 . . ?
 
loop_
 _geom_torsion_atom_site_label_1
 _geom_torsion_atom_site_label_2
 _geom_torsion_atom_site_label_3
 _geom_torsion_atom_site_label_4
 _geom_torsion
 _geom_torsion_site_symmetry_1
 _geom_torsion_site_symmetry_2
 _geom_torsion_site_symmetry_3
 _geom_torsion_site_symmetry_4
 _geom_torsion_publ_flag
O1I C1I C2I O2I -57.6(11) . . . . ?
O1I C1I C2I C3I 179.7(9) . . . . ?
O2I C2I C3I O3I -58.9(8) . . . . ?
C1I C2I C3I O3I 63.5(10) . . . . ?
O2I C2I C3I C4I 63.5(10) . . . . ?
C1I C2I C3I C4I -174.2(9) . . . . ?
O3I C3I C4I O4I 179.7(6) . . . . ?
C2I C3I C4I O4I 54.8(10) . . . . ?
O3I C3I C4I C5I -57.3(9) . . . . ?
C2I C3I C4I C5I 177.9(8) . . . . ?
O4I C4I C5I O5I 61.9(7) . . . . ?
C3I C4I C5I O5I -60.3(9) . . . . ?
O4I C4I C5I C6I -59.7(9) . . . . ?
C3I C4I C5I C6I 178.1(8) . . . . ?
O5I C5I C6I O6I 170.8(6) . . . . ?
C4I C5I C6I O6I -66.5(9) . . . . ?
O5I C5I C6I C7I 48.8(10) . . . . ?
C4I C5I C6I C7I 171.5(8) . . . . ?
O6I C6I C7I O7I -53.9(9) . . . . ?
C5I C6I C7I O7I 64.2(10) . . . . ?
O6I C6I C7I C8I 69.0(11) . . . . ?
C5I C6I C7I C8I -173.0(8) . . . . ?
O7I C7I C8I O8I -69.8(10) . . . . ?
C6I C7I C8I O8I 166.7(9) . . . . ?
O8J C8J C7J O7J 179.6(7) . . . . ?
O8J C8J C7J C6J 58.7(9) . . . . ?
O7J C7J C6J O6J -61.2(9) . . . . ?
C8J C7J C6J O6J 57.3(8) . . . . ?
O7J C7J C6J C5J 62.1(8) . . . . ?
C8J C7J C6J C5J -179.4(6) . . . . ?
O6J C6J C5J O5J 178.9(6) . . . . ?
C7J C6J C5J O5J 54.4(8) . . . . ?
O6J C6J C5J C4J -56.6(8) . . . . ?
C7J C6J C5J C4J 178.9(6) . . . . ?
O5J C5J C4J O4J 56.0(9) . . . . ?
C6J C5J C4J O4J -65.9(8) . . . . ?
O5J C5J C4J C3J -59.6(8) . . . . ?
C6J C5J C4J C3J 178.6(6) . . . . ?
O4J C4J C3J O3J -179.3(7) . . . . ?
C5J C4J C3J O3J -60.7(8) . . . . ?
O4J C4J C3J C2J 61.4(8) . . . . ?
C5J C4J C3J C2J -180.0(6) . . . . ?
O3J C3J C2J O2J -57.6(9) . . . . ?
C4J C3J C2J O2J 60.1(8) . . . . ?
O3J C3J C2J C1J 65.4(8) . . . . ?
C4J C3J C2J C1J -176.8(6) . . . . ?
O2J C2J C1J O1J -59.6(9) . . . . ?
C3J C2J C1J O1J 175.9(6) . . . . ?
O1K C1K C2K O2K -59.6(9) . . . . ?
O1K C1K C2K C3K 176.8(6) . . . . ?
O2K C2K C3K O3K -58.8(9) . . . . ?
C1K C2K C3K O3K 65.6(8) . . . . ?
O2K C2K C3K C4K 59.5(8) . . . . ?
C1K C2K C3K C4K -176.2(6) . . . . ?
O3K C3K C4K O4K 177.3(6) . . . . ?
C2K C3K C4K O4K 57.9(8) . . . . ?
O3K C3K C4K C5K -60.8(8) . . . . ?
C2K C3K C4K C5K 179.8(6) . . . . ?
O4K C4K C5K O5K 64.1(9) . . . . ?
C3K C4K C5K O5K -55.9(9) . . . . ?
O4K C4K C5K C6K -59.4(9) . . . . ?
C3K C4K C5K C6K -179.5(6) . . . . ?
C4K C5K C6K O6K -66.3(8) . . . . ?
O5K C5K C6K O6K 169.4(7) . . . . ?
C4K C5K C6K C7K 173.5(6) . . . . ?
O5K C5K C6K C7K 49.1(9) . . . . ?
O6K C6K C7K O7K -56.8(10) . . . . ?
C5K C6K C7K O7K 61.4(9) . . . . ?
O6K C6K C7K C8K 70.3(10) . . . . ?
C5K C6K C7K C8K -171.5(8) . . . . ?
O7K C7K C8K O8K -67.5(11) . . . . ?
C6K C7K C8K O8K 165.1(8) . . . . ?
O8L C8L C7L O7L 179.3(7) . . . . ?
O8L C8L C7L C6L 56.9(11) . . . . ?
O7L C7L C6L O6L -56.0(8) . . . . ?
C8L C7L C6L O6L 63.0(10) . . . . ?
O7L C7L C6L C5L 64.0(10) . . . . ?
C8L C7L C6L C5L -176.9(9) . . . . ?
O6L C6L C5L O5L 178.0(6) . . . . ?
C7L C6L C5L O5L 56.4(10) . . . . ?
O6L C6L C5L C4L -59.3(9) . . . . ?
C7L C6L C5L C4L 179.1(9) . . . . ?
O5L C5L C4L O4L 57.5(8) . . . . ?
C6L C5L C4L O4L -64.4(9) . . . . ?
O5L C5L C4L C3L -62.8(10) . . . . ?
C6L C5L C4L C3L 175.4(8) . . . . ?
O4L C4L C3L O3L -179.3(7) . . . . ?
C5L C4L C3L O3L -57.8(10) . . . . ?
O4L C4L C3L C2L 55.8(10) . . . . ?
C5L C4L C3L C2L 177.3(8) . . . . ?
O3L C3L C2L O2L -57.9(8) . . . . ?
C4L C3L C2L O2L 64.9(10) . . . . ?
O3L C3L C2L C1L 62.6(10) . . . . ?
C4L C3L C2L C1L -174.6(8) . . . . ?
O2L C2L C1L O1L -58.8(10) . . . . ?
C3L C2L C1L O1L -179.9(9) . . . . ?
 
loop_
 _geom_hbond_atom_site_label_D 
 _geom_hbond_atom_site_label_H 
 _geom_hbond_atom_site_label_A 
 _geom_hbond_distance_DH 
 _geom_hbond_distance_HA 
 _geom_hbond_distance_DA 
 _geom_hbond_angle_DHA 
 _geom_hbond_site_symmetry_A 
O1I H1I O1I  0.92(2) 1.915(19) 2.824(6) 171(11) 2_546
O2I H2I O4I  0.884(19) 1.91(2) 2.737(9) 155(5) 1_565
O3I H3I O2I  0.87(2) 1.90(2) 2.695(7) 151(5) 1_655
O4I H4I O5I  0.86(2) 1.90(2) 2.677(8) 150(5) 1_455
O5I H5I O3I  0.89(2) 1.92(2) 2.705(9) 146(4) 1_545
O6I H6I O7I  0.89(2) 1.927(19) 2.806(8) 170(10) 1_455
O7I H7I O8I  0.88(2) 2.32(2) 3.138(12) 154(6) 1_565
O8I H8I O7J  0.88(2) 1.90(2) 2.755(8) 164(9) 1_545
O8J H8J O8I  0.87(2) 2.20(2) 2.963(11) 146(5) 1_455 
O7J H7J O6J  0.88(2) 1.93(2) 2.705(10) 145(4) 1_565
O6J H6J O8J  0.89(2) 1.94(2) 2.781(8) 158(6) 1_655
O5J H5J O3J  0.88(2) 1.90(2) 2.730(7) 156(6) 1_455
O4J H4J O5J  0.87(2) 1.90(2) 2.688(10) 149(5) 1_545
O3J H3J O2J  0.86(2) 1.89(2) 2.698(10) 156(6) 1_565
O2J H2J O4J  0.89(2) 1.92(2) 2.744(7) 153(6) 1_655
O1J H1J O1K  0.915(18) 1.919(17) 2.832(9) 176(12) 1_455
O1K H1K O1J  0.921(17) 1.921(17) 2.839(9) 176(10) .
O2K H2K O4K  0.919(19) 1.844(19) 2.724(7) 159(5) 1_655
O3K H3K O2K  0.88(2) 1.829(19) 2.669(9) 160(6) 1_545
O4K H4K O5K  0.87(2) 1.91(2) 2.659(9) 144(4) 1_565
O5K H5K O3K  0.892(18) 1.825(19) 2.696(7) 165(6) 1_455
O6K H6K O7K  0.884(19) 1.912(18) 2.789(10) 172(11) 1_565
O7K H7K O8K  0.91(2) 2.24(2) 3.115(10) 161(7) 1_655
O8K H8K O7L  0.89(2) 1.91(2) 2.759(9) 159(8) 1_455
O8L H8L O8K  0.88(2) 2.19(2) 2.932(10) 142(4) 1_565
O7L H7L O6L  0.87(2) 1.92(2) 2.726(7) 153(6) 1_655
O6L H6L O8L  0.89(2) 1.93(2) 2.769(10) 156(5) 1_545
O5L H5L O3L  0.89(2) 1.93(2) 2.754(9) 153(6) 1_565
O4L H4L O5L  0.86(2) 1.89(2) 2.702(7) 156(6) 1_455
O3L H3L O2L  0.85(2) 1.89(2) 2.695(7) 157(6) 1_655
O2L H2L O4L  0.89(2) 1.918(19) 2.746(9) 155(5) 1_545
O1L H1L O1L  0.912(17) 1.913(16) 2.823(6) 177(13) 2_657
 
_refine_diff_density_max    0.862
_refine_diff_density_min   -0.513
_refine_diff_density_rms    0.120

_shelx_res_file
;
TITL
CELL  0.56000  4.870269   4.868191  87.839351  90.0000  90.3132  90.0000
ZERR        8  0.000100   0.000119   0.001584   0.0000   0.0017   0.0000
LATT  -1
SYMM -x, 0.5+y, -z
SFAC C H O
DISP C 0.0013 0.0009 7.4
DISP H 0 0 0.7
DISP O 0.0058 0.0036 18.2
UNIT 64 144 64
LIST 6 
L.S. 10
FMAP 2
PLAN 40
TEMP -103
ACTA
CONF
BOND $H
EQIV $1 -x, -1/2+y, 1-z
EQIV $2 x, 1+y, z
EQIV $3 x, -1+y, z
EQIV $4 1+x, y, z
EQIV $5 -1+x, y, z
EQIV $6 1-x, 1/2+y, 2-z

DFIX 0.9 O1i H1i
DFIX 1.9 O1i_$1 H1i

DFIX 0.87 O2i H2i O3i H3i O4i H4i O5i H5i
DFIX 1.9 O4i_$2 H2i
DFIX 1.9 O2i_$4 H3i
DFIX 1.9 O5i_$5 H4i
DFIX 1.9 O3i_$3 H5i

DFIX 0.87 O6i H6i O7i H7i O8i H8i
DFIX 0.87 O6j H6j O7j H7j O8j H8j
DFIX 1.9 O7i_$5 H6i
DFIX 2.3 O8i_$2 H7i
DFIX 1.9 O7j_$3 H8i
DFIX 2.2 O8i_$5 H8j
DFIX 1.9 O6j_$2 H7j
DFIX 1.9 O8j_$4 H6j

DFIX 0.87 O5j H5j O4j H4j O3j H3j O2j H2j
DFIX 1.9 O3j_$5 H5j
DFIX 1.9 O5j_$3 H4j
DFIX 1.9 O2j_$2 H3j
DFIX 1.9 O4j_$4 H2j

DFIX 0.90 O1j H1j
DFIX 0.90 O1k H1k
DFIX 1.9 O1j H1k
DFIX 1.9 O1k_$5 H1j

DFIX 0.87 O2k H2k O3k H3k O4k H4k O5k H5k
DFIX 1.8 O4k_$4 H2k
DFIX 1.8 O2k_$3 H3k
DFIX 1.9 O5k_$2 H4k
DFIX 1.8 O3k_$5 H5k

DFIX 0.87 O6k H6k O7k H7k O8k H8k
DFIX 0.87 O6l H6l O7l H7l O8l H8l
DFIX 1.9 O7k_$2 H6k
DFIX 2.2 O8k_$4 H7k
DFIX 1.9 O7l_$5 H8k
DFIX 2.2 O8k_$2 H8l
DFIX 1.9 O6l_$4 H7l
DFIX 1.9 O8l_$3 H6l

DFIX 0.9 O1l H1l
DFIX 1.9 O1l_$6 H1l

DFIX 0.87 O2l H2l
DFIX 0.87 O3l H3l
DFIX 0.87 O4l H4l
DFIX 0.87 O5l H5l

DFIX 1.9 O4l_$3 H2l
DFIX 1.9 O2l_$4 H3l
DFIX 1.9 O5l_$5 H4l
DFIX 1.9 O3l_$2 H5l

DANG 2.1 H3i H3ia
DANG 2.2 H4i H5i_$5
DANG 2.2 H2i H3i_$5

DANG 2.2 H6j H7j_$3

DANG 2.2 H2k H3k_$2
DANG 2.2 H4k H5k_$2

DANG 2.1 H3l H3la
DANG 2.1 H2l H3l_$5
DANG 2.2 H6l H7l_$5

SIZE 0.11 0.09 0.01

HTAB O1I O1I_$1
HTAB O2I O4I_$2
HTAB O3I O2I_$4
HTAB O4I O5I_$5
HTAB O5I O3I_$3
HTAB O6I O7I_$5
HTAB O7I O8I_$2
HTAB O8I O7J_$3
HTAB O7J O6J_$2
HTAB O6J O8J_$4
HTAB O5J O3J_$5
HTAB O4J O5J_$3
HTAB O3J O2J_$2
HTAB O2J O4J_$4
HTAB O1J O1K_$5
HTAB O1K O1J
HTAB O2K O4K_$4
HTAB O3K O2K_$3
HTAB O4K O5K_$2
HTAB O5K O3K_$5
HTAB O6K O7K_$2
HTAB O7K O8K_$4
HTAB O8K O7L_$5
HTAB O8L O8K_$2
HTAB O7L O6L_$4
HTAB O6L O8L_$3
HTAB O5L O3L_$2
HTAB O4L O5L_$5
HTAB O3L O2L_$4
HTAB O2L O4L_$3
HTAB O1L O1L_$6

TWIN 0 1 0 -1 0 0 0 0 1
WGHT    0.123100    8.490100
BASF   0.21064
FVAR       5.69099
O1I   3    0.146531    0.796546    0.500635    11.00000    0.03245    0.06907 =
         0.02574    0.00344   -0.00780   -0.00056
H1I   2    0.043966    0.640630    0.499244    11.00000   -1.50000
O2I   3   -0.038625    0.916022    0.530622    11.00000    0.02259    0.04836 =
         0.03338    0.00000   -0.00598    0.00049
H2I   2    0.027147    1.028776    0.537634    11.00000   -1.50000
O3I   3    0.482392    0.880181    0.545718    11.00000    0.01727    0.05479 =
         0.03360   -0.00037   -0.00329    0.00416
H3I   2    0.596769    0.902106    0.538248    11.00000   -1.50000
O4I   3    0.007897    0.324447    0.551891    11.00000    0.02531    0.05405 =
         0.02574   -0.00316   -0.00006   -0.00123
H4I   2   -0.118820    0.251702    0.557290    11.00000   -1.50000
O5I   3    0.533618    0.279740    0.566945    11.00000    0.01495    0.03714 =
         0.05463   -0.00272   -0.00258   -0.00028
H5I   2    0.476047    0.120874    0.563084    11.00000   -1.50000
O6I   3    0.017948    0.661391    0.587832    11.00000    0.02718    0.06185 =
         0.03239    0.00070    0.00101    0.00303
H6I   2   -0.127910    0.604161    0.592954    11.00000   -1.50000
O7I   3    0.524526    0.533710    0.602583    11.00000    0.02628    0.06519 =
         0.03508   -0.00566    0.00047   -0.00972
H7I   2    0.421064    0.656797    0.607235    11.00000   -1.50000
O8I   3    0.345444    0.062823    0.620347    11.00000    0.04161    0.09597 =
         0.03052    0.01176   -0.00465   -0.00878
H8I   2    0.285812    0.013262    0.629333    11.00000   -1.50000
O8J   3   -0.443510    0.495458    0.641053    11.00000    0.03416    0.05540 =
         0.03612   -0.00921   -0.00456   -0.00807
H8J   2   -0.455701    0.404831    0.632552    11.00000   -1.50000
O7J   3    0.086454    0.991138    0.647873    11.00000    0.03589    0.05387 =
         0.03005    0.00132    0.00537   -0.01633
H7J   2    0.090461    1.099460    0.655961    11.00000   -1.50000
O6J   3    0.148015    0.471294    0.663020    11.00000    0.02036    0.03514 =
         0.03519    0.00328   -0.00109   -0.00847
H6J   2    0.251107    0.515599    0.655071    11.00000   -1.50000
O5J   3   -0.236905    1.012337    0.682971    11.00000    0.02093    0.05397 =
         0.02758   -0.00235    0.00022    0.00530
H5J   2   -0.375652    0.953466    0.688406    11.00000   -1.50000
O4J   3   -0.199562    0.493882    0.697809    11.00000    0.01757    0.04641 =
         0.03556   -0.00419   -0.00218   -0.00934
H4J   2   -0.232239    0.379088    0.690413    11.00000   -1.50000
O3J   3    0.364875    0.960793    0.704534    11.00000    0.02320    0.05624 =
         0.03174   -0.00429   -0.00117   -0.00633
H3J   2    0.325315    1.113858    0.708872    11.00000   -1.50000
O2J   3    0.401041    0.443024    0.719546    11.00000    0.02372    0.04408 =
         0.03536   -0.00287   -0.00019   -0.00587
H2J   2    0.533557    0.514669    0.713752    11.00000   -1.50000
O1J   3    0.271173    0.625044    0.749510    11.00000    0.02346    0.07026 =
         0.03381   -0.00498   -0.00530   -0.01257
H1J   2    0.107920    0.533205    0.750255    11.00000   -1.50000
O1K   3    0.772192    0.327070    0.750420    11.00000    0.02455    0.05638 =
         0.03663    0.00179   -0.00041    0.00240
H1K   2    0.609346    0.422036    0.749587    11.00000   -1.50000
O2K   3    0.903931    0.526308    0.780707    11.00000    0.02619    0.03468 =
         0.03773   -0.00133   -0.00623   -0.00494
H2K   2    1.040594    0.465743    0.787142    11.00000   -1.50000
O3K   3    0.870230    0.003059    0.795572    11.00000    0.02481    0.03834 =
         0.03246   -0.00586   -0.00700    0.01668
H3K   2    0.848035   -0.137610    0.789476    11.00000   -1.50000
O4K   3    0.311378    0.476506    0.801888    11.00000    0.01727    0.03508 =
         0.03763   -0.00294   -0.00607    0.00366
H4K   2    0.295123    0.579030    0.809885    11.00000   -1.50000
O5K   3    0.271508   -0.048350    0.816638    11.00000    0.02775    0.04352 =
         0.01936    0.00140   -0.00415   -0.00280
H5K   2    0.150731   -0.001072    0.809425    11.00000   -1.50000
O6K   3    0.655941    0.473641    0.837612    11.00000    0.02418    0.06080 =
         0.03980   -0.01220   -0.00045   -0.01013
H6K   2    0.632255    0.636585    0.841836    11.00000   -1.50000
O7K   3    0.541009   -0.036340    0.852746    11.00000    0.03601    0.05424 =
         0.03383    0.00313   -0.00728    0.01195
H7K   2    0.678173    0.055791    0.857694    11.00000   -1.50000
O8K   3    0.068909    0.141082    0.870350    11.00000    0.06196    0.05283 =
         0.04084    0.00038    0.00964   -0.00470
H8K   2    0.048724    0.184764    0.880086    11.00000   -1.50000
O8L   3    0.495278    0.935723    0.891113    11.00000    0.04563    0.04193 =
         0.05481    0.00026   -0.00523    0.01281
H8L   2    0.430884    0.972612    0.882017    11.00000   -1.50000
O7L   3    0.997499    0.406767    0.897784    11.00000    0.02315    0.05499 =
         0.03308   -0.00612   -0.00980    0.01609
H7L   2    1.118245    0.366460    0.904847    11.00000   -1.50000
O6L   3    0.484707    0.347413    0.912855    11.00000    0.02732    0.05638 =
         0.02797    0.00109   -0.00880   -0.00433
H6L   2    0.527968    0.199306    0.907462    11.00000   -1.50000
O5L   3    1.018497    0.735117    0.932892    11.00000    0.01745    0.04316 =
         0.03760   -0.00544   -0.00407    0.00567
H5L   2    0.987648    0.898279    0.937254    11.00000   -1.50000
O4L   3    0.504101    0.695798    0.947745    11.00000    0.01860    0.06197 =
         0.02387   -0.00083   -0.00611    0.00743
H4L   2    0.340925    0.663788    0.944382    11.00000   -1.50000
O3L   3    0.974089    0.141852    0.954529    11.00000    0.01659    0.04314 =
         0.03390    0.00269   -0.00948   -0.00329
H3L   2    1.144753    0.143710    0.956861    11.00000   -1.50000
O2L   3    0.458231    0.100733    0.969349    11.00000    0.01853    0.06116 =
         0.02740   -0.00245   -0.00360   -0.00160
H2L   2    0.503104   -0.052673    0.964559    11.00000   -1.50000
O1L   3    0.646343    0.227742    0.999364    11.00000    0.02876    0.07812 =
         0.02427   -0.00262    0.00278   -0.00346
H1L   2    0.553558    0.389726    1.000158    11.00000   -1.50000
C1I   1    0.315632    0.753996    0.513845    11.00000    0.03361    0.07019 =
         0.01344    0.00386    0.00326   -0.01475
AFIX  23
H1IA  2    0.429046    0.919768    0.515634    11.00000   -1.20000
H1IB  2    0.441332    0.598004    0.511956    11.00000   -1.20000
AFIX   0
C2I   1    0.147933    0.694920    0.527934    11.00000    0.02887    0.06461 =
         0.01567    0.00171    0.00481   -0.00725
AFIX  13
H2IA  2    0.038662    0.524091    0.526094    11.00000   -1.20000
AFIX   0
C3I   1    0.330490    0.648782    0.541821    11.00000    0.01559    0.04296 =
         0.03072    0.00248    0.00273   -0.00108
AFIX  13
H3IA  2    0.462273    0.497897    0.539353    11.00000   -1.20000
AFIX   0
C4I   1    0.164924    0.560081    0.555809    11.00000    0.01863    0.04558 =
         0.02579    0.00147    0.00112    0.00679
AFIX  13
H4IA  2    0.034600    0.711720    0.558371    11.00000   -1.20000
AFIX   0
C5I   1    0.341143    0.500540    0.569991    11.00000    0.02042    0.03952 =
         0.02827    0.00323   -0.00248   -0.01769
AFIX  13
H5IA  2    0.448365    0.669781    0.572531    11.00000   -1.20000
AFIX   0
C6I   1    0.168735    0.421078    0.584011    11.00000    0.01550    0.05261 =
         0.03626    0.00278   -0.00251    0.00538
AFIX  13
H6IA  2    0.037638    0.271620    0.581114    11.00000   -1.20000
AFIX   0
C7I   1    0.349222    0.322661    0.597089    11.00000    0.02326    0.06020 =
         0.03306    0.00609    0.00429    0.00134
AFIX  13
H7IA  2    0.465852    0.168024    0.593337    11.00000   -1.20000
AFIX   0
C8I   1    0.164378    0.213088    0.609905    11.00000    0.03767    0.04997 =
         0.03353    0.00127   -0.00515   -0.01579
AFIX  23
H8IA  2    0.073283    0.366836    0.615254    11.00000   -1.20000
H8IB  2    0.021405    0.089574    0.605698    11.00000   -1.20000
AFIX   0
C8J   1   -0.214199    0.665852    0.638016    11.00000    0.01564    0.03949 =
         0.04401    0.00274   -0.00734   -0.00852
AFIX  23
H8JA  2   -0.257308    0.791413    0.629465    11.00000   -1.20000
H8JB  2   -0.054727    0.551645    0.635100    11.00000   -1.20000
AFIX   0
C7J   1   -0.147004    0.827463    0.651883    11.00000    0.02392    0.04592 =
         0.03054   -0.00243   -0.00013   -0.00233
AFIX  13
H7JA  2   -0.304512    0.952057    0.654214    11.00000   -1.20000
AFIX   0
C6J   1   -0.080730    0.657696    0.665938    11.00000    0.01454    0.04110 =
         0.02353    0.00032   -0.00251   -0.00594
AFIX  13
H6JA  2   -0.245487    0.542492    0.668211    11.00000   -1.20000
AFIX   0
C5J   1   -0.014156    0.826163    0.680337    11.00000    0.02030    0.03061 =
         0.03451   -0.00655   -0.00306    0.01279
AFIX  13
H5JA  2    0.154670    0.936965    0.678320    11.00000   -1.20000
AFIX   0
C4J   1    0.043669    0.639947    0.693857    11.00000    0.01492    0.04716 =
         0.03006   -0.00372   -0.00498   -0.01332
AFIX  13
H4JA  2    0.194504    0.508240    0.691376    11.00000   -1.20000
AFIX   0
C3J   1    0.117740    0.805607    0.708232    11.00000    0.02426    0.03994 =
         0.02745   -0.00307   -0.00455   -0.00492
AFIX  13
H3JA  2   -0.034897    0.935595    0.710652    11.00000   -1.20000
AFIX   0
C2J   1    0.177474    0.624093    0.722080    11.00000    0.01379    0.03745 =
         0.03676   -0.00081   -0.00193    0.00329
AFIX  13
H2JA  2    0.010599    0.510215    0.724071    11.00000   -1.20000
AFIX   0
C1J   1    0.234808    0.800128    0.736413    11.00000    0.03043    0.06917 =
         0.03462   -0.00517   -0.00949    0.00735
AFIX  23
H1JA  2    0.402370    0.911545    0.734856    11.00000   -1.20000
H1JB  2    0.079239    0.926991    0.738153    11.00000   -1.20000
AFIX   0
C1K   1    0.734625    0.162432    0.763684    11.00000    0.02499    0.07199 =
         0.03439   -0.00570   -0.00562   -0.01827
AFIX  23
H1KA  2    0.900930    0.049719    0.765462    11.00000   -1.20000
H1KB  2    0.577812    0.036274    0.762041    11.00000   -1.20000
AFIX   0
C2K   1    0.680448    0.339666    0.777659    11.00000    0.02212    0.04393 =
         0.03465    0.00647   -0.00322   -0.00010
AFIX  13
H2KA  2    0.512013    0.451458    0.775607    11.00000   -1.20000
AFIX   0
C3K   1    0.623302    0.154031    0.791907    11.00000    0.01822    0.03682 =
         0.02761    0.00876   -0.00721   -0.01810
AFIX  13
H3KA  2    0.471894    0.022132    0.789475    11.00000   -1.20000
AFIX   0
C4K   1    0.549409    0.317062    0.805916    11.00000    0.01536    0.04387 =
         0.03665   -0.00287   -0.01009    0.00901
AFIX  13
H4KA  2    0.703708    0.446191    0.808243    11.00000   -1.20000
AFIX   0
C5K   1    0.492132    0.154223    0.819712    11.00000    0.02056    0.04577 =
         0.03327    0.00155   -0.00462   -0.02073
AFIX  13
H5KA  2    0.662520    0.048971    0.822280    11.00000   -1.20000
AFIX   0
C6K   1    0.415583    0.321439    0.833646    11.00000    0.02040    0.05143 =
         0.02487    0.00139   -0.00800    0.00513
AFIX  13
H6KA  2    0.265040    0.452202    0.830878    11.00000   -1.20000
AFIX   0
C7K   1    0.325096    0.147290    0.847374    11.00000    0.03221    0.04680 =
         0.02815    0.00034   -0.00051    0.00950
AFIX  13
H7KA  2    0.171004    0.028032    0.843732    11.00000   -1.20000
AFIX   0
C8K   1    0.213321    0.319501    0.859886    11.00000    0.06938    0.04832 =
         0.02738   -0.00048    0.01073   -0.00047
AFIX  23
H8KA  2    0.364685    0.415420    0.865255    11.00000   -1.20000
H8KB  2    0.086137    0.459296    0.855691    11.00000   -1.20000
AFIX   0
C8L   1    0.658180    0.719693    0.888228    11.00000    0.02377    0.05232 =
         0.03802    0.01418   -0.00658   -0.00772
AFIX  23
H8LA  2    0.779617    0.764374    0.879572    11.00000   -1.20000
H8LB  2    0.543278    0.560623    0.885240    11.00000   -1.20000
AFIX   0
C7L   1    0.836506    0.640468    0.902216    11.00000    0.01976    0.04397 =
         0.03051    0.00970   -0.00346   -0.00095
AFIX  13
H7LA  2    0.962363    0.796479    0.904735    11.00000   -1.20000
AFIX   0
C6L   1    0.659345    0.580674    0.915739    11.00000    0.01536    0.05554 =
         0.02587    0.00435   -0.00449    0.00097
AFIX  13
H6LA  2    0.542241    0.744708    0.917895    11.00000   -1.20000
AFIX   0
C5L   1    0.839593    0.516494    0.930056    11.00000    0.03179    0.06551 =
         0.01382    0.00178    0.00090    0.01842
AFIX  13
H5LA  2    0.950892    0.348196    0.927962    11.00000   -1.20000
AFIX   0
C4L   1    0.653266    0.459648    0.943962    11.00000    0.01676    0.05359 =
         0.02030    0.00157   -0.00656   -0.01164
AFIX  13
H4LA  2    0.521707    0.309154    0.941308    11.00000   -1.20000
AFIX   0
C3L   1    0.823876    0.371650    0.958123    11.00000    0.01586    0.05350 =
         0.03028   -0.00386   -0.00795    0.00633
AFIX  13
H3LA  2    0.955826    0.523123    0.960532    11.00000   -1.20000
AFIX   0
C2L   1    0.642843    0.328915    0.971966    11.00000    0.01869    0.04837 =
         0.02500   -0.00239   -0.00980   -0.00080
AFIX  13
H2LA  2    0.532363    0.498978    0.973735    11.00000   -1.20000
AFIX   0
C1L   1    0.816840    0.268890    0.986212    11.00000    0.02277    0.07278 =
         0.01718   -0.00478   -0.00090    0.00115
AFIX  23
H1LA  2    0.929078    0.102423    0.984462    11.00000   -1.20000
H1LB  2    0.943302    0.424515    0.988114    11.00000   -1.20000
AFIX   0
HKLF 4


END

WGHT      0.1247      8.4076

Q1    1   0.0600  0.4903  0.8589  11.00000  0.05    0.86
Q2    1   0.8617  0.9177  0.8791  11.00000  0.05    0.78
Q3    1   0.0453  0.8402  0.6898  11.00000  0.05    0.69
Q4    1   0.2786 -0.0569  0.8076  11.00000  0.05    0.64
Q5    1   0.4737  0.8846  0.5543  11.00000  0.05    0.63
Q6    1   0.4541  0.0810  0.9786  11.00000  0.05    0.62
Q7    1   0.9755  0.1532  0.9645  11.00000  0.05    0.62
Q8    1   0.6712  0.3343  0.7884  11.00000  0.05    0.61
Q9    1   0.3057  0.4746  0.7921  11.00000  0.05    0.59
Q10   1   0.9124  0.5337  0.7718  11.00000  0.05    0.59
Q11   1   0.5407  0.2827  0.5767  11.00000  0.05    0.59
Q12   1  -0.0586  0.9250  0.5211  11.00000  0.05    0.58
Q13   1   0.5560  0.3081  0.7955  11.00000  0.05    0.58
Q14   1   0.5470  0.3146  0.8158  11.00000  0.05    0.58
Q15   1   0.5936  0.1786  0.8016  11.00000  0.05    0.58
Q16   1   0.1974  0.4331  0.5941  11.00000  0.05    0.57
Q17   1   0.4073  0.3134  0.8239  11.00000  0.05    0.57
Q18   1   0.4203  0.4427  0.7295  11.00000  0.05    0.55
Q19   1   0.6428  0.4666  0.8278  11.00000  0.05    0.54
Q20   1   0.2871  0.6458  0.7407  11.00000  0.05    0.54
Q21   1  -0.2266  1.0118  0.6921  11.00000  0.05    0.54
Q22   1   0.2064  0.5752  0.5650  11.00000  0.05    0.54
Q23   1  -0.0109  0.3105  0.5425  11.00000  0.05    0.53
Q24   1   0.5774  0.4944  0.6114  11.00000  0.05    0.53
Q25   1   0.2652 -0.0486  0.8253  11.00000  0.05    0.53
Q26   1   0.6515  0.6039  0.9246  11.00000  0.05    0.52
Q27   1   0.1635  0.4972  0.6733  11.00000  0.05    0.52
Q28   1   0.2770  0.6411  0.7591  11.00000  0.05    0.51
Q29   1  -0.1769  0.5434  0.6677  11.00000  0.05    0.51
Q30   1   0.0428  0.6626  0.6845  11.00000  0.05    0.51
Q31   1   0.3808  0.9371  0.7144  11.00000  0.05    0.51
Q32   1   0.1525  0.9563  0.6586  11.00000  0.05    0.50
Q33   1   0.1463  0.4816  0.6532  11.00000  0.05    0.50
Q34   1   0.9704  0.1375  0.9457  11.00000  0.05    0.50
Q35   1   0.8782  0.0112  0.8042  11.00000  0.05    0.49
Q36   1   0.3910  0.3037  0.8422  11.00000  0.05    0.49
Q37   1   0.0153  0.8183  0.6695  11.00000  0.05    0.49
Q38   1   0.5174  0.2851  0.5574  11.00000  0.05    0.49
Q39   1   0.0293  0.6487  0.5967  11.00000  0.05    0.49
Q40   1   0.7929  0.3148  0.7609  11.00000  0.05    0.48
;
_shelx_res_checksum   27325

_shelx_hkl_file
;
   0  -7  -5 40.7267 28.0469   1
   0  -7  -5 35.8437 23.0022   1
   0  -7  -6 10.9193 30.3356   1
   0  -7  -6 25.2333 25.8141   1
   0  -7  -7 12.0787 34.4049   1
   0  -7  -7 140.260 28.7869   1
   0  -7  -8 42.7953 37.9251   1
   0  -7  -8 155.897 32.3207   1
   0  -7  -9 100.749 42.1789   1
   0  -7 -10 77.1815 52.1422   1
   0  -7 -10 50.7826 45.2692   1
   0  -7 -11 31.5471 49.0824   1
   0  -7 -11 10.4488 47.6465   1
   0  -7 -12 66.9259 55.2534   1
   0  -7 -12-9.96601 50.3954   1
   0  -7 -13 12.4985 52.6611   1
   0  -7 -14 119.722 59.3990   1
   0  -7 -14 9.43520 54.3342   1
   0  -7 -15 159.367 63.5911   1
   0  -7 -15 50.6943 57.8006   1
   0  -7 -16 204.566 63.1502   1
   0  -7 -16 8.04367 59.3829   1
   0  -7 -17 69.9753 57.9286   1
   0  -7 -17-10.5663 58.6868   1
   0  -7 -18 74.8160 61.9301   1
   0  -7 -18-11.5713 60.0724   1
   0  -7 -19 67.9831 64.3365   1
   0  -7 -19-7.98514 59.7382   1
   0  -7 -20 47.4001 62.1650   1
   0  -7 -20-41.1654 62.6028   1
   0  -7 -21 10.4883 59.3544   1
   0  -7 -21 10.9413 63.7178   1
   0  -7 -22 92.2399 58.7353   1
   0  -7  23 132.040 26.2501   1
   0  -7  23 47.7818 34.5009   1
   0  -7  24 364.384 32.3098   1
   0  -7  24 110.201 44.2177   1
   0  -7  25 511.212 37.9823   1
   0  -7  25 266.776 46.7424   1
   0  -7 -26 1008.18 76.1721   1
   0  -7  26 1183.11 47.2354   1
   0  -7  27 605.955 46.6413   1
   0  -7  27 313.303 60.4185   1
   0  -7  28 1516.25 57.7399   1
   0  -7 -28 1813.83 95.6085   1
   0  -7 -29 1435.93 92.2773   1
   0  -7  29 884.982 54.5310   1
   0  -7 -30 679.996 84.1741   1
   0  -7  30 558.240 53.7009   1
   0  -7  31 120.102 73.2740   1
   0  -7 -31 363.594 75.4201   1
   0  -7  32 230.860 51.8404   1
   0  -7  32 56.6153 76.6979   1
   0  -7  33 805.906 60.9282   1
   0  -7  33 161.810 82.4772   1
   0  -7  34 122.219 94.8955   1
   0  -7  35 1821.32 78.9612   1
   0  -7  35 200.729 100.648   1
   0  -7  36 1334.58 77.1429   1
   0  -7  36 330.475 109.451   1
   0  -7  37 1967.83 80.4450   1
   0  -7  38 297.549 62.5471   1
   0  -7 -47 20.7271 33.0378   2
   0  -7 -48 36.7704 43.8857   2
   0  -7 -49 10.9721 45.6949   2
   0  -7 -50 13.1728 50.0665   2
   0  -7 -51 19.1574 52.8366   2
   0  -6   0 23324.9 184.548   1
   0  -6   1 16029.7 158.386   1
   0  -6  -1 9086.92 123.668   1
   0  -6   2 13946.0 145.048   1
   0  -6  -2 7954.27 123.879   1
   0  -6  -3 1299.26 71.4988   1
   0  -6   3 3203.26 82.0441   1
   0  -6  -4 1346.39 69.9572   1
   0  -6   4 449.410 50.8720   1
   0  -6  -5 2659.61 81.3324   1
   0  -6   5 1160.85 58.0835   1
   0  -6  -6 2972.83 85.8810   1
   0  -6   6 5353.16 92.8134   1
   0  -6  -7 3052.10 85.1288   1
   0  -6   7 6464.57 103.930   1
   0  -6  -8 1982.50 77.1874   1
   0  -6   8 4967.33 93.4844   1
   0  -6  -9 1173.94 68.8716   1
   0  -6   9 2121.78 68.8698   1
   0  -6  10 862.246 61.9559   1
   0  -6 -10 695.901 64.4337   1
   0  -6 -11 537.731 63.2103   1
   0  -6 -11 994.973 70.2683   1
   0  -6 -12 655.373 65.8128   1
   0  -6 -12 977.603 72.4498   1
   0  -6 -13 992.190 67.8103   1
   0  -6 -13 1991.40 85.5850   1
   0  -6 -14 407.060 58.5945   1
   0  -6 -14 607.115 70.7023   1
   0  -6 -15 423.774 70.6626   1
   0  -6 -15 262.510 58.5592   1
   0  -6 -16 54.8454 59.9705   1
   0  -6 -16 135.958 62.6236   1
   0  -6 -17 208.184 65.0572   1
   0  -6 -17 124.850 67.0996   1
   0  -6  17 161.358 67.9712   1
   0  -6 -18 1382.22 89.2642   1
   0  -6  18 1337.06 85.0728   1
   0  -6 -19 964.493 73.3592   1
   0  -6  19 425.635 52.1470   1
   0  -6  19 789.523 83.3405   1
   0  -6 -19 1358.29 95.2840   1
   0  -6 -20 1265.14 77.1161   1
   0  -6  20 1474.45 63.5080   1
   0  -6 -21 744.552 75.0130   1
   0  -6  21 868.032 59.3379   1
   0  -6 -22 336.396 69.6251   1
   0  -6 -22 364.423 79.7284   1
   0  -6 -23 261.817 69.8579   1
   0  -6 -23 369.225 80.3394   1
   0  -6 -24 61.5574 67.2278   1
   0  -6  24 56.9459 92.6299   1
   0  -6  24 37.6977 50.0691   1
   0  -6 -24 83.9192 74.1196   1
   0  -6 -25 495.909 75.7967   1
   0  -6  25 406.588 60.2788   1
   0  -6 -25 540.740 83.4802   1
   0  -6  25 475.058 96.5700   1
   0  -6 -26 636.851 86.4741   1
   0  -6 -26 498.886 72.0304   1
   0  -6  26 389.225 96.4240   1
   0  -6  27 241.695 59.4166   1
   0  -6 -27 204.608 78.5260   1
   0  -6 -27 120.620 66.2380   1
   0  -6  28 94.8415 58.8635   1
   0  -6 -28 333.937 81.7542   1
   0  -6 -28 251.719 71.2640   1
   0  -6  28 306.892 85.3980   1
   0  -6 -29 346.216 83.5417   1
   0  -6  29 286.984 62.7222   1
   0  -6 -29 275.224 75.2067   1
   0  -6  29 369.635 96.4136   1
   0  -6  30 262.868 63.0521   1
   0  -6 -30 191.974 80.8227   1
   0  -6 -30 142.821 71.8345   1
   0  -6 -31 24.2267 37.6385   2
   0  -6 -31 159.716 83.3430   1
   0  -6 -31 133.988 68.1087   1
   0  -6  32 289.971 91.1836   1
   0  -6 -32-8.54971 46.6042   2
   0  -6 -32 93.5667 37.0235   2
   0  -6  32 278.645 63.4054   1
   0  -6 -32 151.494 84.5349   1
   0  -6 -32 63.9198 66.9959   1
   0  -6  33 110.976 90.7461   1
   0  -6 -33 43.1533 42.5491   2
   0  -6  33 26.5348 60.5009   1
   0  -6 -33 131.515 85.6380   1
   0  -6 -33 9.29096 68.7868   1
   0  -6  34 53.4321 93.6004   1
   0  -6 -34 10.4555 68.7042   1
   0  -6 -34-2.64977 59.6104   2
   0  -6 -34 23.1593 47.8692   2
   0  -6  34 40.7625 59.9902   1
   0  -6 -35 15.6640 65.9842   2
   0  -6  35 37.8264 94.1928   1
   0  -6 -35 86.6819 53.5708   2
   0  -6  35 45.3539 60.3991   1
   0  -6 -35 51.8044 68.4768   1
   0  -6 -36 6.38888 66.7495   2
   0  -6  36 91.6280 95.9304   1
   0  -6 -36-5.18845 53.0702   2
   0  -6  36 66.0367 61.1866   1
   0  -6 -36-9.43985 72.9193   1
   0  -6 -37 32.0754 70.4688   2
   0  -6 -37 44.9719 74.9047   1
   0  -6  37 17.3498 91.5937   1
   0  -6 -37 26.6997 53.9568   2
   0  -6  37 27.5637 61.9201   1
   0  -6 -38 156.426 75.7919   2
   0  -6 -38 253.660 81.2783   1
   0  -6  38 271.243 105.695   1
   0  -6 -38 222.883 61.7385   2
   0  -6  38 235.811 68.3759   1
   0  -6 -39 516.760 89.4934   2
   0  -6 -39 789.337 91.2555   1
   0  -6 -39 878.458 76.1745   2
   0  -6  39 997.947 81.2293   1
   0  -6  39 1234.81 124.375   1
   0  -6 -40 212.621 82.7445   2
   0  -6  40 668.051 116.038   1
   0  -6 -40 539.663 72.7974   2
   0  -6  40 388.378 72.7596   1
   0  -6 -41 244.812 91.9728   2
   0  -6 -41 209.538 85.1434   1
   0  -6  41 251.169 110.720   1
   0  -6 -41 478.046 73.3272   2
   0  -6  41 198.725 68.9171   1
   0  -6 -42 179.301 94.2286   2
   0  -6 -42 359.844 86.8273   1
   0  -6  42 360.967 114.807   1
   0  -6 -42 282.109 70.6639   2
   0  -6  42 291.690 72.0431   1
   0  -6 -43 152.233 96.6117   2
   0  -6 -43 159.536 82.4175   1
   0  -6 -43 389.327 73.9007   2
   0  -6  43 296.003 72.2687   1
   0  -6  43 309.577 116.296   1
   0  -6  44 996.568 125.878   1
   0  -6 -44 663.349 80.4612   2
   0  -6  44 785.678 84.9948   1
   0  -6 -44 533.842 106.645   2
   0  -6 -44 880.260 98.5684   1
   0  -6 -45 711.444 95.3254   1
   0  -6  45 713.817 85.8783   1
   0  -6 -45 552.101 111.594   2
   0  -6 -46 300.665 88.9820   1
   0  -6  46 264.850 76.1716   1
   0  -6 -46 140.360 96.9010   2
   0  -6 -47 123.128 72.6567   2
   0  -6 -47 106.514 83.7856   1
   0  -6  47 97.4104 73.7521   1
   0  -6 -47 180.173 95.6775   2
   0  -6 -48 189.922 97.5599   2
   0  -6  48 30.0623 26.3474   2
   0  -6 -48 172.488 88.1132   1
   0  -6  48 154.901 72.8676   1
   0  -6 -49 194.235 88.4578   1
   0  -6  49 103.321 72.2271   1
   0  -6 -49 82.5435 97.3738   2
   0  -6  50 2.03706 42.9706   2
   0  -6 -50 41.6351 86.2902   1
   0  -6  50 67.3181 71.1950   1
   0  -6 -50 43.6019 98.0950   2
   0  -6  51 12.2651 45.1010   2
   0  -6 -51 35.2530 89.1823   1
   0  -6  51 85.0198 72.5518   1
   0  -6 -51 16.6060 99.5333   2
   0  -6  52 173.733 76.3201   1
   0  -6 -52 203.254 97.7105   2
   0  -6  52 63.8324 44.5800   2
   0  -6  53-2.26300 76.3878   1
   0  -6 -53 135.669 102.389   2
   0  -6  53 29.3955 45.8872   2
   0  -6  54 114.359 48.2288   2
   0  -6 -54 287.998 96.4276   1
   0  -6  54 290.228 82.5623   1
   0  -6 -54 98.9577 99.8598   2
   0  -6  55 50.2718 48.9592   2
   0  -6 -55 132.924 95.0170   1
   0  -6  55 136.454 79.5287   1
   0  -6 -55 99.4937 96.3338   2
   0  -6  56 19.5223 53.6880   2
   0  -6 -56 269.242 99.9896   1
   0  -6  56 13.0259 78.5267   1
   0  -6 -56 209.252 101.164   2
   0  -6  57 145.623 58.6147   2
   0  -6  57 325.901 89.1683   1
   0  -6 -57 277.691 110.640   2
   0  -6 -58 603.476 119.148   2
   0  -6  58 497.606 66.1139   2
   0  -6  58 809.216 102.721   1
   0  -6  59 802.545 102.279   1
   0  -6 -59 822.575 132.251   2
   0  -6  59 455.411 67.0989   2
   0  -6  60 163.900 62.1739   2
   0  -6  60 261.681 93.1063   1
   0  -6 -60 273.858 114.608   2
   0  -6  61 188.397 64.0301   2
   0  -6 -61 174.787 115.554   2
   0  -6  61 423.984 99.0760   1
   0  -6  62 283.516 99.5452   1
   0  -6  62 217.308 66.3821   2
   0  -6 -62 310.996 118.336   2
   0  -6  63 605.524 76.1595   2
   0  -6 -63 581.761 128.055   1
   0  -6 -63 403.337 119.991   2
   0  -6  64 736.385 81.6640   2
   0  -6 -64 731.186 130.719   1
   0  -6  64 1014.37 123.030   1
   0  -6  65 688.411 78.6744   2
   0  -6 -65 365.987 122.968   2
   0  -6  66-7.34808 88.7243   1
   0  -6  66 10.9378 68.0916   2
   0  -6 -66 66.6828 118.191   1
   0  -6 -66 39.9971 113.807   2
   0  -6  67 61.7981 68.0062   2
   0  -6 -67 366.658 122.909   1
   0  -6  67 50.6894 91.8148   1
   0  -6 -67 82.7935 114.324   2
   0  -6  68 25.7461 66.8636   2
   0  -6 -68 294.651 125.468   1
   0  -6  68 36.2630 88.9468   1
   0  -6 -68-23.3358 122.010   2
   0  -6  69 107.321 72.2789   2
   0  -6 -69 472.636 133.407   1
   0  -6  70 977.406 87.5005   2
   0  -5   0 427.237 63.4042   1
   0  -5   0 635.288 60.5305   1
   0  -5  -1 3416.13 96.9050   1
   0  -5  -1 3907.06 90.7294   1
   0  -5   2 27355.0 222.597   1
   0  -5  -2 27128.3 209.746   1
   0  -5   3 12467.2 162.769   1
   0  -5  -3 9872.17 125.758   1
   0  -5   3 10382.4 134.193   1
   0  -5  -3 12712.8 155.538   1
   0  -5  -4 5518.41 99.0201   1
   0  -5   4 6041.00 103.443   1
   0  -5  -5 3095.98 94.7180   1
   0  -5  -5 2898.77 75.2961   1
   0  -5  -6 1879.58 86.2661   1
   0  -5  -6 1866.05 69.7048   1
   0  -5   7 5214.81 80.7355   1
   0  -5  -7 4144.61 107.409   1
   0  -5   7 5873.05 117.054   1
   0  -5  -7 3637.38 90.2853   1
   0  -5   8 538.799 72.9084   1
   0  -5  -8 609.038 72.2514   1
   0  -5  -9 1345.09 84.3350   1
   0  -5   9 1388.83 84.6409   1
   0  -5  -9 1391.09 67.0859   1
   0  -5  10 287.731 40.9484   1
   0  -5 -10 447.431 58.0342   1
   0  -5 -10 438.701 72.8557   1
   0  -5  10 464.308 75.3127   1
   0  -5 -11 356.499 60.7104   1
   0  -5  11 556.869 46.0267   1
   0  -5  11 542.941 80.4928   1
   0  -5 -11 384.294 71.0406   1
   0  -5 -12 1926.20 83.5443   1
   0  -5  12 2090.59 64.4224   1
   0  -5 -13 595.629 66.2152   1
   0  -5  13 498.196 52.9504   1
   0  -5  13 468.440 93.1224   1
   0  -5 -13 443.460 74.1348   1
   0  -5 -14 283.986 75.3756   1
   0  -5 -14 371.661 59.7342   1
   0  -5  14 406.663 46.9563   1
   0  -5  15 181.275 42.2545   1
   0  -5  15 331.159 89.5145   1
   0  -5 -15 164.080 73.8416   1
   0  -5 -15 169.376 60.5247   1
   0  -5  16 161.189 80.8111   1
   0  -5 -16 249.210 60.8765   1
   0  -5  16 158.376 48.2481   1
   0  -5 -17 559.397 63.9442   1
   0  -5  17 430.902 52.9548   1
   0  -5  17 452.579 82.4996   1
   0  -5  18 1457.27 95.0682   1
   0  -5  18 1385.09 66.6196   1
   0  -5 -18 285.567 36.4464   2
   0  -5 -18 701.314 69.1785   1
   0  -5 -18 318.581 30.3170   2
   0  -5 -19 1594.47 85.2548   1
   0  -5  19 1621.83 66.5541   1
   0  -5 -20 1445.04 52.9970   2
   0  -5  20 4399.71 131.683   1
   0  -5 -20 2646.99 100.106   1
   0  -5  20 3313.64 78.9814   1
   0  -5 -20 1356.70 61.1920   2
   0  -5 -21 1438.59 86.1856   1
   0  -5 -21 1007.19 70.8719   2
   0  -5 -21 1155.10 53.8543   2
   0  -5  21 1404.80 66.1055   1
   0  -5  21 1689.90 109.688   1
   0  -5 -22 4827.77 123.993   1
   0  -5 -22 2932.63 88.9686   2
   0  -5 -22 2822.61 68.7586   2
   0  -5  22 5882.88 100.599   1
   0  -5  22 6530.97 157.295   1
   0  -5 -23 1446.92 85.2129   1
   0  -5 -23 933.358 72.4944   2
   0  -5 -23 808.257 53.7977   2
   0  -5  23 972.009 58.7796   1
   0  -5  23 1340.10 104.013   1
   0  -5 -24 440.481 71.5333   1
   0  -5 -24 397.862 72.0014   2
   0  -5 -24 386.036 52.4634   2
   0  -5  24 178.116 48.3469   1
   0  -5  24 225.855 89.2498   1
   0  -5 -25 1006.45 83.3423   1
   0  -5 -25 889.242 81.6338   2
   0  -5 -25 901.263 60.8855   2
   0  -5  25 751.777 60.3416   1
   0  -5  25 663.037 98.9283   1
   0  -5 -26 3102.71 114.448   1
   0  -5 -26 2979.53 106.755   2
   0  -5 -26 3118.60 84.8554   2
   0  -5  26 1682.39 73.8568   1
   0  -5  26 1519.61 116.601   1
   0  -5 -27 1525.42 74.9962   2
   0  -5  27 1642.54 75.1919   1
   0  -5  27 1579.95 115.033   1
   0  -5 -28 5384.05 142.644   1
   0  -5 -28 5048.74 144.150   2
   0  -5  28 8240.28 183.754   1
   0  -5 -28 4617.97 105.950   2
   0  -5  28 7781.46 127.215   1
   0  -5 -29 4710.77 141.950   1
   0  -5 -29 4457.81 110.136   2
   0  -5 -29 4481.41 142.533   2
   0  -5  29 6228.94 164.573   1
   0  -5  29 6481.27 119.523   1
   0  -5 -30 1053.81 98.5930   1
   0  -5 -30 908.167 77.4489   2
   0  -5 -30 1045.58 100.498   2
   0  -5  30 463.274 97.7221   1
   0  -5  30 483.199 65.9619   1
   0  -5 -31 837.888 94.9153   1
   0  -5 -31 768.944 95.3206   2
   0  -5 -31 717.935 76.3781   2
   0  -5  31 505.645 100.003   1
   0  -5  31 514.424 65.2480   1
   0  -5 -32 784.423 97.9399   1
   0  -5 -32 523.468 77.5360   2
   0  -5 -32 600.621 98.1770   2
   0  -5  32 800.236 105.128   1
   0  -5  32 419.774 44.3980   2
   0  -5  32 346.396 34.7198   2
   0  -5  32 1027.78 76.1328   1
   0  -5 -33 2280.30 125.817   1
   0  -5 -33 1695.16 96.0707   2
   0  -5 -33 1915.88 119.094   2
   0  -5  33 2047.38 124.757   1
   0  -5  33 1551.05 63.3994   2
   0  -5  33 1357.23 51.0949   2
   0  -5  33 2583.02 96.8782   1
   0  -5 -34 1185.60 113.518   1
   0  -5 -34 1136.71 106.114   2
   0  -5  34 1209.06 117.468   1
   0  -5  34 1062.13 49.8192   2
   0  -5  34 1097.22 71.0986   2
   0  -5 -34 1208.64 89.4513   2
   0  -5 -35 5558.93 140.213   2
   0  -5 -35 5754.66 157.685   2
   0  -5  35 6782.82 188.240   1
   0  -5  35 4646.69 105.050   2
   0  -5 -35 5434.69 180.373   1
   0  -5  35 6427.10 135.147   1
   0  -5 -36 1768.42 102.367   2
   0  -5 -36 1773.32 112.761   2
   0  -5  36 727.055 50.1617   2
   0  -5  36 601.849 73.9801   2
   0  -5  36 894.560 80.7380   1
   0  -5  36 825.262 120.008   1
   0  -5 -36 911.105 107.384   1
   0  -5 -37 5122.10 174.144   1
   0  -5  37 5950.57 142.892   1
   0  -5 -37 5036.97 141.598   2
   0  -5  37 4168.64 119.903   2
   0  -5  37 3476.71 77.5462   2
   0  -5 -38 1595.57 127.105   1
   0  -5 -38 1716.67 103.621   2
   0  -5  38 1648.86 65.4640   2
   0  -5  38 1650.51 92.6232   2
   0  -5  39 1617.48 104.460   2
   0  -5  39 1316.41 65.3713   2
   0  -5  40 2479.58 126.189   2
   0  -5  40 2053.14 76.5500   2
   0  -5  41 1121.16 67.7223   2
   0  -5 -41 981.526 116.329   1
   0  -5  42 4188.45 141.021   2
   0  -5  43 3025.88 135.119   2
   0  -5 -43 1683.30 131.157   1
   0  -5  44 2534.72 139.562   2
   0  -5 -44 2060.31 138.320   1
   0  -5  45 2574.64 150.656   2
   0  -5 -45 2778.25 151.885   1
   0  -5  46 1064.43 134.922   2
   0  -5 -46 1223.02 128.370   1
   0  -5  47 3026.47 162.546   2
   0  -5  48 3619.46 170.938   2
   0  -5  49 1573.96 152.570   2
   0  -5  50 4591.13 197.626   2
   0  -5  51 891.540 158.712   2
   0  -5 -52 433.071 132.018   2
   0  -5  52 1834.19 172.834   2
   0  -5  53 1369.40 156.884   2
   0  -5 -53 1111.67 139.429   1
   0  -5  54 781.040 100.183   1
   0  -5  54 287.191 81.6299   2
   0  -5  55 3399.77 149.409   1
   0  -5 -55 6706.38 229.416   1
   0  -5  55 1388.33 103.246   2
   0  -5  55 6397.78 244.768   2
   0  -5 -56 1598.46 149.221   2
   0  -5  56 330.263 98.7421   1
   0  -5 -56 1838.54 156.859   1
   0  -5  56 445.717 79.2436   2
   0  -5  56 1554.65 179.895   2
   0  -5 -57 297.799 125.348   2
   0  -5  57 286.731 76.9334   2
   0  -5 -57 319.449 128.723   1
   0  -5 -58 312.494 130.858   1
   0  -5  58 326.764 77.9638   2
   0  -5 -58 201.175 124.287   2
   0  -5  58 501.278 163.408   2
   0  -5 -59 300.959 130.745   1
   0  -5  59 292.527 158.889   2
   0  -5  59 88.6518 69.5211   2
   0  -5 -59 203.261 124.246   2
   0  -5  60 17.4588 153.600   2
   0  -5  60 116.422 89.7374   1
   0  -5 -60 92.9275 124.710   2
   0  -5  60 10.2750 69.2571   2
   0  -5 -60 55.5407 127.843   1
   0  -5  61 285.589 160.582   2
   0  -5  61 249.287 91.9008   1
   0  -5 -61 256.186 133.095   2
   0  -5  61 117.014 72.5644   2
   0  -5 -61 182.827 127.997   1
   0  -5  62 33.0737 158.993   2
   0  -5  62 12.3731 69.8057   2
   0  -5 -62 49.3291 129.331   1
   0  -5 -62 42.2510 128.330   2
   0  -5  62 66.2801 88.1550   1
   0  -5  63 5.11540 71.4281   2
   0  -5 -63 13.2596 130.069   1
   0  -5 -63-0.70129 130.128   2
   0  -5  63 40.1311 87.2351   1
   0  -5  64 4.51864 70.9869   2
   0  -5 -64 173.529 134.157   1
   0  -5 -64 106.084 136.191   2
   0  -5  64 75.9844 88.2984   1
   0  -5  65 36.8254 74.5797   2
   0  -5 -65 197.003 149.571   1
   0  -5 -65 78.8845 141.022   2
   0  -5  65 226.453 93.9270   1
   0  -5 -66 943.757 173.170   1
   0  -5 -66 634.345 157.012   2
   0  -5  66 873.260 108.750   1
   0  -5  67 537.754 86.8730   2
   0  -5 -67 570.007 157.801   2
   0  -5 -68 2130.34 194.334   2
   0  -5  68 2043.59 134.498   1
   0  -5 -69 1707.46 196.874   1
   0  -5  69 1710.07 128.844   1
   0  -5  70 855.633 97.2001   2
   0  -5 -70 1524.36 192.956   1
   0  -5 -70 874.560 172.712   2
   0  -5  70 1721.14 131.377   1
   0  -5  71 43.5813 79.1515   2
   0  -5 -71-40.0283 156.059   1
   0  -5  71 25.2938 100.125   1
   0  -5 -71-14.0978 148.457   2
   0  -5 -72 356.002 163.490   1
   0  -5  72 114.842 103.694   1
   0  -5 -72 168.575 160.966   2
   0  -5 -73 646.053 172.383   1
   0  -5 -73 331.930 164.980   2
   0  -5  73 468.835 116.436   1
   0  -5 -74 4443.33 254.821   1
   0  -5  74 4348.28 183.106   1
   0  -5  74 4445.19 148.196   2
   0  -5 -75 767.966 182.469   1
   0  -5  75 616.744 127.962   1
   0  -5  75 1008.19 107.025   2
   0  -5 -76 2734.13 225.247   1
   0  -5  76 2910.92 136.456   2
   0  -5 -76 2284.87 221.565   2
   0  -5  76 2544.87 160.658   1
   0  -5  77 301.006 95.2181   2
   0  -5 -77 546.793 175.215   1
   0  -5 -77 323.261 179.147   2
   0  -5  77 154.945 116.058   1
   0  -5 -78 1341.00 194.574   1
   0  -5  78 1025.68 107.867   2
   0  -5 -78 973.595 198.212   2
   0  -5  78 902.823 136.742   1
   0  -5  79 278.753 121.566   1
   0  -5  79 378.949 100.225   2
   0  -5 -79 204.946 182.418   2
   0  -5 -79 369.777 177.331   1
   0  -5  80 487.630 123.352   1
   0  -5  80 426.184 100.703   2
   0  -5 -80 132.777 178.838   2
   0  -5 -80 101.264 174.385   1
   0  -5  81 940.763 135.663   1
   0  -5 -81 422.958 184.162   2
   0  -5 -81 572.530 187.373   1
   0  -5  81 900.201 110.100   2
   0  -5 -82 101.023 159.140   1
   0  -5 -82 35.8134 169.002   2
   0  -5  82 91.7881 94.3007   2
   0  -5  82 26.5384 111.954   1
   0  -5 -83 34.7158 151.516   1
   0  -5 -83 81.4759 170.978   2
   0  -5  83 208.610 97.1598   2
   0  -5  83 172.453 111.634   1
   0  -5 -84 34.1490 155.830   1
   0  -5  84 52.8538 108.372   1
   0  -5 -84 14.2373 174.402   2
   0  -5  84 86.4734 96.1051   2
   0  -5  85 496.838 123.519   1
   0  -5 -85 544.781 192.765   2
   0  -5 -85 386.874 179.508   1
   0  -5 -86 181.660 168.670   1
   0  -5  86 103.411 117.248   1
   0  -5 -86 131.913 179.887   2
   0  -5  86 147.287 101.355   2
   0  -5  87 533.360 129.423   1
   0  -5 -87 448.133 171.391   1
   0  -5  87 796.797 118.276   2
   0  -5 -88 77.5394 160.329   1
   0  -5  88 114.800 120.348   1
   0  -5 -88-54.0671 181.326   2
   0  -5  88 153.461 104.025   2
   0  -5  89 811.799 138.631   1
   0  -5  89 1053.01 125.710   2
   0  -5 -89 500.017 202.963   2
   0  -5 -89 487.858 186.947   1
   0  -5  90 821.947 145.295   1
   0  -5  90 896.405 126.236   2
   0  -5 -90 671.221 188.489   1
   0  -5 -90 474.244 197.753   2
   0  -5  91 42.9791 117.094   1
   0  -5  91 28.4382 100.562   2
   0  -5 -91-16.8533 166.434   1
   0  -5 -91 6.36984 173.472   2
   0  -5  92 43.4616 112.318   1
   0  -5  92 28.2225 102.908   2
   0  -5 -92 5.35830 182.858   2
   0  -5 -92-31.9227 172.503   1
   0  -5 -93 369.839 200.010   2
   0  -5  93 393.372 131.595   1
   0  -5 -94 31.6415 182.913   2
   0  -5  94 129.990 122.266   1
   0  -5 -95 218.886 180.021   1
   0  -5 -96 168.555 167.008   1
   0  -5 -97 97.5872 170.956   1
   0  -5 -98 392.450 183.067   1
   0  -4   0 5636.05 113.895   1
   0  -4   0 4572.82 79.7596   1
   0  -4   1 5703.16 108.248   1
   0  -4  -1 6732.49 118.287   1
   0  -4  -1 6826.01 98.8378   1
   0  -4   1 5119.98 84.3524   1
   0  -4   2 5853.88 115.101   1
   0  -4  -2 2169.95 90.3355   1
   0  -4   2 7176.01 96.8936   1
   0  -4   3 2798.75 75.2163   1
   0  -4   3 2674.64 89.1702   1
   0  -4  -3 1711.57 85.7229   1
   0  -4  -3 1526.21 64.5925   1
   0  -4  -4 2568.56 78.7443   1
   0  -4   4 2684.06 94.2616   1
   0  -4   5 6263.97 132.177   1
   0  -4   5 5689.70 95.0185   1
   0  -4   6 16255.4 194.043   1
   0  -4   6 16950.0 145.609   1
   0  -4   7 2652.19 102.639   1
   0  -4   7 2617.57 73.2408   1
   0  -4   8 4550.31 91.2500   1
   0  -4   8 3687.12 108.419   1
   0  -4  -8 2483.03 93.7691   1
   0  -4  -8 2212.65 71.7880   1
   0  -4  -9 973.961 74.4610   1
   0  -4  -9 921.487 66.2600   1
   0  -4 -10 8074.07 134.464   1
   0  -4  10 7740.37 88.2069   1
   0  -4 -11 1621.05 85.3778   1
   0  -4 -11 1679.57 73.2635   1
   0  -4  11 888.713 46.6336   1
   0  -4  11 985.776 81.0840   1
   0  -4 -11 1133.04 57.5019   2
   0  -4 -12 3547.14 108.401   1
   0  -4 -12 3062.54 92.0440   1
   0  -4  12 4132.68 72.9077   1
   0  -4  12 4763.82 115.276   1
   0  -4 -13 5033.64 124.216   1
   0  -4 -13 4549.30 107.775   1
   0  -4  13 6029.59 86.5162   1
   0  -4  13 6720.73 135.107   1
   0  -4 -13 3714.20 92.5372   2
   0  -4  14 30627.5 181.976   1
   0  -4 -14 31320.6 259.078   1
   0  -4  15 4900.44 87.3469   1
   0  -4 -15 5017.16 113.673   2
   0  -4 -16 15530.1 206.808   1
   0  -4 -16 15737.5 198.941   1
   0  -4  16 16419.4 152.134   1
   0  -4  16 18043.6 199.221   1
   0  -4 -16 13658.6 174.122   2
   0  -4 -17 26047.0 187.853   2
   0  -4  17 38399.8 216.589   1
   0  -4  17 44987.0 307.986   1
   0  -4 -17 36140.5 296.803   1
   0  -4 -17 35554.9 285.647   1
   0  -4 -17 30190.1 257.464   2
   0  -4  18 8104.49 148.899   1
   0  -4  18 5453.68 93.5726   1
   0  -4 -18 7544.18 152.446   1
   0  -4 -18 6963.37 110.068   2
   0  -4 -18 7418.14 149.600   1
   0  -4 -18 6151.77 141.517   2
   0  -4  19 20707.8 219.856   1
   0  -4 -19 10783.6 133.265   2
   0  -4  19 18562.9 164.559   1
   0  -4 -19 13799.4 200.890   1
   0  -4 -19 11486.8 172.373   2
   0  -4 -19 14317.2 198.076   1
   0  -4 -20 1416.26 93.8102   1
   0  -4 -20 1538.65 70.8844   2
   0  -4  20 1799.16 72.5630   1
   0  -4 -20 1794.55 104.034   1
   0  -4 -20 1575.88 100.105   2
   0  -4  20 1581.16 44.7642   2
   0  -4  21 17073.3 226.950   1
   0  -4 -21 15982.1 219.339   1
   0  -4 -21 14591.1 217.249   1
   0  -4 -21 16152.0 203.853   2
   0  -4  21 11028.5 95.2308   2
   0  -4  21 14105.4 151.618   1
   0  -4 -21 12886.7 151.332   2
   0  -4  22 16183.2 120.057   2
   0  -4 -22 15678.7 221.865   1
   0  -4 -22 14078.0 191.248   2
   0  -4  22 13880.9 157.825   1
   0  -4 -22 16155.3 229.082   1
   0  -4 -22 12509.1 153.251   2
   0  -4  23 5080.48 77.1976   2
   0  -4 -23 2861.14 114.234   1
   0  -4 -23 2629.38 115.419   2
   0  -4  23 5464.04 104.692   1
   0  -4 -23 3077.73 128.971   1
   0  -4  23 6427.64 159.654   1
   0  -4 -23 2070.87 83.1577   2
   0  -4  24 9317.52 104.318   2
   0  -4 -24 12181.2 193.861   1
   0  -4 -24 13064.4 197.957   2
   0  -4  24 9081.24 125.525   1
   0  -4  24 11390.5 205.895   1
   0  -4 -24 10828.0 149.979   2
   0  -4  25 1637.62 61.2374   2
   0  -4 -25 2383.11 107.865   1
   0  -4 -25 2781.21 119.334   2
   0  -4  25 2017.60 76.0434   1
   0  -4 -25 2872.61 138.225   1
   0  -4 -25 2290.95 87.9561   2
   0  -4  25 2035.41 118.521   1
   0  -4  26 1751.93 65.6063   2
   0  -4 -26 1086.66 91.5795   1
   0  -4  26 1783.69 115.504   1
   0  -4 -26 879.637 74.0283   2
   0  -4  26 1738.03 71.9766   1
   0  -4 -26 885.622 99.4312   2
   0  -4 -26 1151.70 109.940   1
   0  -4  27 78.6088 47.3183   2
   0  -4 -27 465.620 84.1015   1
   0  -4  27 127.414 87.5455   1
   0  -4 -27 576.512 70.6389   2
   0  -4  27 85.6628 52.1816   1
   0  -4 -27 554.400 98.3119   2
   0  -4 -27 437.845 96.3234   1
   0  -4  28 979.365 59.4338   2
   0  -4 -28 1672.53 101.302   1
   0  -4  28 1295.79 104.631   1
   0  -4 -28 1672.88 86.9761   2
   0  -4  28 1151.72 66.6431   1
   0  -4 -28 2062.97 117.800   2
   0  -4 -28 1907.15 121.752   1
   0  -4  29 1120.21 61.8165   2
   0  -4 -29 1450.83 97.8197   1
   0  -4  29 1528.03 109.067   1
   0  -4 -29 882.452 78.9961   2
   0  -4  29 1645.34 76.2195   1
   0  -4 -29 1189.77 116.033   1
   0  -4 -29 1241.78 112.706   2
   0  -4  30 5179.82 151.027   1
   0  -4 -30 4963.49 125.422   2
   0  -4 -30 5228.33 147.490   1
   0  -4 -30 4846.91 164.314   1
   0  -4  30 5079.97 157.128   2
   0  -4  30 4691.78 108.231   1
   0  -4 -30 5166.99 162.375   2
   0  -4  30 4413.99 92.3106   2
   0  -4  31 3306.22 87.8925   2
   0  -4 -31 3460.59 128.891   1
   0  -4  31 3848.02 141.164   1
   0  -4  31 3649.66 144.523   2
   0  -4  31 4063.42 104.202   1
   0  -4 -31 2818.44 143.657   1
   0  -4 -31 3404.54 152.516   2
   0  -4  32 3012.37 131.680   1
   0  -4 -32 1662.77 94.3373   2
   0  -4 -32 2044.37 115.144   1
   0  -4 -32 2504.55 138.029   1
   0  -4  32 2914.57 144.709   2
   0  -4 -32 1957.71 135.693   2
   0  -4  32 2608.50 91.2948   1
   0  -4  32 2402.58 80.0495   2
   0  -4  33 3867.64 94.2047   2
   0  -4 -33 4300.58 148.037   1
   0  -4  33 5170.42 161.591   1
   0  -4  33 4742.05 174.669   2
   0  -4 -33 4991.78 166.440   2
   0  -4  33 4281.55 110.011   1
   0  -4 -33 4225.02 124.879   2
   0  -4  34 3567.99 93.8494   2
   0  -4 -34 2060.92 126.274   1
   0  -4  34 3666.85 152.049   1
   0  -4  34 3474.18 156.633   2
   0  -4 -34 1963.14 132.695   2
   0  -4 -34 2178.35 105.319   2
   0  -4  34 3631.54 106.599   1
   0  -4  35 8584.03 152.305   1
   0  -4 -35 7052.57 203.826   1
   0  -4 -35 6156.72 174.703   1
   0  -4  35 7638.63 208.234   2
   0  -4 -35 6551.46 185.229   2
   0  -4 -35 6439.99 151.142   2
   0  -4  35 7629.85 194.328   1
   0  -4  35 7557.05 124.279   2
   0  -4  36 429.154 72.1791   1
   0  -4 -36 586.965 121.501   1
   0  -4 -36 579.191 101.285   1
   0  -4  36 557.043 132.330   2
   0  -4 -36 494.699 113.475   2
   0  -4 -36 661.273 83.8648   2
   0  -4  36 492.269 107.461   1
   0  -4  36 410.385 61.1103   2
   0  -4  37 2551.95 102.199   1
   0  -4 -37 3647.63 176.254   1
   0  -4 -37 3522.49 142.894   1
   0  -4  37 2780.23 165.937   2
   0  -4 -37 3855.46 168.330   2
   0  -4 -37 3279.55 119.974   2
   0  -4  37 2427.73 138.781   1
   0  -4  37 1882.64 80.7310   2
   0  -4  38 2647.32 106.425   1
   0  -4 -38 1883.37 147.490   1
   0  -4 -38 2165.80 134.638   1
   0  -4  38 2630.92 166.703   2
   0  -4 -38 1716.83 140.279   2
   0  -4 -38 2296.05 111.632   2
   0  -4  38 2465.55 88.8230   2
   0  -4  38 1991.69 134.586   1
   0  -4  39 21992.4 253.873   1
   0  -4 -39 23956.9 330.871   1
   0  -4  39 26943.6 392.038   2
   0  -4 -39 22545.5 348.894   1
   0  -4 -39 20626.4 263.795   2
   0  -4  39 24177.6 222.981   2
   0  -4  39 26889.8 343.985   1
   0  -4  40 2466.93 109.493   1
   0  -4 -40 2050.13 140.810   1
   0  -4 -40 2050.09 111.757   2
   0  -4 -40 1839.25 149.321   1
   0  -4  40 2168.90 170.541   2
   0  -4  40 1588.99 81.4802   2
   0  -4  40 2261.86 146.798   1
   0  -4  41 1358.38 135.792   1
   0  -4  41 1326.59 91.3428   1
   0  -4 -41 731.007 116.302   1
   0  -4  41 1310.94 159.673   2
   0  -4 -41 665.850 92.1496   2
   0  -4 -41 617.803 142.214   2
   0  -4  41 1270.39 76.0967   2
   0  -4 -41 815.493 137.646   1
   0  -4  42 1913.47 142.264   1
   0  -4 -42 891.872 123.010   1
   0  -4  42 1927.66 105.732   1
   0  -4  42 1612.73 168.326   2
   0  -4 -42 713.652 94.1974   2
   0  -4 -42 753.146 145.511   2
   0  -4  42 1804.08 83.0972   2
   0  -4 -42 949.754 139.355   1
   0  -4  43 1283.94 132.657   1
   0  -4 -43 1260.43 150.579   2
   0  -4 -43 1121.63 121.448   1
   0  -4  43 1151.10 94.1564   1
   0  -4  43 1309.45 164.156   2
   0  -4 -43 926.842 95.2867   2
   0  -4  43 996.057 74.5233   2
   0  -4 -43 1212.00 146.246   1
   0  -4 -44 480.341 134.893   1
   0  -4  44 347.299 119.602   1
   0  -4  44 455.476 156.585   2
   0  -4 -44 307.979 86.8345   2
   0  -4 -44 314.447 131.221   2
   0  -4 -44 365.052 110.089   1
   0  -4  44 570.444 84.6272   1
   0  -4  44 513.614 68.7120   2
   0  -4  45 848.533 130.503   1
   0  -4 -45 1309.87 149.767   2
   0  -4 -45 945.561 98.3475   2
   0  -4 -45 1173.76 121.981   1
   0  -4  45 1134.00 172.271   2
   0  -4  45 733.925 72.1645   2
   0  -4 -45 1369.44 154.439   1
   0  -4  46 1276.82 138.021   1
   0  -4 -46 939.662 116.977   1
   0  -4  46 1098.68 81.6718   2
   0  -4 -46 675.714 147.534   2
   0  -4 -46 1062.49 149.073   1
   0  -4 -46 927.733 100.875   2
   0  -4  47 657.585 74.6953   2
   0  -4  47 352.516 84.8121   1
   0  -4 -47 170.573 136.120   2
   0  -4 -47 184.107 129.701   1
   0  -4  47 544.172 163.822   2
   0  -4  47 413.496 124.553   1
   0  -4 -47 116.449 83.6920   2
   0  -4  48 909.040 79.0310   2
   0  -4  48 691.423 93.1400   1
   0  -4 -48 221.584 101.142   1
   0  -4 -48 165.105 141.193   2
   0  -4 -48 265.174 139.109   1
   0  -4  48 807.641 162.498   2
   0  -4  48 566.176 128.844   1
   0  -4 -48 230.936 90.2729   2
   0  -4  49 48.9444 111.195   1
   0  -4 -49 103.185 99.6568   1
   0  -4  49 65.4030 82.4673   1
   0  -4  49 44.4907 66.9983   2
   0  -4 -49 71.1193 137.839   2
   0  -4  49 78.8711 145.857   2
   0  -4 -49 53.6335 83.3174   2
   0  -4 -49 59.8870 134.810   1
   0  -4 -50 1896.70 175.164   2
   0  -4  50 1195.17 86.7462   2
   0  -4 -50 2165.83 127.156   2
   0  -4 -50 2545.45 185.232   1
   0  -4  50 1615.61 180.480   2
   0  -4 -50 1875.76 141.530   1
   0  -4  50 1569.54 113.153   1
   0  -4  50 1219.60 140.725   1
   0  -4 -51 4340.58 217.067   1
   0  -4  51 2446.79 128.126   1
   0  -4 -51 3291.77 166.336   1
   0  -4 -51 2816.15 137.610   2
   0  -4  51 2515.10 195.393   2
   0  -4 -51 3747.35 203.682   2
   0  -4  51 2270.10 160.174   1
   0  -4  51 2201.85 98.5083   2
   0  -4  52 4214.22 194.401   1
   0  -4 -52 5706.70 175.771   2
   0  -4  52 5081.18 244.885   2
   0  -4 -52 7620.70 256.346   2
   0  -4 -52 8020.86 268.505   1
   0  -4 -52 6059.65 210.173   1
   0  -4  52 5114.85 158.294   1
   0  -4  53 5690.95 218.284   1
   0  -4 -53 6536.05 190.474   2
   0  -4  53 7580.37 286.190   2
   0  -4 -53 6055.49 240.970   2
   0  -4 -53 6887.11 255.289   1
   0  -4 -53 6402.73 216.923   1
   0  -4  53 5872.64 167.118   1
   0  -4  54 8715.47 265.852   1
   0  -4 -54 9791.92 227.926   2
   0  -4  54 12510.2 350.234   2
   0  -4 -54 10614.5 294.323   2
   0  -4 -54 10973.0 278.988   1
   0  -4  54 11797.6 219.348   1
   0  -4 -54 10917.2 300.865   1
   0  -4 -55 1779.99 182.485   1
   0  -4  55 2247.94 126.009   1
   0  -4 -55 1468.18 149.515   1
   0  -4 -55 1276.23 122.831   2
   0  -4  55 2455.95 223.992   2
   0  -4  55 2574.77 111.646   2
   0  -4  55 2132.80 167.741   1
   0  -4 -55 1554.72 183.207   2
   0  -4  56 3959.24 128.303   2
   0  -4 -56 7828.62 208.902   2
   0  -4  56 3539.62 241.244   2
   0  -4 -56 8815.38 284.415   1
   0  -4  56 3109.34 194.806   1
   0  -4  56 3941.48 151.828   1
   0  -4 -56 8100.67 241.298   1
   0  -4  57 540.909 149.243   1
   0  -4  57 868.763 91.0683   2
   0  -4 -57 1849.81 131.164   2
   0  -4  57 818.640 201.080   2
   0  -4 -57 2250.68 195.317   1
   0  -4 -57 1876.65 152.061   1
   0  -4  57 660.526 102.761   1
   0  -4 -57 2040.40 199.453   2
   0  -4  58 2253.50 180.970   1
   0  -4 -58 1740.34 186.386   1
   0  -4  58 2137.34 109.496   2
   0  -4 -58 1503.10 133.138   2
   0  -4 -58 2047.78 160.677   1
   0  -4  58 2624.05 136.247   1
   0  -4 -58 1602.28 187.312   2
   0  -4  58 2546.60 233.438   2
   0  -4  59 1202.44 164.391   1
   0  -4  59 1300.60 115.280   1
   0  -4 -59 420.542 165.734   2
   0  -4  59 1489.83 209.574   2
   0  -4 -59 414.029 160.892   1
   0  -4  59 1536.16 103.330   2
   0  -4 -59 459.900 110.967   2
   0  -4  60 3353.96 209.259   1
   0  -4  60 4038.38 135.479   2
   0  -4 -60 1681.46 138.048   2
   0  -4  60 3758.22 254.098   2
   0  -4 -60 1783.51 193.428   1
   0  -4 -60 1343.67 189.279   2
   0  -4  60 3590.32 150.948   1
   0  -4  61 1952.84 183.973   1
   0  -4 -61 1708.04 191.207   1
   0  -4  61 2259.22 114.921   2
   0  -4 -61 1530.79 138.174   2
   0  -4  61 2069.20 130.342   1
   0  -4  61 2512.37 232.967   2
   0  -4 -61 1584.76 185.650   2
   0  -4  62 257.903 145.192   1
   0  -4  62 405.619 189.171   2
   0  -4  62 426.961 102.598   1
   0  -4  62 471.720 87.2980   2
   0  -4 -62 137.670 158.409   1
   0  -4 -62 131.532 151.789   2
   0  -4 -62 160.922 105.786   2
   0  -4 -63 108.451 157.305   2
   0  -4  63 507.798 89.7234   2
   0  -4 -63 138.301 158.967   1
   0  -4  63 456.722 195.361   2
   0  -4  63 406.261 150.369   1
   0  -4 -64 22.8449 156.865   1
   0  -4 -64 11.6063 153.846   2
   0  -4  64 49.1515 80.5490   2
   0  -4  64 51.3389 96.4543   1
   0  -4  64 94.0541 186.716   2
   0  -4 -65 790.098 179.456   1
   0  -4 -65 670.818 169.238   2
   0  -4  65 693.478 113.425   1
   0  -4  65 685.339 207.754   2
   0  -4 -66 1158.99 191.269   1
   0  -4 -66 864.834 177.031   2
   0  -4  66 1059.30 218.004   2
   0  -4  67 292.934 193.530   2
   0  -4 -67 361.592 166.359   2
   0  -4 -67 355.659 176.156   1
   0  -4 -68 1643.95 201.175   1
   0  -4 -69 2844.29 229.090   1
   0  -4  77 1668.66 134.394   2
   0  -4  78 667.719 116.053   2
   0  -4  79 298.738 126.759   1
   0  -4  79 666.275 115.808   2
   0  -4  80 353.520 126.222   1
   0  -4  80 356.043 108.716   2
   0  -4  81 294.015 131.984   1
   0  -4  81 440.378 112.365   2
   0  -4 -81 433.509 196.022   2
   0  -4  82 1299.93 159.023   1
   0  -4  82 1287.04 132.859   2
   0  -4 -82 1732.85 226.127   2
   0  -4  83 323.226 138.726   1
   0  -4  83 447.626 118.114   2
   0  -4 -83 528.834 195.972   2
   0  -4  84 1146.72 132.990   2
   0  -4 -84 953.987 206.922   2
   0  -4  84 1278.51 160.199   1
   0  -4 -85 86.0896 189.693   2
   0  -4 -85 139.139 191.610   1
   0  -4  85 594.275 146.026   1
   0  -4  86 4287.13 184.739   2
   0  -4 -86 2287.79 250.376   1
   0  -4  86 4594.44 224.228   1
   0  -4 -86 2313.65 244.792   2
   0  -4 -87 305.924 198.598   2
   0  -4  87 491.218 140.704   1
   0  -4  87 384.977 118.046   2
   0  -4 -88 2710.03 261.923   1
   0  -4  88 2407.28 186.274   1
   0  -4 -89 2121.56 251.013   2
   0  -4 -89 2310.11 266.332   1
   0  -4  89 2706.71 185.570   1
   0  -4 -90 97.9921 201.810   1
   0  -4 -90 250.459 199.836   2
   0  -4  90 236.984 128.936   1
   0  -4  90 350.102 124.046   2
   0  -4  91 919.013 136.191   2
   0  -4  91 649.556 145.206   1
   0  -4 -92 41.5563 201.377   1
   0  -4 -92 108.079 193.764   2
   0  -4  92 131.281 132.002   1
   0  -4  92 146.335 114.766   2
   0  -4 -93 998.281 229.386   1
   0  -4  93 935.102 135.984   2
   0  -4 -93 753.878 215.189   2
   0  -4  93 611.018 151.871   1
   0  -4 -94 691.085 218.993   1
   0  -4  94 1370.81 149.228   2
   0  -4 -94 733.622 219.238   2
   0  -4  94 911.206 158.503   1
   0  -4  95 328.874 143.938   1
   0  -4  95 306.674 125.737   2
   0  -4 -95 123.328 192.487   1
   0  -4  96 139.012 137.770   1
   0  -4  96 183.836 123.191   2
   0  -4 -96 188.715 195.573   1
   0  -4  97 78.6874 119.680   2
   0  -4  97 79.2849 131.883   1
   0  -4 -97 102.404 201.385   1
   0  -4 -97 197.865 208.941   2
   0  -4  98 197.542 121.874   2
   0  -4  98 168.488 136.949   1
   0  -4 -98 83.7577 196.851   1
   0  -4 -98 96.5344 203.408   2
   0  -4  99 5.54602 113.799   2
   0  -4  99 47.4751 128.417   1
   0  -4 -99 1.32123 191.344   1
   0  -4 -99 59.6940 200.404   2
   0  -4 100 42.0422 115.948   2
   0  -4 100 10.2870 133.814   1
   0  -4-100 1.30819 200.804   2
   0  -4-100 62.6886 193.278   1
   0  -4-101 237.375 214.587   2
   0  -4-101 187.901 199.326   1
   0  -4-102 468.751 212.122   1
   0  -4-102 118.309 213.570   2
   0  -4 102 415.246 137.337   2
   0  -4-103 1221.65 246.710   2
   0  -4 103 2512.65 184.453   2
   0  -4-103 1709.17 252.252   1
   0  -4 103 2147.63 189.294   1
   0  -4-104 129.227 202.028   1
   0  -4-104 228.108 215.643   2
   0  -4 104 275.175 144.277   1
   0  -4 104 401.344 142.339   2
   0  -4-105 558.652 217.985   1
   0  -4 105 971.066 156.193   2
   0  -4-105 346.627 227.492   2
   0  -4 105 836.205 157.090   1
   0  -4-106 296.317 211.724   1
   0  -4 106 398.618 150.358   1
   0  -4-106 190.241 214.816   2
   0  -4 106 421.191 139.202   2
   0  -4-107-20.4180 198.056   1
   0  -4 107 116.707 133.595   1
   0  -4-107-36.9625 206.252   2
   0  -4 107 72.4847 129.213   2
   0  -4-108 208.705 201.865   1
   0  -4 108 57.9719 134.166   1
   0  -4-108 71.6951 215.980   2
   0  -4 108 67.7326 129.842   2
   0  -4-109 379.514 212.384   1
   0  -4-109 231.894 223.058   2
   0  -4 109 271.880 146.456   1
   0  -4 109 236.719 135.370   2
   0  -4 110 653.847 163.122   1
   0  -4-110 579.793 221.040   1
   0  -4-110 468.446 225.553   2
   0  -4 110 628.739 142.332   2
   0  -4 111 2688.81 191.945   2
   0  -4 111 2179.11 203.454   1
   0  -4-111 1979.74 268.262   1
   0  -4 112 813.741 170.953   1
   0  -4-112 235.377 229.866   2
   0  -4-112 309.687 225.334   1
   0  -4-113 865.099 239.552   1
   0  -4 113 638.704 169.294   1
   0  -4 114 212.335 152.051   1
   0  -4-114 41.6667 220.542   2
   0  -4-114 91.9179 219.079   1
   0  -4-115 454.115 229.751   2
   0  -4 115 528.678 162.513   1
   0  -4-115 401.120 235.005   1
   0  -4-116-19.1194 223.100   2
   0  -4-116 131.719 222.160   1
   0  -4-117 164.465 230.751   1
   0  -4-118 56.8875 238.502   1
   0  -4-119 165.479 242.427   1
   0  -4-120 54.4972 238.836   1
   0  -4-121 23.3039 233.585   1
   0  -4-122 464.668 247.045   1
   0  -3   0 271.128 64.8395   1
   0  -3   0 305.423 41.3099   1
   0  -3   1 3760.18 102.597   1
   0  -3   1 3696.90 68.2478   1
   0  -3  -2 14881.5 126.227   1
   0  -3   2 15365.9 158.225   1
   0  -3   3 8281.90 110.631   1
   0  -3  -3 8039.79 119.184   1
   0  -3   4 33681.6 161.618   1
   0  -3   4 35920.8 211.737   1
   0  -3   5 6007.40 103.696   1
   0  -3  -5 6202.31 113.337   1
   0  -3  -5 5896.20 98.4792   1
   0  -3   5 5129.09 75.4203   1
   0  -3  -5 4171.11 72.2354   2
   0  -3  -5 4752.63 67.6276   2
   0  -3  -6 25641.9 144.349   2
   0  -3  -6 31664.6 228.119   1
   0  -3  -6 25837.7 161.846   2
   0  -3   6 34000.4 210.669   1
   0  -3  -6 34399.9 209.088   1
   0  -3   6 27420.6 155.529   1
   0  -3  -7 3638.19 68.9243   2
   0  -3  -7 3889.65 89.7714   1
   0  -3  -7 4041.43 101.527   1
   0  -3  -7 3582.70 81.7917   2
   0  -3   7 4194.99 89.7896   1
   0  -3  -8 7040.66 119.386   1
   0  -3  -8 6773.00 115.563   1
   0  -3  -8 4825.52 80.8872   2
   0  -3   8 11809.7 119.421   1
   0  -3  -8 6209.52 105.314   2
   0  -3   8 10232.0 124.851   1
   0  -3  -9 605.257 76.6196   1
   0  -3   9 608.460 53.3612   1
   0  -3  -9 568.474 71.7527   2
   0  -3  -9 532.243 67.6719   1
   0  -3  -9 492.513 51.8401   2
   0  -3 -10 889.413 58.6397   2
   0  -3 -10 897.382 76.1422   1
   0  -3 -10 1034.83 76.5997   1
   0  -3 -11 992.732 84.1785   1
   0  -3  11 675.304 39.8375   1
   0  -3  11 557.133 70.6827   1
   0  -3 -11 1038.36 79.6660   2
   0  -3 -11 972.809 61.0875   2
   0  -3 -11 950.895 74.5335   1
   0  -3  12 3163.81 71.1094   2
   0  -3  12 3558.10 102.408   1
   0  -3 -12 3656.71 101.280   1
   0  -3 -12 4595.35 107.623   2
   0  -3 -12 4437.76 121.093   1
   0  -3  12 3286.60 55.3241   2
   0  -3 -12 4027.42 89.0279   2
   0  -3  12 3622.94 63.6506   1
   0  -3  13 19289.7 129.930   1
   0  -3  13 15998.8 135.610   2
   0  -3 -13 19620.3 195.696   2
   0  -3 -13 17260.5 205.313   1
   0  -3  13 16475.8 172.092   1
   0  -3  13 19002.2 118.227   2
   0  -3 -13 17542.0 161.080   2
   0  -3 -13 17148.3 193.610   1
   0  -3  14 18230.7 132.913   1
   0  -3  14 17418.2 158.596   2
   0  -3 -14 14933.6 178.333   2
   0  -3 -14 15965.6 207.032   1
   0  -3  14 18491.3 175.671   1
   0  -3  14 19981.6 126.459   2
   0  -3 -14 11323.0 138.687   2
   0  -3 -14 13983.0 178.403   1
   0  -3  15 2489.69 66.2846   1
   0  -3  15 3224.91 90.5800   2
   0  -3 -15 1882.17 96.5344   2
   0  -3 -15 1784.83 108.761   1
   0  -3  15 3345.72 96.5927   1
   0  -3 -15 1431.28 73.6584   2
   0  -3 -15 1884.40 89.4365   1
   0  -3  16 12271.8 127.368   1
   0  -3  16 13965.2 155.260   2
   0  -3 -16 8911.26 152.630   1
   0  -3 -16 9440.10 176.835   1
   0  -3  16 13904.2 117.430   2
   0  -3 -16 5353.64 109.520   2
   0  -3  16 13522.6 166.062   1
   0  -3 -16 9149.12 160.383   2
   0  -3 -17 7485.96 164.690   1
   0  -3  17 5336.08 91.5551   1
   0  -3 -17 6806.03 122.513   2
   0  -3  17 4932.07 118.362   2
   0  -3  17 5277.10 118.180   1
   0  -3 -17 6976.16 150.834   2
   0  -3 -17 8225.30 153.785   1
   0  -3  18 16480.5 197.178   2
   0  -3  18 16427.4 145.728   1
   0  -3  18 16017.8 134.888   2
   0  -3 -18 17914.9 187.120   2
   0  -3 -18 17851.2 236.343   1
   0  -3 -18 20621.4 237.518   2
   0  -3 -18 20019.9 221.002   1
   0  -3  18 14020.7 180.032   1
   0  -3  19 22248.2 176.103   1
   0  -3  19 22077.4 162.373   2
   0  -3 -19 24218.0 219.094   2
   0  -3 -19 26684.7 252.805   1
   0  -3  19 21731.7 235.059   2
   0  -3 -19 28152.6 269.879   2
   0  -3  19 20250.6 214.561   1
   0  -3  20 2454.15 122.654   2
   0  -3  20 2041.00 100.879   1
   0  -3 -20 3596.72 105.330   2
   0  -3  20 2782.76 74.7055   2
   0  -3  20 2897.94 84.5352   1
   0  -3 -20 3190.13 110.587   1
   0  -3  21 1102.39 116.260   2
   0  -3  21 1596.17 101.897   1
   0  -3 -21 2277.75 94.6861   2
   0  -3  21 1687.75 69.4962   2
   0  -3  21 2132.16 73.1789   1
   0  -3 -21 2445.49 109.100   1
   0  -3 -22 8196.56 147.045   2
   0  -3  22 8014.28 176.967   2
   0  -3 -23 8611.89 153.664   2
   0  -3  23 5430.85 145.028   1
   0  -3 -23 7439.20 155.680   1
   0  -3  23 6601.33 170.329   2
   0  -3  24 6000.71 174.829   2
   0  -3 -24 2198.41 104.568   1
   0  -3 -24 2153.51 101.614   2
   0  -3  24 5762.87 146.247   1
   0  -3  25 1975.73 138.640   2
   0  -3  25 2082.04 114.401   1
   0  -3  26 2671.62 152.588   2
   0  -3 -26 2851.40 112.022   1
   0  -3 -26 2822.09 111.029   2
   0  -3  27 5117.84 178.373   2
   0  -3 -27 6054.56 144.864   1
   0  -3  28 15809.5 260.341   2
   0  -3 -28 23158.4 247.137   2
   0  -3 -28 23391.5 258.640   1
   0  -3  28 11586.9 220.182   1
   0  -3 -29 6861.38 150.777   2
   0  -3  29 6702.40 197.679   2
   0  -3 -30 3400.88 119.714   2
   0  -3 -30 4120.09 132.380   1
   0  -3 -31 15197.3 216.186   2
   0  -3  31 21941.0 329.204   2
   0  -3 -31 15952.2 228.767   1
   0  -3  31 20080.8 292.427   1
   0  -3 -32 10420.1 185.202   2
   0  -3  32 4424.26 191.504   2
   0  -3 -32 9043.88 180.141   1
   0  -3  32 4615.67 167.617   1
   0  -3 -33 5247.04 138.661   2
   0  -3  33 5365.12 203.056   2
   0  -3 -33 5565.07 154.539   1
   0  -3 -34 2369.69 107.921   2
   0  -3  34 3419.19 184.305   2
   0  -3 -34 2768.22 122.621   1
   0  -3  34 3386.10 160.768   1
   0  -3 -35 1307.80 94.6668   2
   0  -3  35 1506.57 156.453   2
   0  -3 -35 1359.52 103.067   1
   0  -3  35 1742.30 138.485   1
   0  -3 -36 1035.52 91.5807   2
   0  -3  36 1156.44 133.472   1
   0  -3  36 1070.70 144.735   2
   0  -3 -37 24392.2 275.002   2
   0  -3  37 26432.0 367.795   2
   0  -3  38 3803.88 176.647   1
   0  -3  38 3596.52 186.392   2
   0  -3  39 3584.00 187.638   2
   0  -3  39 3445.04 119.347   2
   0  -3  39 3522.64 119.955   1
   0  -3  39 3504.56 180.409   1
   0  -3 -39 3147.64 175.254   2
   0  -3 -40 937.838 148.559   2
   0  -3 -40 1065.03 141.722   1
   0  -3 -40 910.639 90.3185   2
   0  -3  40 437.307 81.9652   2
   0  -3  40 497.457 86.8626   1
   0  -3  40 511.542 131.052   1
   0  -3  40 487.346 148.334   2
   0  -3 -41 382.787 141.826   2
   0  -3 -41 373.163 129.968   1
   0  -3  41 435.891 81.8301   1
   0  -3  41 338.330 80.2642   2
   0  -3 -41 314.633 79.8107   2
   0  -3  41 379.480 143.840   2
   0  -3  41 364.190 131.014   1
   0  -3 -42 311.713 142.470   2
   0  -3 -42 410.015 132.023   1
   0  -3  42 492.891 139.296   1
   0  -3  42 552.017 84.9461   2
   0  -3 -42 353.316 82.7483   2
   0  -3  42 652.802 151.819   2
   0  -3  42 575.184 90.5835   1
   0  -3 -43 880.622 143.611   1
   0  -3  43 1078.47 99.0017   1
   0  -3 -43 930.435 157.490   2
   0  -3  43 1014.05 152.007   1
   0  -3  43 1013.82 166.591   2
   0  -3  43 946.596 85.6963   2
   0  -3 -43 852.985 88.2406   2
   0  -3 -44 521.547 137.897   1
   0  -3  44 484.461 92.1591   1
   0  -3 -44 373.496 148.379   2
   0  -3  44 511.069 140.292   1
   0  -3  44 576.404 164.707   2
   0  -3  44 618.926 83.6426   2
   0  -3 -45 9359.26 256.980   1
   0  -3  45 10379.0 202.853   1
   0  -3 -45 8938.35 265.679   2
   0  -3  45 9173.42 269.296   1
   0  -3  45 11891.9 319.840   2
   0  -3  45 10780.3 184.802   2
   0  -3 -46 5071.43 208.967   1
   0  -3  46 3811.69 141.026   1
   0  -3 -46 4850.26 220.619   2
   0  -3  46 2881.03 191.383   1
   0  -3  46 3433.18 217.665   2
   0  -3  46 3665.04 124.619   2
   0  -3 -47 16141.2 323.321   1
   0  -3  47 9753.10 202.640   1
   0  -3 -47 14613.8 328.288   2
   0  -3  47 10149.2 290.062   1
   0  -3  47 12316.1 337.783   2
   0  -3  47 9973.33 179.593   2
   0  -3 -48 3093.35 190.439   1
   0  -3  48 3540.55 141.881   1
   0  -3 -48 2623.71 196.153   2
   0  -3  48 3124.15 199.730   1
   0  -3  48 3485.05 236.172   2
   0  -3  48 3824.91 126.403   2
   0  -3 -49 11705.5 292.894   1
   0  -3  49 8991.20 200.216   1
   0  -3 -49 11448.0 309.433   2
   0  -3  49 8060.45 272.182   1
   0  -3  49 9431.63 310.008   2
   0  -3  49 8373.41 169.906   2
   0  -3 -50 1262.54 161.294   1
   0  -3  50 1238.91 114.930   1
   0  -3 -50 1050.08 182.207   2
   0  -3  50 1105.13 163.252   1
   0  -3  50 1426.33 204.759   2
   0  -3  50 1480.39 101.609   2
   0  -3 -51 2767.48 193.688   1
   0  -3 -51 3005.88 211.093   2
   0  -3 -51 2930.98 134.044   1
   0  -3  51 4962.20 166.747   1
   0  -3  51 4773.94 225.548   1
   0  -3  51 4463.29 255.874   2
   0  -3  51 5242.57 149.759   2
   0  -3 -52 378.336 155.304   1
   0  -3 -52 486.575 169.454   2
   0  -3  52 1136.17 187.613   2
   0  -3  52 1238.74 101.391   2
   0  -3 -52 345.737 68.8736   1
   0  -3  52 1111.49 112.690   1
   0  -3 -53 2089.78 184.362   1
   0  -3 -53 1879.72 195.317   2
   0  -3  53 477.648 181.207   2
   0  -3  53 652.527 93.7263   2
   0  -3  53 686.748 108.370   1
   0  -3 -53 1645.13 108.946   1
   0  -3 -54 1343.06 177.303   1
   0  -3 -54 1339.52 209.485   2
   0  -3  54 454.008 182.266   2
   0  -3  54 652.122 95.3589   2
   0  -3  54 528.587 104.975   1
   0  -3 -54 1358.61 104.270   1
   0  -3 -55 1867.99 188.810   1
   0  -3 -55 1999.36 220.743   2
   0  -3  55 2944.75 248.044   2
   0  -3  55 2715.85 127.821   2
   0  -3 -55 1962.15 123.486   1
   0  -3  55 2421.19 136.237   1
   0  -3 -56 4518.57 262.698   2
   0  -3  56 2530.07 246.684   2
   0  -3  56 2975.78 132.642   2
   0  -3  56 2746.90 141.910   1
   0  -3 -56 4206.21 168.402   1
   0  -3 -57 2565.01 206.238   1
   0  -3  57 3325.28 150.584   1
   0  -3 -57 2492.61 136.955   1
   0  -3 -57 2678.41 239.042   2
   0  -3  57 3668.65 264.641   2
   0  -3  57 4152.97 148.713   2
   0  -3 -58 562.209 167.212   1
   0  -3 -58 527.994 81.4927   1
   0  -3  58 874.172 115.354   1
   0  -3 -58 691.291 201.808   2
   0  -3  58 934.571 209.283   2
   0  -3  58 893.204 103.566   2
   0  -3 -59 93.2941 157.129   1
   0  -3 -59 145.604 62.2633   1
   0  -3  59 565.903 108.494   1
   0  -3 -59 226.699 191.823   2
   0  -3  59 780.689 207.854   2
   0  -3  59 478.115 98.7077   2
   0  -3 -60 138.179 158.460   1
   0  -3 -60 96.1721 191.309   2
   0  -3  60 393.750 203.366   2
   0  -3  60 443.417 93.4617   2
   0  -3  60 332.189 103.336   1
   0  -3 -60 112.097 58.8872   1
   0  -3 -61 1562.59 206.795   1
   0  -3 -61 1771.65 119.449   1
   0  -3  61 1249.58 125.480   1
   0  -3 -61 1951.18 232.670   2
   0  -3  61 1014.99 220.430   2
   0  -3 -61 1668.54 101.366   2
   0  -3  61 1456.44 113.631   2
   0  -3 -62 337.173 175.484   1
   0  -3 -62 372.107 196.097   2
   0  -3  62 383.518 204.079   2
   0  -3  62 341.451 94.6336   2
   0  -3 -62 410.321 65.7118   2
   0  -3 -62 417.236 76.7122   1
   0  -3  62 312.624 106.071   1
   0  -3 -63 731.955 186.690   1
   0  -3 -63 736.090 89.1383   1
   0  -3  63 553.526 114.169   1
   0  -3 -63 612.906 209.317   2
   0  -3  63 433.653 202.498   2
   0  -3  63 535.499 99.0215   2
   0  -3 -63 782.623 79.9741   2
   0  -3 -64 373.316 182.197   1
   0  -3 -64 256.079 202.330   2
   0  -3  64 749.182 210.603   2
   0  -3 -64 333.192 73.9276   1
   0  -3 -64 304.828 64.1894   2
   0  -3  64 551.425 95.7657   2
   0  -3 -65 479.343 73.6331   2
   0  -3  65 1019.06 108.026   2
   0  -3 -65 592.170 85.9663   1
   0  -3  65 944.043 123.681   1
   0  -3 -65 573.287 211.308   2
   0  -3 -65 571.727 188.551   1
   0  -3  66 1145.24 111.947   2
   0  -3 -66 844.825 88.0720   2
   0  -3  66 994.284 132.996   1
   0  -3 -66 789.357 214.208   2
   0  -3 -66 887.975 200.856   1
   0  -3  67 2373.56 131.067   2
   0  -3 -67 1299.82 104.772   2
   0  -3 -67 1286.15 204.167   1
   0  -3 -67 1458.43 229.387   2
   0  -3  67 2210.85 153.422   1
   0  -3  68 369.374 97.2100   2
   0  -3 -68 112.207 58.9277   2
   0  -3  68 257.749 113.064   1
   0  -3 -68 143.732 199.470   2
   0  -3 -68 165.219 185.118   1
   0  -3 -69 352.609 72.4394   2
   0  -3  69 861.542 108.406   2
   0  -3  69 640.396 125.989   1
   0  -3 -69 332.481 209.835   2
   0  -3 -69 365.375 189.588   1
   0  -3 -70 273.356 185.131   1
   0  -3 -70 360.012 71.0815   2
   0  -3  70 396.187 120.877   1
   0  -3  70 407.775 105.565   1
   0  -3 -70 269.277 212.801   2
   0  -3  70 459.942 98.9449   2
   0  -3  71 3453.09 150.317   2
   0  -3  71 3192.84 169.857   1
   0  -3  72 1265.09 120.946   2
   0  -3  72 1118.36 130.859   1
   0  -3  72 1042.05 135.177   1
   0  -3 -72 495.405 224.183   2
   0  -3 -72 537.509 194.265   1
   0  -3  73 905.271 115.612   2
   0  -3  73 1019.33 134.452   1
   0  -3 -73 1228.34 223.477   1
   0  -3 -73 1286.69 247.213   2
   0  -3  74 452.984 106.174   2
   0  -3  74 472.850 122.784   1
   0  -3 -74 585.894 230.206   2
   0  -3 -74 1012.70 215.389   1
   0  -3  75 399.983 105.976   2
   0  -3  75 500.362 123.323   1
   0  -3 -75 424.582 194.090   1
   0  -3 -75 429.818 221.236   2
   0  -3  76 376.519 104.099   2
   0  -3  76 349.091 126.102   1
   0  -3 -76 178.149 197.249   1
   0  -3 -76 270.051 213.809   2
   0  -3  77 377.663 106.416   2
   0  -3  77 190.718 121.255   1
   0  -3 -77 293.891 205.259   1
   0  -3 -77 261.386 221.579   2
   0  -3  78 676.320 114.145   2
   0  -3  78 795.237 141.521   1
   0  -3 -78 553.789 231.557   2
   0  -3 -78 459.971 200.698   1
   0  -3  79 619.590 114.448   2
   0  -3  79 618.975 136.677   1
   0  -3 -79 711.502 215.146   1
   0  -3 -79 574.905 240.324   2
   0  -3  80 5412.80 198.009   2
   0  -3  80 4612.66 213.680   1
   0  -3  81 3274.68 169.592   2
   0  -3  81 3263.92 197.748   1
   0  -3 -81 2251.15 282.569   2
   0  -3 -81 2249.94 254.224   1
   0  -3  82 1051.48 130.850   2
   0  -3  82 691.418 152.262   1
   0  -3 -82 500.989 241.003   2
   0  -3 -82 603.166 216.628   1
   0  -3 -83 9898.09 394.641   1
   0  -3 -83 10891.5 428.097   2
   0  -3 -84 6584.64 345.125   1
   0  -3  84 6531.20 258.659   1
   0  -3  84 7079.25 224.493   2
   0  -3 -85 12093.0 427.593   1
   0  -3  85 12392.8 281.833   2
   0  -3  86 8603.10 295.788   1
   0  -3 -86 9211.97 400.082   1
   0  -3 -87 12324.8 443.531   1
   0  -3 -87 11515.9 458.583   2
   0  -3  88 7644.08 282.568   1
   0  -3 -88 7205.71 399.051   2
   0  -3 -89 250.746 219.819   1
   0  -3 -89 295.359 250.961   2
   0  -3  89 221.087 149.957   1
   0  -3 -90 176.154 220.828   1
   0  -3 -90 121.845 254.772   2
   0  -3 -91 2477.61 320.808   2
   0  -3 -91 3254.19 304.419   1
   0  -3 -92 336.162 224.102   1
   0  -3 -92 310.999 255.490   2
   0  -3 -93 3614.61 348.414   2
   0  -3 -93 3980.33 318.418   1
   0  -3 -94 477.771 235.619   1
   0  -3 -95 1044.26 254.102   1
   0  -3 -96 308.292 233.186   1
   0  -3 -97 43.7771 235.724   1
   0  -3 -98 439.425 245.529   1
   0  -3  98 12.6361 134.567   2
   0  -3 -99 1060.89 267.378   1
   0  -3 100 390.120 144.701   2
   0  -3 101 4442.53 221.593   2
   0  -3 102 813.963 167.852   1
   0  -3 102 1006.94 162.457   2
   0  -3 103 1070.29 174.845   1
   0  -3 103 1182.36 164.924   2
   0  -3 104 154.003 154.509   1
   0  -3 104 135.496 139.050   2
   0  -3 105 12784.7 355.306   1
   0  -3 105 14324.9 350.120   2
   0  -3 106 1460.01 185.182   1
   0  -3 106 1377.20 178.968   2
   0  -3 107 20544.9 442.752   1
   0  -3 107 23178.5 434.685   2
   0  -3 108 2374.80 206.671   1
   0  -3 108 2732.76 204.376   2
   0  -3 109 11376.0 343.987   1
   0  -3 109 12709.3 339.924   2
   0  -3-110 265.909 253.964   2
   0  -3 110 269.222 155.068   1
   0  -3 110 349.366 151.837   2
   0  -3 111 3862.16 228.624   2
   0  -3 111 3500.57 234.329   1
   0  -3-112 231.643 249.701   1
   0  -3 112 161.391 147.988   2
   0  -3 112 115.224 152.314   1
   0  -3-112 157.698 252.411   2
   0  -3-113 2854.53 328.409   1
   0  -3 113 2829.87 206.505   2
   0  -3-113 1898.18 320.340   2
   0  -3 113 2205.84 213.342   1
   0  -3 114 326.187 151.302   2
   0  -3-114 403.169 255.193   1
   0  -3 114 281.039 164.023   1
   0  -3-114 240.468 260.186   2
   0  -3 115 826.537 165.192   2
   0  -3-115 844.744 277.545   1
   0  -3 115 584.008 177.313   1
   0  -3-115 442.768 270.221   2
   0  -3 116 1650.61 188.721   2
   0  -3-116 827.684 274.783   1
   0  -3 116 1441.90 199.239   1
   0  -3-116 844.979 275.064   2
   0  -3-117 589.006 269.427   1
   0  -3 117 120.673 155.235   1
   0  -3-117 331.826 274.497   2
   0  -3 117 153.303 149.486   2
   0  -3-118 619.230 271.926   1
   0  -3 118 897.308 173.969   2
   0  -3 118 563.008 173.163   1
   0  -3-118 352.580 268.421   2
   0  -3-119 731.415 283.031   1
   0  -3-119 811.638 284.508   2
   0  -3 119 841.019 186.328   1
   0  -3 119 1005.47 174.916   2
   0  -3-120 193.030 269.642   2
   0  -3 120 387.985 157.746   2
   0  -3 120 366.725 171.536   1
   0  -3-121 189.208 260.317   2
   0  -3 121 733.103 172.554   2
   0  -3 121 391.964 178.486   1
   0  -3-122 263.640 270.894   2
   0  -3 122 320.370 172.030   1
   0  -3 122 356.857 160.818   2
   0  -3 123 775.872 192.367   1
   0  -3-123 516.797 286.733   2
   0  -3 123 831.248 174.294   2
   0  -3-124 289.731 256.182   2
   0  -3 124 887.458 177.987   2
   0  -3 124 623.617 195.614   1
   0  -3-125 656.649 275.656   2
   0  -3 125 553.565 161.790   2
   0  -3 125 543.374 192.542   1
   0  -3-126 379.608 276.681   2
   0  -3 126 366.607 157.270   2
   0  -3 126 527.335 181.432   1
   0  -3-127 204.343 262.115   2
   0  -3 127 356.410 157.312   2
   0  -3 127 468.973 185.207   1
   0  -3 128 537.138 197.700   1
   0  -3 129 7.36285 179.035   1
   0  -3 130 348.694 187.117   1
   0  -3 131 2052.06 240.456   1
   0  -2  -5 42055.9 154.212   2
   0  -2  -5 40621.9 203.660   1
   0  -2  -6 44144.1 166.855   2
   0  -2  -6 43865.1 226.120   1
   0  -2  -7 13471.0 104.914   2
   0  -2  -7 13507.0 133.268   2
   0  -2  -7 13183.4 134.433   1
   0  -2  -8 72958.5 293.976   1
   0  -2  -8 64817.3 290.737   1
   0  -2  -8 68068.5 236.682   2
   0  -2  -8 75647.7 318.620   2
   0  -2  -9 21596.9 182.856   2
   0  -2  -9 18328.9 167.242   1
   0  -2  -9 18769.4 131.855   2
   0  -2   9 11548.0 133.648   2
   0  -2   9 10193.4 121.547   1
   0  -2  -9 20575.8 167.945   1
   0  -2 -10 5098.65 85.3677   2
   0  -2  10 12509.8 94.8959   2
   0  -2 -10 4588.74 105.053   1
   0  -2  10 9337.76 124.217   1
   0  -2  10 11045.9 83.2985   1
   0  -2 -10 5655.55 117.355   2
   0  -2  10 8945.69 127.973   2
   0  -2  11 54152.2 193.255   2
   0  -2 -11 53600.9 242.675   2
   0  -2  11 51893.4 273.131   1
   0  -2  11 48746.5 181.220   1
   0  -2  11 52042.9 292.546   2
   0  -2 -11 54179.1 318.200   2
   0  -2 -11 48580.1 284.783   1
   0  -2  12 59222.6 211.088   2
   0  -2 -12 58689.0 316.783   1
   0  -2  13 3336.23 67.0784   2
   0  -2  13 2525.63 105.473   1
   0  -2  13 3223.10 65.2968   1
   0  -2  13 2900.02 112.115   2
   0  -2 -13 4485.12 127.232   2
   0  -2 -13 3792.71 106.143   1
   0  -2  14 3388.37 68.3446   2
   0  -2  14 3585.17 121.886   2
   0  -2 -14 3359.06 107.391   1
   0  -2  15 5955.22 137.873   2
   0  -2  15 4814.01 78.8517   2
   0  -2 -15 5842.47 143.055   2
   0  -2  15 5140.29 138.700   1
   0  -2 -15 5378.43 125.163   1
   0  -2  15 5133.16 80.2820   1
   0  -2  16 75360.1 426.948   2
   0  -2  16 77332.5 282.452   2
   0  -2 -16 82603.8 441.066   2
   0  -2 -16 66389.6 374.646   1
   0  -2  16 72408.6 274.969   1
   0  -2  16 69150.4 427.843   1
   0  -2  17 2347.13 116.627   2
   0  -2  17 2419.53 115.617   1
   0  -2  18 17359.5 152.308   1
   0  -2  18 17966.7 228.362   2
   0  -2  19 4662.07 133.941   2
   0  -2  19 3503.89 96.7220   2
   0  -2 -19 4400.45 140.647   1
   0  -2 -19 5702.50 157.466   2
   0  -2  19 3139.57 85.4875   1
   0  -2  20 7900.29 123.516   2
   0  -2  20 8042.96 115.662   1
   0  -2  21 3792.87 100.964   2
   0  -2 -21 3420.75 133.864   1
   0  -2 -21 3769.06 155.611   2
   0  -2  21 3322.07 86.9394   1
   0  -2  22 34787.0 246.751   2
   0  -2 -22 16138.9 271.980   2
   0  -2  22 31139.7 212.475   1
   0  -2 -23 9387.61 191.663   1
   0  -2 -23 10740.9 231.641   2
   0  -2 -24 15307.9 234.693   1
   0  -2 -24 17305.5 275.514   2
   0  -2 -25 13610.1 261.237   2
   0  -2  25 12524.1 153.027   1
   0  -2 -26 3624.11 105.554   1
   0  -2  26 10075.6 154.758   2
   0  -2 -26 3400.80 147.941   1
   0  -2 -26 3545.36 177.382   2
   0  -2  26 8530.06 133.978   1
   0  -2 -27 1166.54 66.3896   1
   0  -2  27 872.699 79.8364   2
   0  -2 -27 1025.62 118.802   1
   0  -2 -27 902.332 143.578   2
   0  -2  27 787.138 71.9858   1
   0  -2 -28 6330.87 133.693   1
   0  -2  28 5605.93 127.830   2
   0  -2 -28 5972.12 179.228   1
   0  -2 -28 5263.01 198.293   2
   0  -2  28 4753.89 110.811   1
   0  -2 -29 4795.48 121.312   1
   0  -2  29 4234.94 118.495   2
   0  -2 -29 4142.55 162.426   1
   0  -2 -29 4499.37 195.694   2
   0  -2  29 3877.17 104.629   1
   0  -2 -30 991.116 70.1566   1
   0  -2 -30 895.104 69.5793   2
   0  -2 -30 949.186 127.237   1
   0  -2 -30 907.638 149.470   2
   0  -2 -31 18463.2 237.961   1
   0  -2  31 18140.0 208.059   2
   0  -2 -31 18775.3 241.534   2
   0  -2 -31 17763.7 283.370   1
   0  -2 -31 18084.2 319.758   2
   0  -2 -32 6222.83 144.732   1
   0  -2 -32 5662.13 141.680   2
   0  -2  32 5025.01 128.781   2
   0  -2 -32 5323.08 182.736   1
   0  -2 -32 5169.24 213.514   2
   0  -2  32 4651.76 124.493   1
   0  -2 -33 41727.6 369.227   1
   0  -2  33 38411.6 301.200   2
   0  -2 -33 41573.1 364.339   2
   0  -2 -33 36002.9 381.692   1
   0  -2 -33 39263.5 449.458   2
   0  -2  33 35142.9 296.497   1
   0  -2 -34 5957.59 144.446   1
   0  -2 -34 6301.40 150.225   2
   0  -2  34 2501.03 107.117   2
   0  -2 -34 5234.13 182.528   1
   0  -2 -34 5425.34 218.004   2
   0  -2  34 2585.15 110.597   1
   0  -2  35 16431.8 212.411   2
   0  -2 -35 17541.9 284.086   1
   0  -2 -35 17470.7 331.691   2
   0  -2  35 16620.2 222.717   1
   0  -2 -36 1160.98 79.2750   1
   0  -2  36 1342.61 97.3066   1
   0  -2 -36 1391.88 80.5462   2
   0  -2  36 1263.53 95.5284   2
   0  -2 -36 1164.79 169.924   2
   0  -2 -36 1253.95 136.691   1
   0  -2 -37 7649.11 179.015   1
   0  -2  37 5117.24 149.265   1
   0  -2 -37 6102.27 198.577   1
   0  -2  37 5866.39 145.813   2
   0  -2 -37 7696.43 174.017   2
   0  -2 -37 6939.26 250.777   2
   0  -2 -38 3720.71 127.895   2
   0  -2 -38 3676.41 131.303   1
   0  -2 -38 3689.02 175.555   1
   0  -2  38 3901.27 181.680   1
   0  -2 -39 126760. 699.517   2
   0  -2  39 100607. 526.111   2
   0  -2 -39 113651. 684.666   1
   0  -2  39 95061.7 543.780   1
   0  -2 -39 111853. 707.209   1
   0  -2  39 92160.0 808.058   1
   0  -2 -39 107574. 806.562   2
   0  -2 -40 4892.97 148.953   2
   0  -2  40 4146.30 137.030   2
   0  -2  40 3829.20 140.081   1
   0  -2 -40 4555.19 143.564   1
   0  -2 -40 4453.41 189.757   1
   0  -2  40 4114.15 186.825   1
   0  -2 -40 4345.61 239.470   2
   0  -2  41 4963.03 143.326   2
   0  -2 -41 4932.81 147.787   2
   0  -2 -41 4859.27 146.734   1
   0  -2  41 4902.29 154.990   1
   0  -2 -41 4688.84 194.689   1
   0  -2  41 5134.04 202.825   1
   0  -2 -41 4375.61 245.213   2
   0  -2 -42 9743.56 309.467   2
   0  -2 -42 11022.1 206.493   2
   0  -2  42 11462.8 201.762   2
   0  -2  42 9093.68 239.987   2
   0  -2 -42 10223.8 254.554   1
   0  -2  42 10591.3 290.917   1
   0  -2  42 9479.74 198.165   1
   0  -2 -42 10543.3 214.054   1
   0  -2 -43 3308.24 234.245   2
   0  -2 -43 3051.03 117.460   2
   0  -2  43 8427.07 183.765   2
   0  -2  43 8120.40 229.837   2
   0  -2  43 7349.04 246.937   1
   0  -2  43 7426.53 180.064   1
   0  -2 -44 11813.9 340.688   2
   0  -2 -44 10863.2 209.634   2
   0  -2  44 12339.4 278.919   2
   0  -2 -44 11264.6 271.907   1
   0  -2  44 13093.2 325.976   1
   0  -2  44 12183.4 229.691   1
   0  -2 -45 1975.76 224.693   2
   0  -2 -45 1707.20 91.7486   2
   0  -2  45 2731.16 131.615   2
   0  -2  45 2506.99 144.105   2
   0  -2 -45 1930.07 164.257   1
   0  -2  45 2799.45 168.073   1
   0  -2  45 2418.81 135.784   1
   0  -2 -46 23952.2 305.069   2
   0  -2  46 24656.5 397.380   2
   0  -2 -46 23447.6 377.413   1
   0  -2  46 22664.4 437.817   1
   0  -2 -47 1625.82 223.078   2
   0  -2  47 2865.37 136.267   2
   0  -2 -47 1869.77 97.7231   2
   0  -2  47 2859.94 153.801   2
   0  -2 -47 1713.83 172.219   1
   0  -2  47 2839.58 176.954   1
   0  -2  47 2561.16 136.135   1
   0  -2  48 1760.68 121.598   2
   0  -2 -48 1558.13 167.931   1
   0  -2  48 1661.90 124.226   1
   0  -2  48 1898.12 156.490   1
   0  -2 -48 1378.25 223.841   2
   0  -2  49 29176.4 450.133   2
   0  -2  49 28634.1 508.642   1
   0  -2 -49 27475.5 502.177   2
   0  -2 -50 45177.2 539.722   1
   0  -2  50 33788.2 487.510   2
   0  -2  50 34717.3 552.138   1
   0  -2 -50 50476.9 656.270   2
   0  -2 -51 2345.86 190.537   1
   0  -2  51 2117.04 149.348   2
   0  -2  51 2223.61 174.194   1
   0  -2 -51 2342.24 244.109   2
   0  -2  52 54919.4 711.022   1
   0  -2 -52 56786.1 705.447   2
   0  -2  53 2003.29 145.936   2
   0  -2  53 2010.21 168.704   1
   0  -2 -53 1912.99 229.974   2
   0  -2 -54 4960.61 238.440   1
   0  -2 -54 4886.46 168.951   1
   0  -2  54 8585.42 299.861   1
   0  -2  54 8617.02 269.359   2
   0  -2 -55 842.015 156.860   1
   0  -2  55 2020.72 172.371   1
   0  -2  55 1925.03 148.254   2
   0  -2 -55 931.953 90.4477   1
   0  -2  56 699.481 126.212   1
   0  -2 -56 657.500 83.2652   1
   0  -2  56 698.406 112.656   2
   0  -2 -57 10720.2 254.617   1
   0  -2  57 14105.1 346.004   2
   0  -2 -58 13481.2 283.859   1
   0  -2  58 13100.1 341.336   2
   0  -2 -59 11513.4 264.661   1
   0  -2  59 14545.9 360.080   2
   0  -2 -60 1312.70 96.0427   2
   0  -2 -60 1522.36 111.396   1
   0  -2 -61 25666.0 361.903   2
   0  -2 -61 27256.3 405.752   1
   0  -2 -62 23052.2 377.845   1
   0  -2  62 24334.3 474.160   2
   0  -2 -63 35934.2 432.012   2
   0  -2 -63 42303.5 514.224   1
   0  -2 -64 11756.5 251.968   2
   0  -2  64 13674.0 267.183   2
   0  -2 -64 11766.7 279.067   1
   0  -2  64 13958.0 373.645   2
   0  -2 -65 136.296 59.3528   2
   0  -2  65 543.265 115.448   2
   0  -2 -65 179.528 69.3416   1
   0  -2  65 371.816 120.455   1
   0  -2  65 466.704 111.493   2
   0  -2 -66 827.175 87.2261   2
   0  -2 -66 908.856 99.4795   1
   0  -2  66 662.410 131.465   1
   0  -2 -67 3611.08 152.405   2
   0  -2  67 4938.12 187.299   2
   0  -2  67 4485.52 196.162   1
   0  -2 -67 3704.14 172.300   1
   0  -2  68 2859.72 161.547   2
   0  -2 -68 2312.29 126.108   2
   0  -2 -68 2535.67 157.903   1
   0  -2  68 2430.09 162.022   1
   0  -2  69 123.056 94.3160   1
   0  -2 -69 89.3064 57.9162   2
   0  -2  69 69.3127 120.974   1
   0  -2 -69 126.198 104.251   1
   0  -2  69 253.708 119.551   2
   0  -2  70 658.227 123.780   2
   0  -2 -70 680.622 86.2742   2
   0  -2  70 594.451 122.492   1
   0  -2 -70 680.485 129.208   1
   0  -2  70 521.356 137.749   1
   0  -2  71 424.523 121.586   2
   0  -2 -71 630.489 84.2346   2
   0  -2 -71 549.028 266.307   2
   0  -2  71 295.525 115.352   1
   0  -2 -71 628.251 133.362   1
   0  -2  71 414.006 128.878   1
   0  -2 -72 21500.2 361.319   2
   0  -2  72 22466.3 350.328   2
   0  -2 -72 23280.2 578.533   2
   0  -2  72 19940.3 497.856   1
   0  -2 -72 23146.5 428.410   1
   0  -2  72 19431.7 361.417   1
   0  -2  73 1126.59 136.117   2
   0  -2 -73 825.882 92.0078   2
   0  -2  73 1049.02 149.562   1
   0  -2 -73 826.820 275.605   2
   0  -2  73 1120.69 153.348   1
   0  -2 -74 667.928 89.8704   2
   0  -2  74 670.705 122.529   2
   0  -2  74 943.491 153.870   1
   0  -2 -74 955.145 225.875   1
   0  -2 -74 660.997 249.335   2
   0  -2  74 759.614 137.342   1
   0  -2  75 3900.07 175.038   2
   0  -2 -75 2088.57 131.296   2
   0  -2  75 3373.14 198.948   1
   0  -2 -75 2330.59 249.223   1
   0  -2 -75 1911.05 280.230   2
   0  -2  75 3887.81 237.483   1
   0  -2  76 7948.41 267.210   1
   0  -2 -76 8426.08 352.685   1
   0  -2  76 7987.90 229.001   2
   0  -2 -76 7453.25 229.248   2
   0  -2  76 8521.54 336.597   1
   0  -2  77 3532.62 171.629   2
   0  -2 -77 2115.61 139.454   2
   0  -2  77 2842.24 193.591   1
   0  -2 -77 2219.15 255.537   1
   0  -2 -77 1937.14 291.421   2
   0  -2  77 3480.40 232.322   1
   0  -2  78 16818.4 310.395   2
   0  -2 -78 18210.4 353.617   2
   0  -2  78 16661.3 378.032   1
   0  -2 -78 19249.9 502.954   1
   0  -2 -78 16508.9 515.164   2
   0  -2  78 14791.1 445.020   1
   0  -2  79 663.075 125.606   2
   0  -2 -79 2642.56 161.401   2
   0  -2 -79 2652.87 274.695   1
   0  -2 -79 2104.60 301.787   2
   0  -2  79 531.455 161.855   1
   0  -2  79 389.154 132.962   1
   0  -2  80 11470.8 334.020   1
   0  -2  80 12146.3 276.866   2
   0  -2  80 11125.5 398.034   2
   0  -2 -80 12177.4 471.811   2
   0  -2  81 2382.46 205.364   1
   0  -2 -81 3615.90 335.072   2
   0  -2 -81 3934.47 307.817   1
   0  -2  81 2500.80 164.252   2
   0  -2 -82 622.041 261.567   2
   0  -2 -82 957.131 247.028   1
   0  -2  82 507.193 130.693   2
   0  -2  83 1994.32 194.309   1
   0  -2 -83 4024.74 326.475   2
   0  -2 -83 4508.66 324.093   1
   0  -2  83 2081.38 163.820   2
   0  -2  84 3485.24 221.495   1
   0  -2 -84 4079.78 338.196   2
   0  -2  84 4060.48 195.567   2
   0  -2  85 2275.96 204.031   1
   0  -2 -85 3449.05 326.589   2
   0  -2 -85 3894.66 324.603   1
   0  -2  85 2553.17 175.142   2
   0  -2  86 5112.63 245.389   1
   0  -2 -86 5361.12 358.567   1
   0  -2 -86 5408.98 364.676   2
   0  -2  87 463.907 132.948   2
   0  -2  87 501.915 155.654   1
   0  -2 -87 316.414 242.207   1
   0  -2 -87 290.100 257.402   2
   0  -2  88 356.929 130.338   2
   0  -2  88 237.043 153.003   1
   0  -2 -88 694.561 259.506   1
   0  -2 -88 817.210 274.315   2
   0  -2  89 456.228 142.288   2
   0  -2 -89 751.493 262.878   1
   0  -2 -89 536.894 272.125   2
   0  -2  89 411.136 165.874   1
   0  -2  90 6215.77 240.535   2
   0  -2 -90 6593.58 380.473   1
   0  -2 -90 5939.89 380.832   2
   0  -2  91 250.061 133.671   2
   0  -2  91 212.373 155.442   1
   0  -2 -91 179.398 247.638   1
   0  -2 -91 337.554 272.411   2
   0  -2  92 403.123 137.293   2
   0  -2  92 327.580 162.078   1
   0  -2 -92 457.267 278.160   2
   0  -2 -92 831.667 257.451   1
   0  -2  93 1065.31 156.925   2
   0  -2  93 883.340 176.519   1
   0  -2 -93 925.857 268.381   1
   0  -2 -93 740.830 281.867   2
   0  -2  94 735.671 149.849   2
   0  -2 -94 716.552 261.842   1
   0  -2 -94 768.914 285.855   2
   0  -2  94 606.663 172.515   1
   0  -2  95 734.092 173.075   1
   0  -2  95 962.473 158.573   2
   0  -2 -95 1276.62 280.894   1
   0  -2 -95 1190.20 303.523   2
   0  -2  96 129.838 135.878   2
   0  -2  96 80.6637 153.048   1
   0  -2 -96 84.9406 247.433   1
   0  -2 -96 52.4017 267.750   2
   0  -2  97 536.560 154.597   2
   0  -2  97 436.033 161.152   1
   0  -2 -97 1064.52 279.452   1
   0  -2 -97 818.504 296.829   2
   0  -2  98 621.999 157.796   2
   0  -2 -98 632.178 266.980   1
   0  -2  98 474.412 167.471   1
   0  -2  99 345.618 150.650   2
   0  -2  99 291.690 159.964   1
   0  -2 -99 663.322 292.508   2
   0  -2 -99 600.701 264.802   1
   0  -2 100 212.777 148.406   2
   0  -2 100 271.151 161.278   1
   0  -2-100 125.252 276.994   2
   0  -2-100 134.097 250.679   1
   0  -2 101 933.737 172.101   2
   0  -2-101 266.079 257.082   1
   0  -2-101 262.946 284.260   2
   0  -2 101 614.447 168.414   1
   0  -2 102 590.526 169.233   1
   0  -2-102 1031.52 319.000   2
   0  -2-102 1126.03 289.606   1
   0  -2 102 709.146 170.469   2
   0  -2 103 4540.54 250.673   1
   0  -2 103 5714.64 257.903   2
   0  -2-103 5997.01 394.030   1
   0  -2-103 3911.29 390.201   2
   0  -2 104 158.106 156.951   2
   0  -2 104 100.921 154.177   1
   0  -2-104 268.202 265.037   1
   0  -2-104 91.6325 282.355   2
   0  -2 105 5750.85 263.473   2
   0  -2 105 4568.63 261.238   1
   0  -2-105 9150.16 462.137   1
   0  -2-105 8520.05 466.923   2
   0  -2 106 652.380 170.578   1
   0  -2-106 459.872 305.497   2
   0  -2-106 765.773 288.773   1
   0  -2 106 883.365 171.565   2
   0  -2 107 590.963 178.509   1
   0  -2-107 706.419 288.273   1
   0  -2-107 424.870 311.243   2
   0  -2 108 152.490 166.120   1
   0  -2-108 379.783 304.680   2
   0  -2-108 526.536 287.475   1
   0  -2-109 3725.52 389.958   1
   0  -2-109 3360.61 395.887   2
   0  -2 110 446.371 174.469   1
   0  -2-110 411.684 318.500   2
   0  -2-110 448.514 301.960   1
   0  -2 111 7093.02 314.579   1
   0  -2-111 7633.20 492.953   2
   0  -2-112 1003.85 319.040   1
   0  -2-112 977.674 327.352   2
   0  -2-113 927.283 331.170   2
   0  -2-113 930.756 307.475   1
   0  -2-114 540.929 327.812   2
   0  -2-115 306.672 313.471   2
   0  -2-116 197.246 292.868   2
   0  -2 116 165.742 165.598   2
   0  -2 117 107.286 163.107   2
   0  -2 118 176.820 169.090   2
   0  -2 119 283.110 171.913   2
   0  -2 120 1127.62 194.264   2
   0  -2 121 855.238 193.544   2
   0  -2 122 144.019 187.411   1
   0  -2 122 153.427 167.517   2
   0  -2 123 1269.20 204.289   2
   0  -2 123 1197.67 218.449   1
   0  -2 124 827.356 192.572   2
   0  -2 124 826.336 206.504   1
   0  -2 125 1235.94 205.917   2
   0  -2 126 985.178 198.323   2
   0  -2 127 195.779 171.514   2
   0  -2 128 2413.21 232.400   2
   0  -2 129 291.060 175.874   2
   0  -2 130 108.038 167.198   2
   0  -2 131 5899.95 293.665   2
   0  -2 132 481.746 178.094   2
   0  -1  -7 86137.5 221.733   2
   0  -1  -7 89385.6 270.496   1
   0  -1  -8 214891. 372.056   2
   0  -1  -8 209034. 436.303   1
   0  -1  -9 123924. 305.320   2
   0  -1  -9 124880. 351.195   1
   0  -1 -10 228723. 433.046   2
   0  -1 -10 232925. 511.280   1
   0  -1  11 155564. 466.361   1
   0  -1  11 156366. 510.284   2
   0  -1  12 24694.1 202.671   1
   0  -1  12 24380.2 207.362   2
   0  -1 -12 30551.5 179.509   2
   0  -1 -12 30395.7 198.253   1
   0  -1  13 5219.42 110.751   1
   0  -1 -13 6654.82 93.0345   2
   0  -1 -13 7909.99 112.546   1
   0  -1  13 4500.95 106.037   2
   0  -1  14 158560. 527.933   1
   0  -1  14 156470. 533.370   2
   0  -1 -14 137836. 411.674   2
   0  -1 -14 144944. 439.640   1
   0  -1  15 87654.7 411.868   1
   0  -1 -15 89318.0 355.154   1
   0  -1  16 34636.8 277.416   1
   0  -1  16 35234.3 274.300   2
   0  -1 -16 39661.1 239.151   1
   0  -1  16 39963.1 210.344   1
   0  -1 -16 40739.3 236.297   2
   0  -1  16 37779.5 213.589   2
   0  -1 -17 27955.2 204.197   2
   0  -1  17 30813.7 213.848   2
   0  -1  17 21525.1 227.757   1
   0  -1 -17 22491.3 253.829   1
   0  -1  17 24520.8 240.551   2
   0  -1 -17 25929.5 297.813   2
   0  -1  17 24413.1 173.843   1
   0  -1 -17 25623.1 200.761   1
   0  -1  18 28011.6 209.725   2
   0  -1 -18 15946.7 159.654   2
   0  -1 -18 13508.5 215.338   1
   0  -1  18 24648.6 245.929   1
   0  -1  18 21041.3 232.444   2
   0  -1 -18 14602.3 242.007   2
   0  -1  18 24732.0 179.093   1
   0  -1 -18 17834.8 173.561   1
   0  -1  19 2261.39 87.3828   2
   0  -1 -19 4421.68 92.8756   2
   0  -1 -19 4267.71 148.689   1
   0  -1  19 2106.01 102.213   1
   0  -1  19 2319.76 105.871   2
   0  -1 -19 4048.96 171.620   2
   0  -1  19 2109.23 74.9650   1
   0  -1 -19 4563.56 95.2067   1
   0  -1 -20 216174. 789.342   1
   0  -1  20 213996. 791.143   1
   0  -1 -20 247547. 924.848   2
   0  -1  20 212797. 782.969   2
   0  -1  20 225450. 598.635   2
   0  -1 -20 242388. 633.413   2
   0  -1  20 199298. 537.084   1
   0  -1  21 21303.1 264.252   1
   0  -1 -21 22349.7 280.109   1
   0  -1 -21 23068.1 328.834   2
   0  -1  21 23785.3 208.822   2
   0  -1  21 21473.0 189.859   1
   0  -1 -22 24870.2 297.535   1
   0  -1  22 14980.7 232.441   1
   0  -1 -22 23553.2 337.899   2
   0  -1  22 17437.1 188.631   2
   0  -1  22 15708.1 247.001   2
   0  -1  22 18044.5 183.520   1
   0  -1  23 12808.4 169.298   2
   0  -1  23 11812.8 156.477   1
   0  -1  23 12478.9 212.234   1
   0  -1  23 11917.1 217.677   2
   0  -1 -24 12717.5 294.620   2
   0  -1  24 5412.63 169.407   2
   0  -1  24 6402.71 135.925   2
   0  -1 -24 12966.1 238.018   1
   0  -1  24 6162.48 165.397   1
   0  -1  24 6655.68 134.296   1
   0  -1  25 109818. 470.627   2
   0  -1  25 105637. 654.570   2
   0  -1  25 103903. 440.563   1
   0  -1 -25 98674.6 706.157   2
   0  -1  25 107563. 623.656   1
   0  -1 -25 95334.3 594.672   1
   0  -1  26 82316.1 419.344   2
   0  -1  26 73012.6 561.860   2
   0  -1  26 83357.6 420.198   1
   0  -1 -26 96614.8 713.152   2
   0  -1 -26 99285.2 613.879   1
   0  -1  27 4244.18 120.882   2
   0  -1  27 4573.27 166.350   2
   0  -1 -27 4696.24 189.828   1
   0  -1  27 4796.37 128.223   1
   0  -1 -27 4317.48 237.230   2
   0  -1  28 8476.04 157.528   1
   0  -1 -28 12945.6 319.573   2
   0  -1  28 8755.05 156.225   2
   0  -1 -28 13720.7 267.116   1
   0  -1  29 156415. 607.003   1
   0  -1  29 159978. 584.055   2
   0  -1 -30 10382.3 316.278   2
   0  -1  30 16006.8 213.817   1
   0  -1 -30 9391.49 166.512   1
   0  -1  30 18413.4 214.714   2
   0  -1 -30 9339.99 239.170   1
   0  -1 -31 8180.84 308.444   2
   0  -1 -31 7898.88 157.622   1
   0  -1  31 5705.42 153.612   1
   0  -1  31 5802.28 152.270   2
   0  -1 -31 7323.24 228.113   1
   0  -1 -32 18675.4 391.997   2
   0  -1 -32 17906.5 230.364   1
   0  -1  32 8939.19 177.434   1
   0  -1  32 9128.92 168.172   2
   0  -1 -32 17370.3 309.257   1
   0  -1 -33 246878. 874.685   2
   0  -1 -33 246744. 1070.37   1
   0  -1  34 12918.7 214.293   1
   0  -1 -34 14564.3 214.205   1
   0  -1  34 13354.4 203.768   2
   0  -1 -34 15000.4 220.812   2
   0  -1 -34 14379.7 291.627   1
   0  -1 -35 860533. 1635.48   1
   0  -1  35 797537. 1453.82   2
   0  -1 -35 852897. 1660.13   2
   0  -1 -35 810958. 1957.88   1
   0  -1 -36 8427.26 175.623   1
   0  -1  36 7086.08 169.589   1
   0  -1 -36 8463.31 176.470   2
   0  -1  36 7502.96 167.552   2
   0  -1 -36 8038.25 248.687   1
   0  -1 -37 479716. 1861.11   2
   0  -1 -37 467829. 1255.45   1
   0  -1 -37 468734. 1257.12   2
   0  -1  37 451400. 1120.02   2
   0  -1 -37 457736. 1513.23   1
   0  -1 -38 6120.27 309.070   2
   0  -1 -38 6931.48 166.228   1
   0  -1  38 5680.95 159.104   1
   0  -1 -38 6953.11 165.174   2
   0  -1  38 6024.98 158.004   2
   0  -1 -38 5929.55 236.266   1
   0  -1  39 27469.7 427.182   1
   0  -1 -39 35177.7 569.862   2
   0  -1  39 28036.2 307.951   1
   0  -1 -39 34850.5 361.685   1
   0  -1 -39 39438.4 380.077   2
   0  -1  39 30477.5 313.487   2
   0  -1 -39 31041.4 423.101   1
   0  -1  40 6229.99 225.310   1
   0  -1 -40 13950.9 307.212   1
   0  -1 -40 15520.2 425.499   2
   0  -1  40 7421.23 176.786   2
   0  -1 -40 18564.0 266.823   2
   0  -1  40 7210.23 180.521   1
   0  -1 -40 15553.8 241.700   1
   0  -1  41 18594.2 257.016   2
   0  -1 -41 22757.3 285.236   2
   0  -1 -41 23037.3 481.311   2
   0  -1  41 18003.1 261.527   1
   0  -1 -41 23101.3 297.839   1
   0  -1  41 14727.8 334.334   1
   0  -1 -41 21092.2 371.240   1
   0  -1 -42 2098.88 99.9559   2
   0  -1  42 2892.77 136.896   2
   0  -1 -42 2111.50 269.156   2
   0  -1  42 2543.76 132.013   1
   0  -1 -42 2326.88 107.801   1
   0  -1 -42 1797.48 183.247   1
   0  -1  42 2429.87 157.528   1
   0  -1  43 12437.2 318.189   1
   0  -1 -43 19117.0 269.398   2
   0  -1  43 14256.7 243.151   2
   0  -1 -43 18618.5 458.637   2
   0  -1  43 14263.4 329.092   2
   0  -1 -43 18334.0 273.735   1
   0  -1  43 13342.7 236.562   1
   0  -1 -43 17883.6 347.850   1
   0  -1  44 3241.76 182.431   1
   0  -1  44 3808.99 154.862   2
   0  -1 -44 5685.72 154.384   2
   0  -1  44 3657.13 189.077   2
   0  -1 -44 5398.99 231.132   1
   0  -1 -44 5060.99 309.432   2
   0  -1 -44 5972.39 164.009   1
   0  -1  44 3916.22 156.512   1
   0  -1 -45 8284.75 368.972   2
   0  -1 -45 8678.94 198.280   1
   0  -1  45 10787.5 221.626   1
   0  -1 -45 7737.73 269.514   1
   0  -1  45 11422.6 233.046   2
   0  -1  46 2399.03 173.573   1
   0  -1  46 2746.41 147.646   2
   0  -1 -46 5803.81 155.950   2
   0  -1 -46 5852.40 337.337   2
   0  -1  46 2727.39 172.217   2
   0  -1  46 1955.29 139.901   1
   0  -1 -46 5979.94 249.963   1
   0  -1  47 1329.81 141.600   1
   0  -1  47 1500.60 129.809   2
   0  -1 -47 883.887 75.9236   2
   0  -1 -47 1042.80 256.648   2
   0  -1  47 1642.63 149.825   2
   0  -1 -47 1233.29 95.3306   1
   0  -1  47 1369.74 127.993   1
   0  -1 -47 851.916 178.516   1
   0  -1  48 4310.87 210.673   1
   0  -1 -48 3446.20 124.622   2
   0  -1  48 4387.23 165.239   2
   0  -1 -48 3153.59 312.478   2
   0  -1  48 4432.90 210.466   2
   0  -1 -48 3977.55 149.674   1
   0  -1  48 4322.67 168.788   1
   0  -1 -48 3855.85 230.484   1
   0  -1  49 50796.0 664.504   1
   0  -1  49 53056.9 462.137   2
   0  -1 -49 68265.8 516.650   2
   0  -1 -49 63462.5 811.599   2
   0  -1  49 54133.1 667.990   2
   0  -1 -49 67960.9 565.554   1
   0  -1  49 52345.1 484.936   1
   0  -1 -49 63952.5 655.923   1
   0  -1  50 3128.91 196.408   1
   0  -1 -50 7953.12 185.007   2
   0  -1  50 3707.16 162.226   2
   0  -1 -50 7283.41 366.954   2
   0  -1  50 3741.37 208.918   2
   0  -1  50 3494.03 170.036   1
   0  -1 -50 7114.63 200.735   1
   0  -1 -50 6869.76 271.915   1
   0  -1  51 26981.0 501.587   1
   0  -1  51 24746.8 330.657   2
   0  -1 -51 23717.8 313.140   2
   0  -1 -51 24725.1 559.173   2
   0  -1  51 27886.9 494.062   2
   0  -1  51 23793.0 338.074   1
   0  -1 -51 24515.5 355.624   1
   0  -1 -51 25101.8 445.810   1
   0  -1  52 3995.25 218.291   1
   0  -1  52 3902.04 167.574   2
   0  -1 -52 5974.44 167.217   2
   0  -1 -52 5131.19 357.018   2
   0  -1  52 4227.86 219.014   2
   0  -1  52 3002.60 161.021   1
   0  -1 -52 6298.38 257.236   1
   0  -1  53 20348.4 447.762   1
   0  -1 -53 26827.9 338.313   2
   0  -1  53 21410.3 320.232   2
   0  -1 -53 24074.9 546.908   2
   0  -1  53 20638.6 441.397   2
   0  -1  53 17619.8 300.429   1
   0  -1 -53 29326.7 463.021   1
   0  -1  54 1984.46 173.464   1
   0  -1  54 2101.04 149.386   2
   0  -1 -54 1531.09 277.325   2
   0  -1  54 1806.48 171.342   2
   0  -1  54 1667.52 139.701   1
   0  -1 -54 1206.49 193.163   1
   0  -1  55 82797.2 909.288   1
   0  -1  55 90516.4 635.493   2
   0  -1 -55 79556.6 586.725   2
   0  -1 -55 72961.0 904.683   2
   0  -1  55 88580.8 916.540   2
   0  -1  55 78255.9 602.645   1
   0  -1 -55 86005.2 780.051   1
   0  -1  56 1193.72 154.897   1
   0  -1  56 1673.37 144.691   2
   0  -1 -56 3823.06 150.958   2
   0  -1 -56 2934.60 314.884   2
   0  -1  56 1257.39 157.585   2
   0  -1  56 1466.51 139.355   1
   0  -1 -56 3275.22 224.470   1
   0  -1  57 16933.9 431.616   1
   0  -1  57 18003.4 292.874   2
   0  -1 -57 16484.0 490.466   2
   0  -1  57 16312.9 301.523   1
   0  -1 -57 17636.5 395.210   1
   0  -1  58 3393.97 226.100   1
   0  -1  58 3546.13 166.210   2
   0  -1 -58 2092.93 310.949   2
   0  -1  58 3098.42 207.912   2
   0  -1  58 3253.34 169.716   1
   0  -1 -58 2394.50 218.757   1
   0  -1  59 14798.8 430.262   1
   0  -1  59 14847.8 277.330   2
   0  -1 -59 17751.0 511.530   2
   0  -1  59 15725.9 407.998   2
   0  -1  59 13534.9 286.938   1
   0  -1 -59 16069.4 388.053   1
   0  -1  60 3613.84 260.384   1
   0  -1  60 3733.53 166.140   2
   0  -1 -60 979.412 276.903   2
   0  -1  60 3202.83 215.235   2
   0  -1  60 3278.05 173.414   1
   0  -1 -60 1052.38 203.971   1
   0  -1  61 36552.4 669.855   1
   0  -1 -61 37144.6 688.079   2
   0  -1  61 36254.7 456.807   1
   0  -1 -61 36457.4 571.187   1
   0  -1 -62 36163.0 575.294   1
   0  -1  62 29893.6 380.647   2
   0  -1 -62 34611.0 675.796   2
   0  -1  62 32099.2 639.896   1
   0  -1  62 31514.9 432.807   1
   0  -1  62 33575.9 606.174   2
   0  -1 -63 5684.60 295.934   1
   0  -1  63 7898.59 220.929   2
   0  -1 -63 6049.10 379.384   2
   0  -1  63 8642.51 371.762   1
   0  -1  63 7552.22 244.044   1
   0  -1  63 8864.79 330.405   2
   0  -1  64 47802.8 493.756   2
   0  -1  64 48540.4 545.881   1
   0  -1 -64 59608.8 609.292   1
   0  -1  64 57858.3 793.110   2
   0  -1 -64 59054.8 866.813   2
   0  -1  65 2747.63 170.198   2
   0  -1  65 2991.22 239.535   2
   0  -1  65 2673.88 185.231   1
   0  -1 -65 2804.62 189.804   1
   0  -1  66 96709.9 714.356   2
   0  -1  66 86919.2 763.672   1
   0  -1 -66 90314.1 761.073   1
   0  -1 -66 94871.6 923.754   1
   0  -1  66 91421.9 1024.45   2
   0  -1 -67 59321.3 746.192   1
   0  -1  67 55307.0 548.075   2
   0  -1  67 54120.1 795.446   2
   0  -1  67 50868.2 587.967   1
   0  -1 -67 54776.8 602.949   1
   0  -1 -67 49021.4 806.361   2
   0  -1 -68 25214.7 512.603   1
   0  -1  68 18023.6 335.951   2
   0  -1  68 17403.1 486.199   2
   0  -1 -68 25104.3 421.714   1
   0  -1  68 17672.2 371.830   1
   0  -1 -68 20536.4 566.690   2
   0  -1 -69 32818.1 582.793   1
   0  -1  69 29072.6 415.468   2
   0  -1  69 30589.7 610.916   2
   0  -1  69 29490.5 468.405   1
   0  -1 -69 34004.7 490.689   1
   0  -1 -69 29534.4 667.529   2
   0  -1 -70 11958.6 391.478   1
   0  -1 -70 11761.1 275.908   2
   0  -1  70 12036.7 288.394   2
   0  -1  70 11552.5 409.416   2
   0  -1 -70 12596.5 318.278   1
   0  -1  70 10840.9 308.152   1
   0  -1 -70 11788.3 469.154   2
   0  -1 -71 8119.10 345.592   1
   0  -1  71 7540.01 239.954   2
   0  -1  71 8224.07 367.852   2
   0  -1 -71 8680.26 276.519   1
   0  -1 -71 8603.06 431.519   2
   0  -1  72 35273.3 460.316   2
   0  -1 -72 35440.7 459.418   2
   0  -1 -73 10003.3 268.216   2
   0  -1 -73 9932.96 365.953   1
   0  -1 -73 9416.28 448.227   2
   0  -1 -74 39535.6 498.205   2
   0  -1 -74 39740.5 647.179   1
   0  -1 -74 45220.7 581.973   1
   0  -1 -74 44042.4 797.630   2
   0  -1 -75 1073.17 148.117   2
   0  -1 -75 1118.70 224.928   1
   0  -1 -75 1273.52 179.272   1
   0  -1 -75 1122.96 308.689   2
   0  -1 -76 20069.0 373.197   2
   0  -1 -76 19434.0 413.048   1
   0  -1 -76 20160.5 589.935   2
   0  -1 -77 1220.24 154.708   2
   0  -1 -77 905.415 310.253   2
   0  -1  77 614.640 255.112   1
   0  -1 -77 1166.56 232.912   1
   0  -1 -77 1454.40 165.466   1
   0  -1 -78 3216.84 191.093   2
   0  -1 -78 3543.66 354.521   2
   0  -1 -78 3864.74 287.677   1
   0  -1 -78 3684.55 211.405   1
   0  -1  79 878.800 275.194   1
   0  -1 -79 465.062 140.094   2
   0  -1 -79 342.880 290.274   2
   0  -1 -79 540.156 223.791   1
   0  -1 -79 481.580 156.265   1
   0  -1 -80 7475.19 256.656   2
   0  -1 -80 8399.96 367.641   1
   0  -1 -80 7851.23 437.432   2
   0  -1 -80 8828.67 300.403   1
   0  -1 -81 21635.7 395.534   2
   0  -1 -81 24926.0 574.523   1
   0  -1 -81 22350.6 625.718   2
   0  -1  81 18341.5 550.847   1
   0  -1 -81 26492.7 474.038   1
   0  -1 -82 1822.65 175.302   2
   0  -1 -82 2363.16 288.666   1
   0  -1 -82 2227.18 324.624   2
   0  -1 -82 2450.38 199.093   1
   0  -1  83 837.437 272.388   1
   0  -1 -83 947.295 253.741   1
   0  -1 -83 958.601 172.350   1
   0  -1 -83 681.298 150.461   2
   0  -1  84 5653.35 375.145   1
   0  -1 -84 8169.58 387.683   1
   0  -1 -84 7433.16 285.081   1
   0  -1 -84 6603.55 251.981   2
   0  -1 -85 12208.3 462.380   1
   0  -1  85 7698.74 408.724   1
   0  -1 -85 12604.5 343.775   1
   0  -1 -85 7715.14 272.494   2
   0  -1 -86 1878.18 184.403   2
   0  -1 -86 1960.16 294.741   1
   0  -1 -86 1928.47 186.129   1
   0  -1  86 3238.42 192.437   2
   0  -1  86 3117.76 317.027   1
   0  -1 -87 18478.4 410.012   1
   0  -1 -87 17633.8 535.872   1
   0  -1  88 1052.37 157.555   2
   0  -1 -88 1489.73 283.630   1
   0  -1  89 3372.01 199.833   2
   0  -1  90 2903.91 221.044   1
   0  -1  90 3231.25 206.077   2
   0  -1  91 613.213 168.756   1
   0  -1  91 841.913 161.455   2
   0  -1  92 115.583 151.799   1
   0  -1  92 181.526 143.553   2
   0  -1  93 2638.59 215.292   1
   0  -1  93 2784.18 198.830   2
   0  -1  94 1251.53 188.808   1
   0  -1  94 1750.09 180.659   2
   0  -1  95 11002.1 342.448   1
   0  -1  95 11995.4 324.324   2
   0  -1  96 65.7152 145.422   2
   0  -1  96 92.5924 162.187   1
   0  -1  97 2754.98 224.341   1
   0  -1 -97 3222.77 398.911   2
   0  -1  97 3029.03 208.763   2
   0  -1  98 425.803 168.709   1
   0  -1 -98 548.903 334.684   2
   0  -1  98 653.506 168.071   2
   0  -1  99 372.806 170.135   1
   0  -1 -99 845.789 353.716   2
   0  -1  99 388.052 161.236   2
   0  -1 100 237.747 170.061   1
   0  -1-100-19.0182 339.230   2
   0  -1 100 214.778 159.226   2
   0  -1 101 1897.48 216.441   1
   0  -1-101 2058.73 392.783   2
   0  -1 101 2369.38 209.701   2
   0  -1 102 534.300 183.281   1
   0  -1-102 396.520 313.430   2
   0  -1 102 710.884 181.631   2
   0  -1 103 4247.77 261.710   1
   0  -1-103 3649.67 405.932   2
   0  -1 104 210.296 172.684   2
   0  -1 104 91.6861 167.969   1
   0  -1-104 124.868 309.434   2
   0  -1 105 265.107 175.715   2
   0  -1 105 188.540 165.119   1
   0  -1-105 298.896 325.397   2
   0  -1-106 227.790 333.710   2
   0  -1 106 66.9069 169.999   1
   0  -1 106 148.416 166.165   2
   0  -1-106 201.378 275.788   1
   0  -1 107 418.414 180.704   1
   0  -1 107 440.503 180.865   2
   0  -1-107 215.695 319.132   2
   0  -1 108 485.886 185.738   1
   0  -1 108 648.518 183.249   2
   0  -1-108 419.817 326.661   2
   0  -1 109 363.885 175.601   2
   0  -1-109 299.697 312.423   2
   0  -1 110 503.278 186.441   1
   0  -1-110 244.121 313.661   2
   0  -1 110 577.466 181.736   2
   0  -1-111 2848.99 380.459   2
   0  -1 111 3592.11 251.136   2
   0  -1 111 3443.15 259.558   1
   0  -1 112 122.090 172.005   2
   0  -1 112 146.073 183.578   1
   0  -1 113 291.228 179.538   2
   0  -1 113 206.246 191.324   1
   0  -1 114 946.242 195.852   2
   0  -1 114 687.336 211.320   1
   0  -1 115 244.613 198.042   1
   0  -1 115 325.833 179.306   2
   0  -1 116 765.973 191.225   2
   0  -1 117 172.870 170.321   2
   0  -1 119 356.982 176.006   2
   0  -1 120 637.609 185.615   2
   0  -1 121 381.969 177.388   2
   0   0  -8 172062. 334.040   2
   0   0  -8 172994. 479.440   2
   0   0  -9 2581.35 54.6653   2
   0   0   9 2352.19 50.7808   2
   0   0   9 2717.71 96.1899   2
   0   0  -9 2184.46 87.6281   2
   0   0  -9 1496.42 55.2635   1
   0   0   9 2268.06 54.6186   1
   0   0  -9 1986.32 77.0474   1
   0   0   9 1050.94 80.3599   1
   0   0  10 1026.29 44.2544   2
   0   0 -10 1200.88 47.8941   2
   0   0  10 915.927 83.1053   2
   0   0 -10 874.198 82.3087   2
   0   0  10 1066.03 48.2277   1
   0   0 -10 513.435 45.6279   1
   0   0  10 448.717 71.1779   1
   0   0 -10 818.569 74.6857   1
   0   0  11 2836.65 60.7234   2
   0   0 -11 2859.71 63.8287   2
   0   0  11 2498.96 104.312   2
   0   0 -11 2454.74 102.943   2
   0   0  11 2655.19 64.4404   1
   0   0 -11 2139.34 62.0683   1
   0   0 -11 2345.65 94.5332   1
   0   0  12 44228.8 200.946   2
   0   0 -12 48943.5 223.016   2
   0   0 -12 49751.6 322.352   2
   0   0  12 49390.5 328.757   2
   0   0 -12 45772.5 224.065   1
   0   0 -12 46016.1 290.368   1
   0   0  13 2256.46 64.9492   2
   0   0 -13 2318.76 65.4473   2
   0   0  13 2372.43 111.725   2
   0   0 -13 2053.63 116.469   2
   0   0  13 1983.99 65.7107   1
   0   0 -13 2454.35 66.4253   1
   0   0  13 1580.72 95.9500   1
   0   0 -13 1922.46 97.4554   1
   0   0 -14 845.594 54.5535   2
   0   0  14 840.572 56.5416   2
   0   0  14 765.952 98.6819   2
   0   0 -14 716.649 108.670   2
   0   0  14 805.209 57.8428   1
   0   0 -14 812.505 54.7216   1
   0   0  14 569.218 82.2891   1
   0   0 -14 744.663 90.7518   1
   0   0 -15 1974.46 69.7951   2
   0   0  15 1976.84 70.9234   2
   0   0  15 1893.35 113.979   2
   0   0 -15 1819.18 123.792   2
   0   0  15 1841.14 72.0445   1
   0   0 -15 1775.13 66.5509   1
   0   0 -15 1762.70 107.105   1
   0   0 -16 22628.1 180.415   2
   0   0  16 21627.4 165.782   2
   0   0  16 21448.2 255.382   2
   0   0  16 22111.3 178.887   1
   0   0 -16 23120.0 183.107   1
   0   0 -16 23004.5 244.080   1
   0   0  17 1671.07 72.5787   2
   0   0 -17 1500.97 70.6945   2
   0   0  17 1267.45 112.266   2
   0   0 -17 1606.30 136.656   2
   0   0  17 1392.05 72.5363   1
   0   0 -17 1792.61 69.8282   1
   0   0  17 1274.41 101.195   1
   0   0 -17 1354.87 113.684   1
   0   0 -18 526.779 65.5436   2
   0   0  18 621.217 65.8105   2
   0   0  18 457.392 108.622   2
   0   0 -18 614.856 132.651   2
   0   0  18 506.534 66.3620   1
   0   0 -18 765.374 64.7666   1
   0   0 -18 556.500 110.888   1
   0   0  18 441.956 88.9368   1
   0   0 -19 1507.34 78.9636   2
   0   0  19 1774.01 78.4287   2
   0   0 -19 1473.21 143.912   2
   0   0  19 1291.30 79.0500   1
   0   0 -19 1540.26 77.9678   1
   0   0 -19 1587.33 125.062   1
   0   0  19 1265.42 103.897   1
   0   0 -20 428459. 1285.41   2
   0   0  20 456008. 1224.32   2
   0   0 -20 519957. 969.252   1
   0   0  20 437032. 848.222   1
   0   0  20 455579. 1138.88   1
   0   0 -20 462498. 1129.73   1
   0   0 -21 1483.26 80.9753   2
   0   0  21 1422.83 78.1684   2
   0   0 -21 952.313 159.054   2
   0   0  21 1144.04 116.552   2
   0   0  21 1241.73 82.9505   1
   0   0 -21 1333.57 76.8970   1
   0   0  21 1048.30 102.375   1
   0   0 -21 1097.27 127.873   1
   0   0  22 392.029 74.7513   1
   0   0 -22 380.606 69.1393   1
   0   0  22 475.322 72.7521   2
   0   0 -22 470.366 69.4222   2
   0   0 -22 378.870 122.870   1
   0   0  22 340.595 96.9799   1
   0   0  22 340.169 104.810   2
   0   0 -22 337.347 156.442   2
   0   0 -23 1034.92 76.2559   2
   0   0  23 1039.42 80.7900   2
   0   0  23 819.789 110.670   2
   0   0 -23 835.622 167.216   2
   0   0  23 897.456 81.7049   1
   0   0 -23 992.721 78.4804   1
   0   0  23 751.900 106.810   1
   0   0 -23 949.938 131.711   1
   0   0 -24 1946.45 88.9790   2
   0   0  24 1642.91 90.5657   2
   0   0  24 1472.30 122.466   2
   0   0 -24 1302.26 182.422   2
   0   0  24 1461.01 90.0207   1
   0   0 -24 1847.58 91.6999   1
   0   0  24 1453.56 120.263   1
   0   0 -24 1670.65 142.477   1
   0   0  25 279.079 78.1789   1
   0   0 -25 448.086 75.5854   1
   0   0 -25 400.015 65.4508   2
   0   0  25 460.128 80.7933   2
   0   0  25 327.173 100.271   1
   0   0 -25 411.062 133.673   1
   0   0  25 476.120 109.793   2
   0   0 -25 364.489 179.668   2
   0   0 -26 96.2218 69.4886   1
   0   0 -26 85.4959 61.1629   2
   0   0  26 82.9054 93.5694   1
   0   0 -26 80.7321 135.513   1
   0   0  26 66.7496 101.908   2
   0   0 -26 101.009 181.342   2
   0   0 -27 53.4731 72.8273   1
   0   0 -27 46.1435 62.3071   2
   0   0  27 35.0534 93.1792   1
   0   0 -27 49.3276 134.624   1
   0   0  27 33.2214 101.812   2
   0   0 -27 5.74259 185.752   2
   0   0 -28 87320.4 438.119   2
   0   0 -28 80502.7 664.328   2
   0   0  28 73176.4 584.985   2
   0   0 -28 90947.1 471.754   1
   0   0  28 78919.3 603.956   1
   0   0 -28 81247.4 577.376   1
   0   0 -29 131.624 63.6599   2
   0   0  29 117.657 101.956   2
   0   0  29 100.007 98.8437   1
   0   0 -29 124.592 139.070   1
   0   0 -29 142.542 186.229   2
   0   0 -30 148.626 65.9114   2
   0   0  30 122.653 103.618   1
   0   0 -30 159.597 135.272   1
   0   0  30 131.899 106.355   2
   0   0 -30 191.903 189.831   2
   0   0  31 623.114 120.539   1
   0   0 -31 943.955 151.861   1
   0   0  31 676.930 120.716   2
   0   0 -31 713.469 196.290   2
   0   0  32 27876.0 395.723   1
   0   0 -32 26585.2 363.034   1
   0   0  33 1322.06 144.738   2
   0   0  33 1299.38 143.767   1
   0   0  34 565.257 135.556   2
   0   0  34 557.097 135.047   1
   0   0  35 1568.74 158.750   2
   0   0  37 2406.50 189.282   2
   0   0 -42 1843.67 137.406   1
   0   0  43 4695.77 165.628   2
   0   0  43 4387.12 175.656   1
   0   0  44 78301.5 539.857   2
   0   0  44 71691.6 553.561   1
   0   0 -45 4300.76 149.402   2
   0   0  45 3899.82 163.271   2
   0   0  45 3783.85 172.840   1
   0   0  46 1232.32 122.938   2
   0   0 -46 1539.29 116.934   2
   0   0 -46 1754.86 136.630   1
   0   0  46 1200.10 139.652   1
   0   0  47 3025.52 149.522   2
   0   0 -47 3293.65 141.004   2
   0   0  47 2975.32 161.479   1
   0   0  48 7311.97 195.624   2
   0   0 -48 7717.06 189.315   2
   0   0  49 2918.37 148.552   2
   0   0 -49 3265.97 145.989   2
   0   0  49 2786.71 164.087   1
   0   0  50 1221.74 124.194   2
   0   0 -50 1354.14 121.350   2
   0   0  50 1142.52 141.151   1
   0   0 -50 1601.35 141.878   1
   0   0  50 1213.81 225.488   1
   0   0  51 3168.72 153.378   2
   0   0 -51 3084.19 147.992   2
   0   0  51 2865.57 162.413   1
   0   0  51 3391.22 268.238   1
   0   0  52 231056. 946.593   2
   0   0 -52 249434. 973.415   2
   0   0 -52 255092. 1580.99   2
   0   0 -52 264030. 1076.73   1
   0   0  52 216085. 990.099   1
   0   0  52 248911. 1512.39   1
   0   0 -53 3584.42 329.503   2
   0   0  53 3164.81 155.129   2
   0   0 -53 3416.88 155.170   2
   0   0 -53 3531.58 167.569   1
   0   0  53 3053.62 169.213   1
   0   0  54 1078.47 130.689   2
   0   0 -54 1162.34 124.512   2
   0   0 -54 1061.76 293.211   2
   0   0  54 1015.32 141.826   1
   0   0 -54 1267.55 136.582   1
   0   0  54 1309.38 247.766   1
   0   0 -55 3321.11 234.938   1
   0   0  55 2446.00 283.326   2
   0   0 -55 3242.46 334.844   2
   0   0  55 3042.29 161.121   2
   0   0 -55 3245.01 169.396   1
   0   0  55 2971.22 180.875   1
   0   0  56 26096.4 392.146   1
   0   0  56 29259.2 589.395   1
   0   0 -56 27530.1 349.821   2
   0   0  56 28484.8 370.544   2
   0   0  56 26363.2 567.818   2
   0   0  57 2318.41 175.465   1
   0   0 -57 2330.45 218.681   1
   0   0  57 2190.82 152.525   2
   0   0 -57 2401.52 143.677   2
   0   0  57 2257.38 281.976   1
   0   0  57 2052.51 276.195   2
   0   0 -57 2572.75 165.905   1
   0   0  58 733.677 152.115   1
   0   0 -58 757.707 197.097   1
   0   0 -58 662.089 296.794   2
   0   0  58 638.597 256.662   1
   0   0  58 690.490 130.680   2
   0   0 -58 756.962 118.321   2
   0   0 -58 887.455 145.482   1
   0   0  58 629.412 253.526   2
   0   0  59 1928.69 169.005   1
   0   0 -59 1667.83 223.114   1
   0   0 -59 1788.30 136.628   2
   0   0  59 1748.81 151.990   2
   0   0 -59 1975.29 165.630   1
   0   0  59 1549.94 267.038   2
   0   0 -59 1991.86 329.097   2
   0   0  59 1275.96 274.072   1
   0   0 -60 160140. 1160.91   1
   0   0  60 145390. 1322.76   1
   0   0 -60 155711. 828.333   2
   0   0  60 132436. 820.212   2
   0   0 -60 170009. 937.309   1
   0   0  60 147427. 1270.28   2
   0   0 -60 159070. 1419.76   2
   0   0  61 1790.90 171.901   1
   0   0 -61 1641.56 230.024   1
   0   0 -61 1752.76 137.811   2
   0   0  61 1298.57 276.882   1
   0   0 -61 1911.61 161.930   1
   0   0 -61 1705.76 332.065   2
   0   0  61 1566.22 269.786   2
   0   0  62 745.871 153.605   1
   0   0  62 440.031 263.315   1
   0   0 -62 591.455 308.593   2
   0   0  62 800.922 142.372   2
   0   0 -62 833.416 126.032   2
   0   0 -62 973.617 150.087   1
   0   0  62 709.928 262.151   2
   0   0  63 2383.53 180.667   1
   0   0 -63 2098.21 236.299   1
   0   0  63 1771.63 288.658   1
   0   0  63 2102.26 162.422   2
   0   0 -63 2325.53 151.499   2
   0   0 -63 2694.61 174.345   1
   0   0 -63 2195.87 348.898   2
   0   0  63 2293.35 296.171   2
   0   0  64 1312.98 161.841   1
   0   0 -64 1309.38 220.632   1
   0   0  64 856.567 276.992   1
   0   0  64 1189.19 144.228   2
   0   0 -64 1312.31 155.877   1
   0   0  64 978.049 275.997   2
   0   0 -64 1174.10 333.972   2
   0   0  65 3173.85 194.311   1
   0   0 -65 4101.67 273.674   1
   0   0  65 2788.81 318.048   1
   0   0  65 2895.41 177.692   2
   0   0 -65 3189.49 174.160   2
   0   0 -65 3785.00 193.702   1
   0   0 -65 3232.60 376.856   2
   0   0  65 3035.84 318.219   2
   0   0  66 1579.42 169.190   1
   0   0 -66 1665.92 235.684   1
   0   0  66 1135.47 280.592   1
   0   0  66 1393.68 154.507   2
   0   0 -66 1561.17 152.860   2
   0   0 -66 1852.24 167.218   1
   0   0  66 1372.88 293.818   2
   0   0 -66 1597.40 355.416   2
   0   0  67 4359.84 215.228   1
   0   0 -67 4927.70 291.803   1
   0   0  67 3891.02 342.855   1
   0   0  67 3965.91 186.392   2
   0   0 -67 4142.97 194.693   2
   0   0 -67 4821.79 212.616   1
   0   0 -67 4698.66 416.555   2
   0   0  68 104746. 811.025   1
   0   0 -68 115249. 1056.10   1
   0   0  68 101779. 1169.22   1
   0   0  68 110659. 756.396   2
   0   0 -68 105463. 743.197   2
   0   0 -68 113398. 801.162   1
   0   0 -68 117746. 1336.32   2
   0   0  68 101687. 1128.17   2
   0   0  69 4350.30 216.559   1
   0   0 -69 4654.93 292.632   1
   0   0  69 3956.35 353.828   1
   0   0 -69 3916.09 188.264   2
   0   0  69 4061.19 191.038   2
   0   0 -69 4549.29 204.455   1
   0   0 -69 4897.01 430.796   2
   0   0  70 1340.54 171.310   1
   0   0 -70 1463.51 244.097   1
   0   0  70 1535.42 155.452   2
   0   0 -70 1447.40 153.289   2
   0   0  70 1354.76 306.001   1
   0   0  70 1207.22 300.178   2
   0   0 -70 2178.33 383.051   2
   0   0 -70 1585.81 160.138   1
   0   0  71 3082.83 201.464   1
   0   0 -71 2980.32 398.098   2
   0   0 -71 3057.75 181.780   2
   0   0  71 3127.35 178.839   2
   0   0  71 2915.76 343.028   1
   0   0  71 2714.36 335.147   2
   0   0 -71 3520.04 194.905   1
   0   0  72 326303. 1454.48   1
   0   0 -72 367404. 1877.69   1
   0   0 -72 299340. 2158.43   2
   0   0 -72 338901. 1349.96   2
   0   0  72 314197. 1288.19   2
   0   0  72 295378. 2019.08   1
   0   0  72 335624. 2070.98   2
   0   0 -72 339239. 1448.08   1
   0   0  73 959.833 166.903   1
   0   0  73 1412.20 298.026   1
   0   0  73 1234.18 296.557   2
   0   0 -73 1107.72 142.620   2
   0   0  73 1006.31 145.619   2
   0   0 -73 790.193 357.002   2
   0   0 -73 1134.13 233.045   1
   0   0 -73 1305.16 157.467   1
   0   0 -74 121.451 216.792   1
   0   0  74 180.139 277.979   1
   0   0  74 196.135 130.785   2
   0   0  74 215.714 149.254   1
   0   0 -74 91.5800 346.920   2
   0   0  74 347.731 274.032   2
   0   0 -74 144.883 135.137   1
   0   0 -74 233.694 123.663   2
   0   0 -75 128.289 218.086   1
   0   0  75 50.6664 262.641   2
   0   0 -75 106.556 116.314   2
   0   0  75 105.102 132.612   2
   0   0  75 151.054 143.296   1
   0   0  75 173.554 275.944   1
   0   0 -75 249.021 351.796   2
   0   0 -75 120.895 130.159   1
   0   0  76 7511.75 416.107   2
   0   0  76 8608.25 437.016   1
   0   0  76 7486.68 246.580   2
   0   0 -76 8931.74 265.412   1
   0   0  76 7728.33 274.484   1
   0   0 -76 8370.09 361.886   1
   0   0 -76 8104.24 244.509   2
   0   0 -76 6808.33 469.052   2
   0   0 -77-13.7198 123.590   2
   0   0  77-4.83685 134.266   2
   0   0  77 17.9377 146.709   1
   0   0 -77 1.84101 331.722   2
   0   0  77-71.9859 268.096   1
   0   0 -77 6.52752 125.695   1
   0   0 -77 62.3439 221.320   1
   0   0  78 67.5757 282.665   2
   0   0  78-20.3262 132.712   2
   0   0  78 13.2387 147.667   1
   0   0 -78-79.5405 225.406   1
   0   0 -78 117.902 336.140   2
   0   0  78-24.3436 267.547   1
   0   0 -78 0.69579 128.318   2
   0   0  79-24.4945 289.885   2
   0   0 -79 174.985 335.705   2
   0   0  79 103.790 135.204   2
   0   0  79 7.71583 269.734   1
   0   0  79 78.0802 153.332   1
   0   0 -79 47.9898 133.473   2
   0   0 -79 197.091 225.709   1
   0   0 -80 750.309 256.275   1
   0   0  80 555.834 168.309   1
   0   0 -80 737.102 149.594   2
   0   0  80 641.644 286.271   1
   0   0  80 579.855 144.472   2
   0   0  80 457.316 304.762   2
   0   0  81 27.8339 291.259   2
   0   0  81 30.5972 132.998   2
   0   0 -81 0.71865 135.478   2
   0   0  81 86.1617 255.220   1
   0   0 -81 115.710 241.408   1
   0   0  81 107.826 157.346   1
   0   0  82-17.7266 130.175   2
   0   0  82 44.8207 155.630   1
   0   0 -82 2.83329 248.251   1
   0   0 -82 35.7351 312.153   2
   0   0  82-28.2377 291.662   2
   0   0 -82 32.0574 136.857   2
   0   0  83 34.1788 261.512   1
   0   0  83 97.3295 136.885   2
   0   0  83 0.90921 156.143   1
   0   0  83 70.7590 295.902   2
   0   0 -83-38.1972 326.616   2
   0   0 -83 40.3068 247.595   1
   0   0  84 4535.01 369.872   1
   0   0  84 4273.04 240.705   1
   0   0 -84 5380.67 367.847   1
   0   0  84 5174.53 410.241   2
   0   0 -84 4312.18 415.578   2
   0   0 -84 4554.26 220.173   2
   0   0  84 4823.90 227.685   2
   0   0 -85 73.6727 334.247   2
   0   0  85 83.1020 162.582   1
   0   0  85 112.041 141.948   2
   0   0 -85 190.859 267.148   1
   0   0  85 146.850 294.403   2
   0   0  85 135.838 256.001   1
   0   0 -86 37.3620 327.143   2
   0   0  86 8.61712 160.253   1
   0   0  86 62.8855 143.059   2
   0   0 -86 31.5230 264.386   1
   0   0  86 58.1870 290.652   2
   0   0  86 26.5887 251.921   1
   0   0 -87 19.9405 338.079   2
   0   0  87 149.485 164.503   1
   0   0 -87 190.503 266.407   1
   0   0  87 227.325 298.468   2
   0   0  87 136.521 149.085   2
   0   0  87 107.767 256.958   1
   0   0  88 952.437 180.973   1
   0   0  88 1041.13 167.447   2
   0   0  88 937.650 318.900   2
   0   0  88 744.962 287.013   1
   0   0 -88 907.967 346.845   2
   0   0  89 183.086 285.886   2
   0   0  89 204.150 159.701   1
   0   0 -89 324.146 332.315   2
   0   0  89 143.251 262.241   1
   0   0 -89 270.464 288.462   1
   0   0  89 247.709 152.932   2
   0   0 -90 20.0369 326.798   2
   0   0  90 121.188 157.589   1
   0   0 -90 99.6994 282.844   1
   0   0  90 76.1314 150.526   2
   0   0 -91 8.12520 335.571   2
   0   0  91 185.717 160.826   1
   0   0 -91 266.412 291.014   1
   0   0  91 82.3483 151.741   2
   0   0 -92 42977.0 922.498   2
   0   0 -92 43825.4 870.816   1
   0   0  92 40767.7 573.196   2
   0   0  92 42070.0 618.173   1
   0   0 -93 12.2407 332.687   2
   0   0  93 69.0274 160.957   1
   0   0 -93 49.2024 288.553   1
   0   0  93 40.8558 159.596   2
   0   0 -94 35.1147 288.344   1
   0   0  94-44.5039 163.186   1
   0   0 -94-18.6110 345.348   2
   0   0 -95 129.307 292.430   1
   0   0 -95-18.8609 336.906   2
   0   0 -96 632.713 299.097   1
   0   0  96 672.057 186.313   1
   0   0 -96 533.000 355.055   2
   0   0 -97 26.4926 289.096   1
   0   0  97 15.9669 179.404   1
   0   0 -97-59.4225 345.062   2
   0   0 -98 172.686 295.902   1
   0   0 -98 25.8056 348.237   2
   0   0  98 68.1533 179.125   1
   0   0 -99 78.4372 350.386   2
   0   0  99 14.0392 179.519   1
   0   0-100 6541.94 495.503   2
   0   0 100 7184.14 316.563   1
   0   0-101 113.751 356.226   2
   0   0-102 63.2602 351.956   2
   0   0 106 68.7018 174.075   2
   0   0 107-1.12073 172.538   2
   0   0 108 3154.82 245.519   2
   0   0 109 4.60089 172.980   2
   0   1   7 86344.9 238.897   2
   0   1   8 194787. 380.471   2
   0   1   8 195991. 462.116   1
   0   1   9 134730. 319.587   2
   0   1  -9 132873. 431.175   2
   0   1  10 236570. 507.245   1
   0   1  10 215196. 427.384   2
   0   1 -11 159876. 527.673   2
   0   1 -11 162392. 404.377   1
   0   1  12 29551.3 193.062   1
   0   1 -12 25162.3 238.053   2
   0   1 -12 26108.6 179.450   1
   0   1  12 29949.2 178.289   2
   0   1  13 6668.09 111.455   1
   0   1  13 6436.65 97.2926   2
   0   1  14 134604. 439.411   1
   0   1 -14 155260. 570.973   2
   0   1 -14 148469. 468.219   1
   0   1  14 135536. 404.967   2
   0   1  15 94589.3 382.557   1
   0   1 -15 94180.2 385.461   1
   0   1  16 37711.6 255.838   1
   0   1 -16 38111.0 262.223   1
   0   1  16 38281.4 222.780   2
   0   1 -17 25710.4 275.765   2
   0   1 -17 25655.0 223.993   1
   0   1  17 25806.1 191.916   2
   0   1 -18 25740.9 233.389   1
   0   1 -18 24667.9 279.403   2
   0   1  18 16712.5 192.274   1
   0   1  18 14747.9 154.478   2
   0   1 -18 30315.3 190.263   1
   0   1 -19 2787.01 83.5185   1
   0   1  19 4105.57 95.9610   2
   0   1 -19 2434.62 150.077   2
   0   1 -19 2369.46 78.4195   2
   0   1  19 4208.83 114.182   1
   0   1  19 4374.49 173.498   1
   0   1 -19 1906.18 103.369   1
   0   1 -20 238052. 545.759   1
   0   1  20 236219. 578.969   2
   0   1 -20 223714. 869.465   2
   0   1 -20 227081. 539.899   2
   0   1  20 246566. 680.631   1
   0   1  20 227480. 905.127   1
   0   1 -20 220750. 680.569   1
   0   1 -21 25730.5 190.232   1
   0   1  21 22072.4 191.082   2
   0   1 -21 25712.7 328.270   2
   0   1  21 21346.5 329.015   2
   0   1 -21 24535.5 190.016   2
   0   1  21 23343.9 228.330   1
   0   1  21 22940.2 319.905   1
   0   1 -21 23739.0 245.709   1
   0   1 -22 19080.4 169.888   1
   0   1  22 20324.5 187.799   2
   0   1 -22 18952.7 301.112   2
   0   1  22 23924.5 344.261   2
   0   1 -22 18577.2 169.533   2
   0   1  22 24635.0 244.729   1
   0   1  22 25919.8 337.090   1
   0   1 -22 17008.6 218.407   1
   0   1 -23 13049.5 144.928   1
   0   1  23 5881.27 116.976   2
   0   1 -23 12224.1 265.607   2
   0   1  23 4478.63 207.364   2
   0   1 -23 12170.0 146.238   2
   0   1  23 5483.40 139.877   1
   0   1  23 6100.04 215.762   1
   0   1 -23 13284.0 203.630   1
   0   1 -24 6716.11 115.525   1
   0   1  24 11692.2 156.450   2
   0   1 -24 6579.22 225.584   2
   0   1  24 11655.6 269.771   2
   0   1 -24 6231.63 158.445   1
   0   1 -24 6234.86 115.375   2
   0   1  24 11914.6 192.032   1
   0   1  24 14046.4 279.640   1
   0   1 -25 110198. 546.924   1
   0   1  25 95519.7 663.982   2
   0   1 -25 122246. 721.777   2
   0   1 -25 125252. 442.749   1
   0   1 -25 122603. 444.420   2
   0   1  25 96530.2 505.387   1
   0   1  25 99836.2 654.044   1
   0   1  26 94572.5 503.067   1
   0   1 -26 76989.1 469.994   1
   0   1 -26 84672.0 617.395   2
   0   1  26 106858. 709.739   2
   0   1  26 97628.1 424.879   2
   0   1 -26 83739.6 362.615   1
   0   1 -26 85393.4 379.975   2
   0   1  26 105375. 688.045   1
   0   1  27 4182.99 141.373   1
   0   1 -27 5088.56 163.102   1
   0   1  27 3836.99 221.771   2
   0   1 -27 4898.36 215.964   2
   0   1  27 4234.19 114.581   2
   0   1 -27 4735.67 107.160   1
   0   1 -27 5299.27 116.628   2
   0   1  27 3995.31 209.932   1
   0   1  28 13632.5 211.905   1
   0   1 -28 8584.99 192.949   1
   0   1  28 13739.8 316.116   2
   0   1 -28 5959.99 234.285   2
   0   1 -28 8627.01 140.728   2
   0   1 -28 7930.85 131.371   1
   0   1  28 14521.2 305.346   1
   0   1  28 12284.5 172.557   2
   0   1  29 148320. 553.549   2
   0   1 -29 175120. 739.180   1
   0   1 -29 175057. 928.012   2
   0   1  29 148107. 885.820   2
   0   1  29 149152. 646.441   1
   0   1 -29 162596. 544.841   2
   0   1  29 155087. 878.515   1
   0   1 -29 162065. 533.133   1
   0   1  30 8009.16 149.211   2
   0   1 -30 20548.5 282.379   1
   0   1 -30 18587.2 346.422   2
   0   1  30 7556.06 180.924   1
   0   1 -30 17825.8 194.271   2
   0   1 -30 17205.8 187.257   1
   0   1  30 8350.32 261.085   1
   0   1 -31 16729.6 265.570   1
   0   1 -31 15342.6 333.611   2
   0   1  31 6400.26 261.695   2
   0   1  31 5616.20 154.577   1
   0   1 -31 15030.4 184.293   1
   0   1  31 6338.52 141.994   2
   0   1 -31 13868.1 180.028   2
   0   1  31 6349.65 253.256   1
   0   1 -32 8783.97 212.856   1
   0   1  32 16768.0 365.415   2
   0   1 -32 8179.69 277.240   2
   0   1  32 16108.9 234.051   1
   0   1 -32 9530.88 153.418   1
   0   1  32 16571.4 204.816   2
   0   1 -32 8532.34 149.083   2
   0   1  32 17980.4 355.203   1
   0   1 -33 265588. 983.601   1
   0   1 -33 246538. 1157.09   2
   0   1  33 222155. 1154.14   2
   0   1  33 200949. 781.308   1
   0   1 -33 257339. 722.980   1
   0   1  33 231211. 726.964   2
   0   1 -33 243927. 712.740   2
   0   1  33 228729. 1129.76   1
   0   1 -34 12510.0 250.996   1
   0   1  34 12427.3 342.370   2
   0   1 -34 11358.2 319.225   2
   0   1  34 13003.0 220.642   1
   0   1 -34 14434.3 187.257   1
   0   1 -34 13570.3 186.065   2
   0   1  34 12770.1 191.671   2
   0   1  34 13580.5 332.513   1
   0   1 -35 835242. 1811.66   1
   0   1 -35 999096. 2405.70   2
   0   1  35 777037. 2143.18   2
   0   1 -35 905890. 1385.75   1
   0   1 -35 912686. 1421.72   2
   0   1  35 747196. 2072.59   1
   0   1 -36 8158.86 223.191   1
   0   1  36 6222.46 173.073   1
   0   1 -36 8189.72 156.136   1
   0   1  36 7009.07 156.947   2
   0   1 -36 7836.05 157.664   2
   0   1 -36 7559.51 291.931   2
   0   1  36 5962.37 277.955   2
   0   1 -37 487601. 1425.00   1
   0   1 -37 466416. 1786.99   2
   0   1  37 375209. 1543.93   2
   0   1  37 374745. 1105.87   1
   0   1 -37 467756. 1043.28   1
   0   1  37 394205. 1008.77   2
   0   1 -37 432216. 1010.50   2
   0   1  37 400190. 1579.19   1
   0   1 -38 6755.98 218.368   1
   0   1  38 4549.67 250.138   2
   0   1 -38 5898.18 296.550   2
   0   1  38 5340.83 168.863   1
   0   1 -38 5973.38 143.135   1
   0   1  38 5354.52 147.343   2
   0   1 -38 5522.47 141.906   2
   0   1  38 5635.22 270.710   1
   0   1 -39 29695.1 387.980   1
   0   1 -39 29830.0 514.137   2
   0   1  39 27143.5 461.134   2
   0   1  39 27569.6 324.527   1
   0   1 -39 30992.2 286.936   1
   0   1  39 32262.7 308.871   2
   0   1 -39 29827.8 284.454   2
   0   1  39 31217.1 490.931   1
   0   1 -40 7140.59 228.817   1
   0   1 -40 6714.19 316.789   2
   0   1  40 12908.0 348.325   2
   0   1  40 12872.6 238.306   1
   0   1 -40 7190.24 158.283   1
   0   1  40 15273.0 224.800   2
   0   1  40 14991.9 372.896   1
   0   1  41 22753.6 434.450   2
   0   1 -41 17100.3 432.942   2
   0   1  41 17778.4 274.211   1
   0   1 -41 18300.9 237.583   1
   0   1 -41 18422.3 237.046   2
   0   1  41 19591.1 252.379   2
   0   1  41 21480.8 438.835   1
   0   1 -42 2580.44 187.813   1
   0   1  42 1898.20 230.015   2
   0   1 -42 3104.26 286.060   2
   0   1  42 1569.26 131.561   1
   0   1 -42 2781.55 122.475   1
   0   1  42 1429.85 112.802   2
   0   1 -42 2500.53 122.694   2
   0   1  42 1924.66 235.408   1
   0   1 -43 14323.4 310.007   1
   0   1 -43 14226.5 416.799   2
   0   1  43 16212.3 400.834   2
   0   1  43 15643.5 268.000   1
   0   1 -43 14557.5 221.241   1
   0   1  43 17739.1 247.470   2
   0   1 -43 14787.1 222.275   2
   0   1  43 17506.5 420.727   1
   0   1 -44 3731.94 212.651   1
   0   1  44 4286.38 273.007   2
   0   1 -44 3573.77 295.925   2
   0   1  44 4866.46 177.647   1
   0   1 -44 4034.22 138.911   1
   0   1 -44 3694.86 138.937   2
   0   1  44 5092.34 154.354   2
   0   1  44 5008.19 294.312   1
   0   1 -45 11447.4 305.411   1
   0   1  45 5949.04 189.543   1
   0   1 -45 12731.4 213.315   1
   0   1  45 7219.65 310.738   2
   0   1 -45 11928.9 411.351   2
   0   1  45 6132.04 169.481   2
   0   1 -45 12856.9 216.051   2
   0   1  46 5255.03 305.798   1
   0   1  46 4434.75 280.949   2
   0   1  46 5075.61 185.596   1
   0   1 -46 2999.88 135.305   1
   0   1  46 5736.13 166.571   2
   0   1 -46 2640.36 131.685   2
   0   1 -47 1390.37 184.430   1
   0   1 -47 1402.59 273.257   2
   0   1  47 803.711 233.742   2
   0   1 -47 1467.20 117.221   2
   0   1  47 863.716 233.887   1
   0   1  47 726.409 109.612   2
   0   1  48 2647.23 269.679   2
   0   1 -48 4576.62 315.629   2
   0   1 -48 4719.89 155.298   1
   0   1 -48 4310.30 155.134   2
   0   1 -48 4368.22 228.655   1
   0   1  48 3165.56 283.381   1
   0   1  48 2754.54 160.747   1
   0   1  49 55805.3 509.594   1
   0   1 -49 48705.4 713.918   2
   0   1  49 50743.0 680.060   2
   0   1 -49 52557.1 435.182   1
   0   1  49 61308.6 465.423   2
   0   1 -49 48563.4 558.179   1
   0   1  49 60078.1 763.703   1
   0   1 -49 56544.4 445.025   2
   0   1  50 6747.59 212.822   1
   0   1 -50 3266.59 307.818   2
   0   1  50 5940.96 315.818   2
   0   1 -50 3512.50 148.648   1
   0   1  50 7012.14 187.257   2
   0   1 -50 3179.21 216.596   1
   0   1  50 6596.03 347.816   1
   0   1 -50 4049.11 152.139   2
   0   1  51 22309.0 341.516   1
   0   1 -51 25241.5 556.421   2
   0   1  51 20995.4 498.861   2
   0   1 -51 27311.6 327.244   1
   0   1  51 22671.6 300.666   2
   0   1 -51 26245.9 440.378   1
   0   1  51 20460.5 500.267   1
   0   1 -51 27652.6 330.473   2
   0   1  52 4923.69 196.834   1
   0   1 -52 3765.74 325.369   2
   0   1  52 4838.28 323.675   2
   0   1 -52 4134.59 158.611   1
   0   1  52 5518.13 175.297   2
   0   1 -52 4483.97 162.176   2
   0   1 -52 4171.00 231.885   1
   0   1  52 5368.14 329.459   1
   0   1  53 21708.0 516.885   2
   0   1 -53 19650.6 510.567   2
   0   1 -53 20766.7 296.067   1
   0   1 -53 22725.6 305.252   2
   0   1 -53 21082.2 407.448   1
   0   1  53 22909.9 354.185   1
   0   1  54 1374.79 276.592   2
   0   1 -54 2152.23 306.214   2
   0   1 -54 2259.85 136.901   1
   0   1 -54 2628.99 143.647   2
   0   1 -54 2186.34 215.674   1
   0   1  54 1418.39 154.706   1
   0   1  54 1621.86 277.513   1
   0   1  55 73811.6 895.210   1
   0   1  55 72196.9 616.349   1
   0   1  55 68616.3 867.514   2
   0   1 -55 77467.9 939.744   2
   0   1 -56 1061.79 296.270   2
   0   1  56 3098.71 315.984   2
   0   1 -56 1255.38 199.753   1
   0   1 -56 1579.39 131.211   1
   0   1 -56 1540.36 131.418   2
   0   1  56 3108.21 313.090   1
   0   1  57 17309.7 495.643   2
   0   1 -57 17867.4 525.635   2
   0   1 -57 17978.8 404.089   1
   0   1 -57 18846.2 292.168   1
   0   1  57 16573.7 486.931   1
   0   1 -57 19247.0 294.201   2
   0   1 -58 3312.02 338.133   2
   0   1 -58 4007.72 164.244   2
   0   1 -58 3685.21 244.888   1
   0   1  59 14882.7 479.767   2
   0   1 -59 15466.7 512.927   2
   0   1 -59 15667.7 274.918   2
   0   1 -59 14665.9 373.978   1
   0   1  59 15315.1 485.013   1
   0   1  60 940.541 285.133   2
   0   1 -60 4072.92 355.196   2
   0   1 -60 4869.32 180.061   2
   0   1 -60 3715.33 250.002   1
   0   1  60 925.847 285.451   1
   0   1 -61 39984.3 745.736   2
   0   1 -61 38428.6 570.745   1
   0   1  62 30809.4 653.883   2
   0   1 -62 28828.5 659.026   2
   0   1 -62 35630.1 406.466   2
   0   1  62 36430.4 698.512   1
   0   1 -62 28332.1 516.769   1
   0   1  63 6042.06 387.278   1
   0   1 -63 5614.19 420.171   2
   0   1  63 5985.74 381.247   2
   0   1 -64 45200.4 839.081   2
   0   1 -64 45077.0 632.091   1
   0   1  65 1855.97 302.817   1
   0   1 -65 2241.54 360.199   2
   0   1  65 2064.66 322.810   2
   0   1 -65 2776.60 246.979   1
   0   1  66 74051.6 984.554   2
   0   1 -66 79046.5 1117.76   2
   0   1  67 50269.4 831.372   2
   0   1 -67 55102.9 715.452   1
   0   1  68 20956.2 583.363   2
   0   1  68 22117.3 372.610   2
   0   1  69 30288.5 678.624   2
   0   1  69 29763.3 423.751   2
   0   1 -69 31682.1 588.206   1
   0   1  70 10964.0 468.566   2
   0   1  70 10779.6 278.200   2
   0   1  71 7300.70 414.652   2
   0   1  71 6941.49 242.217   2
   0   1 -71 8047.14 358.463   1
   0   1  72 33575.4 463.809   2
   0   1 -72 41196.4 684.479   1
   0   1  73 9376.99 271.152   2
   0   1  73 8228.39 292.506   1
   0   1  74 36828.7 492.343   2
   0   1 -74 36848.6 681.259   1
   0   1  75 922.999 162.763   2
   0   1 -75 1029.54 258.169   1
   0   1  75 919.828 178.302   1
   0   1  76 20568.0 383.758   2
   0   1  76 18286.1 404.117   1
   0   1  77 1039.92 164.226   2
   0   1  77 1068.37 188.513   1
   0   1  78 3081.13 209.809   2
   0   1  78 2977.63 222.146   1
   0   1  79 450.190 160.111   2
   0   1  79 425.762 186.904   1
   0   1  80 7548.41 270.766   2
   0   1  80 8048.21 318.413   1
   0   1  81 21497.3 410.361   2
   0   1  81 24245.7 489.940   1
   0   1  82 2131.34 226.505   1
   0   1  82 2066.76 194.272   2
   0   1  83 780.394 198.007   1
   0   1  83 826.279 182.826   2
   0   1  84 6965.41 312.495   1
   0   1  84 7024.39 285.625   2
   0   1  85 11453.3 338.000   2
   0   1  85 11578.6 389.249   1
   0   1  86 1833.35 203.638   2
   0   1  86 1853.25 238.518   1
   0   1  87 16375.6 403.926   2
   0   1  87 16336.3 453.348   1
   0   1  88 1459.93 204.230   2
   0   1  88 1383.24 233.771   1
   0   1  89 1756.99 211.663   2
   0   1  89 1797.26 240.540   1
   0   1  90 3718.40 239.588   2
   0   1  90 3669.86 284.730   1
   0   1  91 458.419 176.320   2
   0   1  91 498.458 218.562   1
   0   1 -91 610.220 362.461   2
   0   1  92 195.790 177.305   2
   0   1  92 158.000 203.635   1
   0   1  93 1383.55 210.866   2
   0   1  93 1682.44 242.003   1
   0   1  94 1873.64 219.431   2
   0   1  94 1693.28 262.681   1
   0   1  95 10531.3 350.711   2
   0   1  96 142.967 170.441   2
   0   1  97 3452.66 247.742   2
   0   2   5 40331.1 243.368   2
   0   2   5 38717.7 184.892   2
   0   2   6 45327.2 208.478   2
   0   2   6 36584.3 258.758   2
   0   2   7 13607.1 121.442   2
   0   2   7 14400.4 182.821   2
   0   2   8 70554.8 257.564   2
   0   2   8 67228.0 364.067   2
   0   2  -9 9392.12 87.5162   2
   0   2  -9 12193.0 142.861   2
   0   2 -10 12942.4 104.075   2
   0   2 -10 11910.3 153.269   2
   0   2  11 54013.3 367.987   2
   0   2 -11 52279.1 308.229   2
   0   2 -12 60418.0 345.365   2
   0   2  12 59354.1 396.995   2
   0   2 -12 60685.1 226.537   2
   0   2  12 54278.7 242.447   1
   0   2  12 52326.6 268.758   1
   0   2  13 4421.15 157.961   2
   0   2 -13 2674.43 123.874   2
   0   2 -13 2646.36 58.7980   2
   0   2  13 3706.92 90.1085   1
   0   2  13 4207.68 99.9228   1
   0   2  14 3669.44 161.145   2
   0   2 -14 3152.94 132.716   2
   0   2 -14 3442.15 62.5265   2
   0   2  14 2898.09 93.9796   1
   0   2  14 3739.30 106.676   1
   0   2 -15 5318.78 148.149   2
   0   2  15 5037.86 179.363   2
   0   2  15 4379.01 112.740   1
   0   2 -15 4326.54 71.7284   2
   0   2  15 5560.73 123.151   1
   0   2  16 63031.3 341.937   1
   0   2  16 67923.5 486.003   2
   0   2 -17 3160.36 73.3552   2
   0   2 -17 3098.58 55.0516   1
   0   2 -18 11245.8 114.878   1
   0   2 -18 8811.08 98.0463   1
   0   2  19 4753.60 183.936   2
   0   2 -19 3510.79 85.2763   1
   0   2 -19 3653.83 77.7631   2
   0   2  19 4113.03 137.856   1
   0   2 -19 2865.87 74.7023   1
   0   2  20 6357.28 201.072   2
   0   2 -20 6172.96 70.3710   1
   0   2 -20 6366.24 119.832   1
   0   2 -21 4152.09 84.8537   2
   0   2 -21 4397.82 70.3056   1
   0   2  21 3114.51 136.891   1
   0   2 -21 4332.66 110.319   1
   0   2  21 3242.50 179.739   2
   0   2 -22 33241.6 263.032   1
   0   2 -22 29851.7 162.918   1
   0   2 -23 11254.5 179.146   1
   0   2 -23 10514.7 107.309   1
   0   2 -24 14686.9 130.774   1
   0   2 -24 14844.3 206.842   1
   0   2  24 14707.3 289.532   2
   0   2  24 15034.0 238.477   1
   0   2  25 10706.1 178.396   2
   0   2  25 11255.3 275.805   2
   0   2 -25 14494.1 132.787   1
   0   2 -25 17211.6 155.307   2
   0   2 -25 17401.9 231.632   1
   0   2  25 11168.9 225.543   1
   0   2  26 3499.25 203.288   2
   0   2 -26 12567.7 140.516   2
   0   2 -26 9506.62 110.411   1
   0   2  26 2770.92 114.311   2
   0   2  26 3565.78 163.095   1
   0   2  27 968.771 174.692   2
   0   2 -27 1014.93 65.0288   2
   0   2 -27 903.075 58.5013   1
   0   2  27 1074.62 88.8535   2
   0   2  27 1038.66 140.747   1
   0   2 -28 5123.77 108.263   2
   0   2 -28 5107.90 95.4380   1
   0   2  28 5687.40 138.709   2
   0   2  28 5494.38 194.177   1
   0   2 -29 4392.75 102.580   2
   0   2  29 4229.32 227.042   2
   0   2  29 4145.69 127.371   2
   0   2  29 3997.50 183.446   1
   0   2  30 767.680 145.107   1
   0   2  30 815.601 190.109   2
   0   2  30 742.948 105.648   1
   0   2  30 737.250 93.1692   2
   0   2  31 17804.9 308.370   1
   0   2 -31 18506.7 189.489   2
   0   2  31 18326.4 228.328   2
   0   2  32 4903.78 248.597   2
   0   2 -32 5014.56 114.533   2
   0   2 -32 4551.61 105.256   1
   0   2  32 5410.25 146.266   2
   0   2  32 5035.09 204.375   1
   0   2  33 37864.4 438.159   1
   0   2 -33 41584.7 286.064   2
   0   2  33 38303.9 507.660   2
   0   2  33 35775.3 357.769   1
   0   2 -33 43917.2 292.603   1
   0   2  34 5813.86 271.296   2
   0   2 -34 2551.06 98.9895   2
   0   2 -34 2788.71 98.0928   1
   0   2  34 5238.61 216.207   1
   0   2  35 15065.9 255.007   1
   0   2  35 15548.5 366.700   2
   0   2  35 17283.7 235.968   2
   0   2 -35 18565.7 208.186   2
   0   2  35 16345.5 318.614   1
   0   2  36 1109.22 165.698   1
   0   2  36 1310.62 204.272   2
   0   2 -36 1169.25 200.847   2
   0   2  36 1128.20 128.601   1
   0   2  36 1188.14 106.083   2
   0   2 -36 1146.34 75.0562   1
   0   2 -36 1439.43 88.9950   2
   0   2  37 7148.92 282.618   2
   0   2  37 6600.81 251.406   1
   0   2  37 6619.07 195.408   1
   0   2  37 7144.82 175.430   2
   0   2 -37 6379.27 138.570   2
   0   2  38 3383.84 139.895   2
   0   2  38 3129.83 159.089   1
   0   2  39 112781. 601.537   2
   0   2  39 109351. 659.195   1
   0   2  40 4259.44 154.380   2
   0   2  40 4369.37 248.128   2
   0   2  40 4358.17 178.376   1
   0   2  41 4157.20 153.125   2
   0   2 -41 4485.12 283.365   2
   0   2  41 4646.85 180.543   1
   0   2  42 10358.8 212.031   2
   0   2  42 9236.22 231.205   1
   0   2  43 2628.82 144.218   2
   0   2  43 2253.19 157.195   1
   0   2  44 10999.6 222.497   2
   0   2  44 9174.01 234.806   1
   0   2  45 1676.73 130.740   2
   0   2  45 1673.08 154.956   1
   0   2  46 24423.8 321.145   2
   0   2  46 22716.1 347.173   1
   0   2 -46 19157.2 459.557   2
   0   2 -46 20665.1 377.433   1
   0   2  47 1750.91 134.970   2
   0   2  47 1433.67 151.278   1
   0   2 -47 3269.39 290.227   2
   0   2 -47 3347.31 216.909   1
   0   2  48 1643.82 136.689   2
   0   2  48 1465.13 156.701   1
   0   2 -48 2032.19 272.520   2
   0   2 -48 1789.39 199.411   1
   0   2  49 24269.8 329.697   2
   0   2  49 23806.6 373.768   1
   0   2 -49 29601.6 564.000   2
   0   2 -49 32319.1 479.243   1
   0   2  50 40823.4 421.246   2
   0   2  50 38513.2 465.899   1
   0   2 -50 31546.8 585.237   2
   0   2 -50 32213.1 483.166   1
   0   2  51 2526.14 152.583   2
   0   2  51 2456.50 180.742   1
   0   2 -51 2495.89 283.720   2
   0   2 -51 2765.33 222.477   1
   0   2  52 50664.9 478.097   2
   0   2  52 50898.0 542.070   1
   0   2  53 1715.28 142.189   2
   0   2  53 1646.65 173.651   1
   0   2 -53 2029.04 214.691   1
   0   2  54 4518.51 216.558   1
   0   2  54 4850.06 185.444   2
   0   2  55 612.024 127.860   2
   0   2 -55 2418.72 229.885   1
   0   2 -55 2037.33 304.184   2
   0   2  55 706.485 159.274   1
   0   2 -56 764.737 191.406   1
   0   2  56 627.045 163.726   1
   0   2  56 604.086 129.483   2
   0   2 -56 696.805 269.495   2
   0   2  57 9089.71 239.833   2
   0   2  57 9531.71 286.441   1
   0   2 -57 13195.2 461.541   2
   0   2 -57 14325.9 381.754   1
   0   2  58 13273.5 279.330   2
   0   2  58 13046.0 320.109   1
   0   2 -58 13060.7 365.286   1
   0   2  59 10638.2 258.666   2
   0   2  59 9900.30 292.254   1
   0   2 -59 14303.8 492.837   2
   0   2 -59 13776.3 377.967   1
   0   2  60 1275.87 150.012   2
   0   2  60 1239.01 178.493   1
   0   2 -60 1773.95 314.423   2
   0   2 -60 1690.59 226.302   1
   0   2  61 25927.9 384.486   2
   0   2  61 23403.5 419.525   1
   0   2 -61 33171.2 680.151   2
   0   2 -61 36347.9 574.827   1
   0   2  62 22074.3 361.929   2
   0   2  62 19531.8 393.037   1
   0   2 -62 24465.5 604.776   2
   0   2 -62 26814.2 514.914   1
   0   2  63 40170.0 481.159   2
   0   2  63 39555.6 539.774   1
   0   2 -63 49512.1 845.829   2
   0   2 -63 47798.4 666.180   1
   0   2  64 10938.2 277.169   2
   0   2 -64 11538.9 384.719   1
   0   2 -65 593.386 213.588   1
   0   2 -65 627.143 311.066   2
   0   2  65 113.200 136.781   2
   0   2  65 151.477 161.033   1
   0   2 -66 602.831 224.301   1
   0   2  66 670.679 177.275   1
   0   2  66 821.074 150.314   2
   0   2 -66 621.530 318.159   2
   0   2  67 3496.18 199.808   2
   0   2  67 3362.14 226.539   1
   0   2 -67 3771.29 401.432   2
   0   2 -67 4272.61 299.274   1
   0   2  68 2475.47 183.782   2
   0   2 -68 2157.44 266.709   1
   0   2 -68 2361.38 377.541   2
   0   2  68 2349.09 215.094   1
   0   2 -69 194.187 215.489   1
   0   2 -69 126.699 329.666   2
   0   2  69 149.587 142.174   2
   0   2  69 83.8719 164.888   1
   0   2 -70 596.837 341.924   2
   0   2 -70 419.749 236.381   1
   0   2  70 675.248 179.962   1
   0   2 -71 323.653 227.893   1
   0   2  71 540.522 178.767   1
   0   2  71 710.788 157.079   2
   0   2 -71 297.828 346.915   2
   0   2 -72 19916.8 526.376   1
   0   2  72 20934.7 442.961   1
   0   2  72 21156.6 393.717   2
   0   2 -73 891.628 256.422   1
   0   2  73 691.786 186.236   1
   0   2  73 853.745 162.365   2
   0   2 -73 952.627 367.597   2
   0   2 -74 842.211 245.820   1
   0   2  74 699.296 188.619   1
   0   2 -74 734.003 371.583   2
   0   2  74 751.824 163.498   2
   0   2 -75 4327.37 343.902   1
   0   2 -75 4188.92 455.420   2
   0   2 -76 7661.44 399.512   1
   0   2  76 7095.65 302.837   1
   0   2  76 7338.05 268.824   2
   0   2 -76 7691.34 531.415   2
   0   2  77 1843.77 192.937   2
   0   2  77 1765.47 225.618   1
   0   2 -77 3207.96 446.966   2
   0   2 -77 3840.36 332.188   1
   0   2  78 16700.4 427.368   1
   0   2  78 18221.3 388.355   2
   0   2 -79 456.570 262.394   1
   0   2 -79 371.790 371.560   2
   0   2  80 11577.4 379.310   1
   0   2 -80 10450.5 588.118   2
   0   2  81 3393.03 262.645   1
   0   3   5 5493.70 87.0969   2
   0   3   6 26752.3 169.881   2
   0   3   7 2845.59 71.6189   2
   0   3   8 7290.26 98.2061   2
   0   3   9 565.275 53.0549   2
   0   3  10 1170.03 61.5982   2
   0   3  11 973.744 61.1670   2
   0   3 -12 3662.04 78.4868   2
   0   3  12 4718.53 97.8437   2
   0   3 -13 19423.2 176.775   2
   0   3  13 20344.3 191.468   2
   0   3 -14 21237.9 194.557   2
   0   3  14 15065.6 168.097   2
   0   3 -15 3642.73 97.0019   2
   0   3 -16 16632.7 193.734   2
   0   3  16 9955.33 137.633   2
   0   3 -17 4829.89 124.828   2
   0   3  17 7344.55 128.343   2
   0   3 -18 14013.7 198.279   2
   0   3 -19 24775.2 277.429   2
   0   3  19 12454.8 150.479   1
   0   3  20 3094.39 102.702   2
   0   3 -20 2897.90 134.723   2
   0   3  21 2097.38 97.9776   2
   0   3  21 1789.99 79.5091   1
   0   3 -21 1812.70 131.754   2
   0   3  22 6897.81 130.785   1
   0   3 -22 6536.24 181.799   2
   0   3  23 8288.29 145.457   2
   0   3  23 5698.66 132.200   1
   0   3  24 2617.77 107.135   2
   0   3  24 1622.98 94.9970   1
   0   3  25 4607.87 126.226   2
   0   3  25 4593.00 129.251   1
   0   3 -26 1961.73 155.684   2
   0   3  26 2511.29 115.734   1
   0   3  27 7512.78 152.855   2
   0   3  27 5882.74 155.256   1
   0   3  28 28756.4 277.278   2
   0   3  28 24394.9 268.281   1
   0   3 -28 12521.6 279.104   2
   0   3  29 8779.80 171.760   2
   0   3 -29 8331.27 255.668   2
   0   3  30 4054.75 128.747   2
   0   3 -30 4202.19 73.5416   1
   0   3  30 4003.68 153.035   1
   0   3  31 17114.3 214.538   2
   0   3  31 14323.2 254.308   1
   0   3  32 10349.1 169.181   2
   0   3  32 9863.08 223.298   1
   0   3 -32 3509.16 221.660   2
   0   3  33 6137.19 144.172   2
   0   3 -33 4837.76 106.020   1
   0   3  33 4862.95 185.414   1
   0   3 -33 5945.10 256.676   2
   0   3  34 2804.84 115.447   2
   0   3  34 2271.88 151.140   1
   0   3 -34 2396.94 216.364   2
   0   3  35 1447.25 102.373   2
   0   3 -35 1807.42 94.1981   1
   0   3 -35 1633.83 206.667   2
   0   3  36 788.389 101.244   2
   0   3 -36 1717.70 95.3549   1
   0   3  36 1102.87 136.776   1
   0   3 -36 1552.70 209.207   2
   0   3  37 28307.3 298.613   2
   0   3 -37 27036.4 267.481   1
   0   3  37 27516.8 358.174   1
   0   3 -37 28527.2 460.656   2
   0   3  38 3182.08 134.762   2
   0   3 -38 3681.84 125.200   1
   0   3  38 3444.90 173.962   1
   0   3 -38 3958.75 252.703   2
   0   3  39 2807.24 129.225   2
   0   3 -39 2979.90 122.932   1
   0   3  39 3044.96 165.046   1
   0   3  40 768.949 108.250   2
   0   3 -40 319.105 92.4966   1
   0   3 -40 407.727 205.189   2
   0   3  40 970.410 132.761   1
   0   3  41 285.448 123.026   1
   0   3 -41 208.103 96.2027   1
   0   3 -41 282.141 209.206   2
   0   3  42 421.139 138.173   1
   0   3 -42 596.809 219.179   2
   0   3 -42 561.835 110.107   1
   0   3  43 677.944 137.726   1
   0   3 -43 962.537 124.964   1
   0   3 -43 914.858 226.200   2
   0   3  44 359.017 132.436   1
   0   3 -44 608.364 226.512   2
   0   3 -44 813.161 129.109   1
   0   3 -45 11318.8 370.108   2
   0   3 -45 12012.8 250.311   1
   0   3 -46 3248.71 274.331   2
   0   3 -46 2790.75 167.682   1
   0   3 -47 12161.6 384.217   2
   0   3 -47 11847.8 265.465   1
   0   3 -48 4197.09 299.173   2
   0   3 -48 4744.35 215.479   1
   0   3 -49 8169.98 345.394   2
   0   3 -49 8641.00 254.137   1
   0   3 -50 1661.51 262.463   2
   0   3 -50 1773.45 177.475   1
   0   3 -51 5456.59 334.930   2
   0   3 -51 4667.63 215.176   1
   0   3 -52 1252.90 167.853   1
   0   3 -52 1260.03 271.085   2
   0   3  53 1539.61 180.611   1
   0   3 -53 349.551 260.401   2
   0   3 -54 577.079 159.924   1
   0   3 -54 494.581 266.996   2
   0   3 -55 1945.96 189.623   1
   0   3 -55 2257.91 306.267   2
   0   3 -56 2656.45 194.484   1
   0   3 -56 2374.43 315.556   2
   0   3 -57 3739.73 218.482   1
   0   3 -57 4764.02 363.452   2
   0   3 -58 692.353 167.220   1
   0   3 -58 712.061 290.288   2
   0   3  58 558.729 143.868   2
   0   3 -59 518.460 167.238   1
   0   3 -59 609.760 287.820   2
   0   3  59 195.872 129.590   2
   0   3 -60 598.850 169.551   1
   0   3  60 61.2828 134.802   2
   0   3 -60 562.362 294.176   2
   0   3  61 1673.65 164.325   2
   0   3 -61 1321.14 184.217   1
   0   3 -61 1150.99 316.561   2
   0   3 -62 241.086 166.757   1
   0   3  62 511.999 138.902   2
   0   3 -63 459.957 170.960   1
   0   3  63 719.634 147.865   2
   0   3 -64 919.960 183.976   1
   0   3  64 275.670 140.146   2
   0   3 -65 1309.60 192.427   1
   0   3  65 440.135 146.797   2
   0   3 -66 1536.64 199.206   1
   0   3  66 843.328 155.064   2
   0   3 -67 2154.81 216.344   1
   0   3  67 1322.95 167.853   2
   0   3 -68 590.099 184.559   1
   0   3  68 164.163 141.510   2
   0   3 -69 1233.14 203.010   1
   0   4  27 539.197 90.4368   2
   0   4  28 2275.51 110.802   2
   0   4  29 1593.32 106.448   2
   0   4  30 6665.43 157.966   2
   0   4  31 4159.78 146.961   2
   0   4  32 2701.96 137.021   2
   0   4  33 5708.21 166.444   2
   0   4  34 2851.78 137.026   2
   0   4  35 8885.41 187.851   2
   0   4  36 787.994 103.859   2
   0   4  37 4027.84 142.609   2
   0   4  38 2205.07 125.242   2
   0   4  39 25791.2 291.849   2
   0   4  40 1971.49 120.666   2
   0   4  41 863.896 106.390   2
   0   4  42 896.812 107.592   2
   0   4  43 1134.78 117.680   2
   0   4  44 351.544 107.754   2
   0   4  45 1281.21 124.539   2
   0   4  46 998.289 120.933   2
   0   4  47 219.574 107.105   2
   0   4 -48 795.534 203.589   2
   0   4  48 252.564 109.101   2
   0   4 -49 45.7538 189.599   2
   0   4  49 118.928 103.516   2
   0   4  50 2542.68 152.824   2
   0   4 -50 982.837 213.847   2
   0   4  51 3558.15 172.972   2
   0   4 -51 1634.27 236.388   2
   0   4 -52 3705.57 271.033   2
   0   4  52 5506.08 232.255   1
   0   4  53 4645.63 230.970   1
   0   4 -54 12959.7 415.762   2
   0   4  54 9196.93 282.358   1
   0   4 -55 2245.57 269.967   2
   0   4  55 1064.76 176.079   1
  -1  -7  43-20.8129 72.3203   1
  -1  -7  42 6.40079 67.6585   1
  -1  -7  41 10.8409 62.0735   1
  -1  -7  41 117.822 57.1907   1
  -1  -7  40 2.17993 55.8246   1
  -1  -7  40 23.7910 50.9107   1
   1  -7 -39 79.3528 56.2000   2
  -1  -7  39-34.2112 52.6409   1
  -1  -7  39 89.5846 47.2907   1
   1  -7 -38 144.992 55.2797   2
  -1  -7  38 131.964 46.6921   1
  -1  -7  38 191.092 40.6388   1
   1  -7 -37 243.417 54.5601   2
   1  -7 -37 445.516 72.1635   2
   1  -7 -36 668.133 70.9063   2
   1  -7 -35 269.349 46.3173   2
   1  -7 -35 842.280 64.6520   2
   1  -7 -34 426.333 44.2839   2
   1  -7 -34 547.095 54.3495   2
   1  -7 -33 167.290 35.0694   2
   1  -7 -33 192.194 43.6157   2
   1  -7 -32 112.769 27.4940   2
   1  -7 -32 155.630 29.5134   2
   1  -7 -21 126.135 82.0805   1
   1  -7 -20 283.614 81.5456   1
   1  -7 -19 261.021 80.3952   1
   1  -7 -18 457.212 86.6411   1
   1  -7 -17 655.852 91.4644   1
   1  -7 -16 806.279 99.7888   1
   1  -7 -15 746.148 99.3134   1
   1  -7 -14 578.360 92.1096   1
   1  -7 -13 470.432 87.7092   1
   1  -7 -12 224.059 79.3749   1
   1  -7 -11 20.6012 81.1679   1
   1  -7 -10 99.9338 78.3837   1
   1  -7  -9 212.770 82.6652   1
   1  -7  -8 694.744 86.7157   1
   1  -7  -7 668.355 90.0927   1
   1  -7  -6 213.890 89.4390   1
   1  -7  -5 214.140 88.8671   1
   1  -7  -3 826.964 67.3650   1
   1  -7  -2 1653.01 85.3867   1
   1  -7  -1 1088.96 75.4986   1
   1  -7   0 674.310 66.3343   1
   1  -7   1 781.469 65.9365   1
   1  -7   2 486.210 65.0560   1
   1  -7   3 295.772 59.7458   1
   1  -7   4 364.612 62.2305   1
   1  -7   8 393.956 66.0358   1
   1  -7   9 403.863 64.6278   1
   1  -7  10 335.158 67.8501   1
   1  -7  11 246.873 65.0834   1
   1  -7  12 134.782 64.5402   1
   1  -7  13 200.487 68.3514   1
   1  -7  14 165.709 63.4990   1
   1  -7  15 427.239 66.2098   1
   1  -7  16 625.151 70.2980   1
   1  -7  17 458.159 70.9625   1
   1  -7  18 126.662 67.4838   1
   1  -7  19 122.047 67.2963   1
  -1  -7 -19 56.1810 26.7411   1
  -1  -7 -19 80.3094 30.2942   1
  -1  -7 -20 21.6200 31.5725   1
  -1  -7 -20 17.8068 33.7111   1
  -1  -7 -21 6.27626 33.3356   1
   1  -7  21 119.151 65.0007   1
  -1  -7 -21 35.3257 41.1669   1
  -1  -7 -22 15.0206 40.1867   1
   1  -7  22 64.8643 66.4587   1
  -1  -7 -22 69.9481 42.8722   1
   1  -7  23 55.9863 63.1601   1
  -1  -7 -23-10.9206 42.6177   1
  -1  -7 -23 40.1907 45.5418   1
  -1  -7 -24 36.4800 49.6957   1
   1  -7  24 45.2483 62.7083   1
  -1  -7 -24 156.670 53.7784   1
   1  -7  25 603.805 70.5765   1
  -1  -7 -25 105.798 54.6705   1
   1  -7  26 757.189 74.5865   1
  -1  -7 -26 639.666 67.1541   1
  -1  -7 -27 89.9384 61.8729   1
  -1  -7 -27 546.984 66.8248   1
  -1  -7 -28 302.910 60.1266   1
  -1  -7 -29 243.094 64.6151   1
  -1  -7 -30 325.989 66.6130   1
  -1  -7 -31 575.196 68.8303   1
  -1  -7 -54 2.41098 27.8564   2
   1  -7  55 15.9529 25.1222   2
  -1  -7 -55 22.2102 44.0988   2
   1  -7  56-7.42020 33.9382   2
  -1  -7 -56 9.12698 55.0720   2
   1  -7  57 23.0258 42.8544   2
   1  -7  58 20.9680 48.9345   2
   1  -7  59 185.745 53.9619   2
  -1  -6  70 272.402 76.4761   2
  -1  -6  69 1105.91 91.0450   2
  -1  -6  68 295.844 79.8776   2
  -1  -6  67 699.039 81.7694   2
   1  -6 -67 1184.14 137.669   1
   1  -6 -66 1792.64 172.239   2
  -1  -6  66 1028.12 118.392   1
  -1  -6  66 575.596 77.9461   2
   1  -6 -66 1920.94 146.094   1
   1  -6 -65 980.453 138.010   1
  -1  -6  65 235.235 73.4102   2
   1  -6 -65 999.430 162.417   2
  -1  -6  65 324.951 105.512   1
  -1  -6  65 31.1005 120.585   2
   1  -6 -64 1573.07 139.094   1
   1  -6 -64 1774.95 171.134   2
  -1  -6  64 1556.56 122.797   1
   1  -6 -63 2100.47 141.829   1
  -1  -6  63 454.559 71.7414   2
   1  -6 -63 1621.92 165.674   2
  -1  -6  63 93.9747 105.405   2
  -1  -6  63 680.571 109.240   1
  -1  -6  62 239.561 66.3433   2
  -1  -6  62 297.987 99.7257   1
  -1  -6  62 89.4112 95.7403   2
  -1  -6  61 438.375 99.4393   1
  -1  -6  61 344.194 61.7166   2
  -1  -6  60 1.47182 56.3223   2
  -1  -6  60 13.7692 87.1853   1
   1  -6 -60 262.599 101.670   1
  -1  -6  60 31.3869 84.4463   2
  -1  -6  59 60.8255 55.9403   2
  -1  -6  59 31.9483 86.5958   1
   1  -6 -59 121.043 117.031   2
  -1  -6  59-8.21568 74.9653   2
   1  -6 -59 188.039 98.4403   1
   1  -6 -58 142.974 117.691   2
   1  -6 -58 176.213 100.349   1
  -1  -6  58-11.9913 60.3398   2
  -1  -6  57 36.6879 40.4044   2
  -1  -6  57 48.2375 86.3872   1
   1  -6 -57 10.0641 118.195   2
   1  -6 -57 117.323 96.8276   1
  -1  -6  57-10.4724 53.8470   2
  -1  -6  56 6.07644 29.5949   2
  -1  -6  56-4.82751 37.7095   2
  -1  -6  56 52.7172 85.1518   1
   1  -6 -56 130.596 98.3887   1
   1  -6 -56 90.3995 126.091   2
  -1  -6  55 261.904 90.2967   1
   1  -6 -55 341.001 104.972   1
   1  -6 -55 150.770 129.802   2
   1  -6 -54 258.521 128.801   2
  -1  -6  54 150.875 87.3626   1
   1  -6 -54 497.298 111.381   1
   1  -6 -53 347.994 135.149   2
   1  -6 -53 669.376 114.152   1
   1  -6 -52 325.045 124.385   2
  -1  -6  52 196.554 86.8552   1
   1  -6 -52 547.024 105.623   1
   1  -6 -51 153.470 122.488   2
   1  -6 -51 347.559 99.2051   1
  -1  -6  51 449.778 89.0352   1
   1  -6 -50 242.833 94.4537   1
   1  -6 -50 181.549 120.040   2
  -1  -6  50 97.0637 80.8305   1
   1  -6 -49 155.556 90.9666   1
   1  -6 -49 90.6276 115.840   2
  -1  -6  49 39.6814 78.7980   1
   1  -6 -48 171.648 89.8126   1
   1  -6 -48 191.355 116.106   2
  -1  -6  48 61.0053 76.2846   1
  -1  -6  47 436.768 99.6603   1
   1  -6 -47 566.550 99.7613   1
   1  -6 -47 358.153 112.137   2
  -1  -6  47 176.431 77.8534   1
   1  -6 -46 345.889 105.419   1
  -1  -6  46 170.110 76.7936   1
  -1  -6  45 162.733 92.5027   1
   1  -6 -45 465.387 104.105   1
   1  -6 -45 341.668 113.527   2
  -1  -6  45-18.3852 72.9961   1
  -1  -6  44 1473.15 114.586   1
   1  -6 -44 1292.26 119.682   1
   1  -6 -44 794.049 118.299   2
  -1  -6  44 411.469 79.3302   1
  -1  -6  43 494.369 98.9648   1
   1  -6 -43 748.591 111.588   1
   1  -6 -43 661.851 113.636   2
  -1  -6  42 98.0517 69.6161   1
   1  -6 -42 205.959 100.182   2
  -1  -6  42 289.100 92.7926   1
  -1  -6  41 15.6013 66.3778   1
   1  -6 -41 161.926 98.6699   2
  -1  -6  41 73.7520 88.1249   1
  -1  -6  40 31.4107 66.0773   1
  -1  -6  40 93.9863 89.8774   1
   1  -6 -40 225.597 95.7723   2
  -1  -6  39 72.0319 67.3231   1
   1  -6 -39 338.721 89.6304   1
  -1  -6  39 393.896 97.7470   1
   1  -6 -39 279.230 95.8116   2
  -1  -6  38 153.165 65.5381   1
   1  -6 -38 366.915 92.9977   1
   1  -6 -38 260.006 80.5717   2
   1  -6 -38 295.926 94.6513   2
   1  -6 -37 134.266 76.4860   2
  -1  -6  37 84.0193 86.3174   1
  -1  -6  37-23.5406 61.6888   1
   1  -6 -37 152.003 88.1193   1
   1  -6 -37 87.4570 92.1921   2
   1  -6 -36 29.5885 84.3842   2
   1  -6 -36 42.7106 71.0404   2
  -1  -6  36-5.00488 58.1460   1
   1  -6 -36 90.3601 83.5554   1
  -1  -6  36 10.5957 80.0363   1
   1  -6 -35 188.371 82.0828   1
  -1  -6  35 48.3580 56.2972   1
   1  -6 -35 161.805 85.7918   2
   1  -6 -35 183.740 74.7986   2
   1  -6 -34 696.086 90.1818   1
  -1  -6  34 53.0603 55.7562   1
  -1  -6  34 327.183 81.4636   1
   1  -6 -34 463.985 80.3577   2
   1  -6 -34 366.684 90.4190   2
   1  -6 -33 270.885 84.4858   1
   1  -6 -33 216.944 73.8223   2
  -1  -6  33 214.106 74.4316   1
   1  -6 -33 238.427 92.1754   2
  -1  -6  33 52.8109 56.0798   1
   1  -6 -32 208.090 81.7018   1
   1  -6 -32 221.261 71.1256   2
  -1  -6  32 332.320 69.3763   1
   1  -6 -32 127.708 84.9503   2
  -1  -6  32 92.8240 57.7567   1
   1  -6 -31 220.014 79.7751   1
   1  -6 -31 154.470 70.3734   2
  -1  -6  31 282.627 65.8151   1
   1  -6 -31 109.603 75.7686   2
  -1  -6  31 197.864 57.7451   1
   1  -6 -30 658.626 89.1486   1
   1  -6 -30 760.665 80.8707   2
  -1  -6  30 94.6079 54.1839   1
  -1  -6  30 328.456 66.4239   1
   1  -6 -30 494.425 84.5304   2
   1  -6 -29 1249.31 86.8876   2
  -1  -6  29 559.891 56.9673   1
   1  -6 -29 1931.45 111.213   1
  -1  -6  29 1586.77 73.9486   1
   1  -6 -29 928.791 85.5549   2
   1  -6 -28 2738.36 104.647   2
   1  -6 -28 2433.40 122.289   1
  -1  -6  28 1843.50 74.6265   1
   1  -6 -28 2003.39 99.1961   2
   1  -6 -27 631.369 73.7521   2
  -1  -6  27 189.230 46.6308   1
   1  -6 -26 656.075 85.5539   2
   1  -6 -26 468.820 71.0184   2
   1  -6 -26 618.801 91.5665   1
   1  -6 -25 834.702 74.8513   2
   1  -6 -25 1156.47 90.1929   2
   1  -6 -25 1017.85 92.0913   1
   1  -6 -24 1236.71 94.0263   1
   1  -6 -24 1290.45 90.3655   2
   1  -6 -23 1396.45 94.8528   1
   1  -6 -23 1326.55 77.5190   2
   1  -6 -22 1239.05 92.4833   1
   1  -6 -22 1388.90 85.0896   2
   1  -6 -21 517.021 77.4213   1
   1  -6 -21 575.831 74.2425   2
   1  -6 -21 435.385 61.1820   2
   1  -6 -20 530.423 81.6131   1
   1  -6 -20 580.493 62.0951   2
   1  -6 -19 866.821 90.7596   1
   1  -6 -19 747.318 62.3856   2
   1  -6 -19 1075.70 121.132   1
   1  -6 -19 1085.31 77.9675   2
   1  -6 -18 243.454 76.9372   1
   1  -6 -18 321.038 104.828   1
   1  -6 -18 183.911 60.3159   2
   1  -6 -17 106.347 62.8259   2
   1  -6 -17 124.142 74.8918   1
   1  -6 -17 221.216 98.2444   1
   1  -6 -17 93.5587 47.8573   2
   1  -6 -16 47.0054 53.4241   2
   1  -6 -16 122.525 75.6695   1
   1  -6 -16 101.158 46.9779   2
   1  -6 -16 160.017 97.6942   1
   1  -6 -15 229.947 78.3080   1
   1  -6 -15 117.990 47.6557   2
   1  -6 -15 177.255 46.3921   2
   1  -6 -15 288.289 99.8733   1
   1  -6 -14 393.165 82.9159   1
   1  -6 -14 184.209 46.7515   2
   1  -6 -14 323.302 47.0457   2
   1  -6 -14 526.407 101.435   1
   1  -6 -13 688.976 95.8621   1
   1  -6 -13 234.648 42.1997   2
   1  -6 -13 393.591 45.4006   2
   1  -6 -13 722.335 104.566   1
   1  -6 -12 99.4071 36.0821   2
   1  -6 -12 160.006 39.2862   2
   1  -6 -11 338.833 81.8560   1
   1  -6 -11 447.265 106.212   1
   1  -6 -11 296.595 37.9481   2
   1  -6 -10 460.262 80.9427   1
   1  -6 -10 237.660 33.6504   2
   1  -6  -9 585.934 85.4548   1
   1  -6  -9 412.215 31.4306   2
   1  -6  -8 671.084 89.8176   1
   1  -6  -8 898.908 113.198   1
   1  -6  -7 728.131 107.732   1
   1  -6  -6 589.218 89.8731   1
   1  -6  -6 1459.62 121.136   1
   1  -6  -5 1000.65 94.6265   1
   1  -6  -5 1897.35 126.003   1
   1  -6  -4 1481.81 97.8579   1
   1  -6  -4 2365.51 130.188   1
   1  -6  -3 2149.92 111.481   1
   1  -6  -3 5585.80 182.041   1
   1  -6  -2 2662.38 118.529   1
   1  -6  -2 4260.20 163.921   1
   1  -6  -1 2054.00 113.025   1
   1  -6  -1 5634.11 181.908   1
   1  -6   0 1820.10 104.870   1
   1  -6   0 2542.38 145.733   1
   1  -6   1 1850.79 105.419   1
   1  -6   2 2465.70 123.959   1
   1  -6   2 3457.19 167.249   1
   1  -6   3 2378.91 122.103   1
   1  -6   3 6362.07 197.187   1
   1  -6   4 3115.69 155.711   1
   1  -6   5 3743.56 155.962   1
   1  -6   5 3075.22 94.8078   1
   1  -6   6 1515.84 123.394   1
   1  -6   6 1915.45 91.9747   1
   1  -6   7 979.582 121.329   1
   1  -6   7 953.227 73.6000   1
   1  -6   8 2757.64 153.666   1
   1  -6   8 2360.01 91.4791   1
   1  -6   9 2135.19 141.453   1
   1  -6   9 1831.24 82.8247   1
   1  -6  10 1805.23 129.217   1
   1  -6  10 1302.12 80.2509   1
  -1  -6 -11 449.330 32.9056   1
   1  -6  11 816.069 69.6859   1
   1  -6  12 749.653 110.781   1
   1  -6  12 536.085 67.8339   1
   1  -6  13 502.681 115.587   1
  -1  -6 -13 107.665 40.4748   1
   1  -6  13 484.877 66.9606   1
  -1  -6 -13 185.966 39.8818   1
   1  -6  14 1005.00 74.7359   1
  -1  -6 -14 867.742 55.9880   1
   1  -6  15 1118.37 77.9833   1
  -1  -6 -15 167.239 44.2584   1
   1  -6  15 1280.00 138.445   1
  -1  -6 -15 85.9723 48.4663   1
  -1  -6 -16 375.844 48.5051   1
   1  -6  16 589.222 68.1279   1
   1  -6  16 887.345 127.547   1
  -1  -6 -16 55.8132 49.6542   1
  -1  -6 -17 149.550 48.3430   1
  -1  -6 -17 50.1047 49.0858   1
   1  -6  18 1079.99 78.2214   1
  -1  -6 -18 1026.71 65.8076   1
   1  -6  19 2367.37 157.048   1
   1  -6  19 2110.18 95.8815   1
  -1  -6 -19 709.609 64.6047   1
  -1  -6 -19 168.044 56.6141   1
  -1  -6 -20 387.456 62.7039   1
  -1  -6 -20 164.373 63.0300   1
   1  -6  21 734.934 132.381   1
   1  -6  21 834.630 81.1016   1
  -1  -6 -21 580.096 64.0990   1
   1  -6  22 2500.08 172.858   1
   1  -6  22 2049.90 100.623   1
  -1  -6 -23 419.078 72.0634   1
   1  -6  23 670.687 144.638   1
  -1  -6 -23 675.941 74.1516   1
   1  -6  23 572.897 74.3724   1
   1  -6  24 2067.70 169.820   1
  -1  -6 -24 1875.96 87.8123   1
   1  -6  24 1962.67 93.2767   1
  -1  -6 -25 400.012 75.7970   1
   1  -6  25 938.086 161.318   1
   1  -6  26 183.649 28.3928   2
  -1  -6 -26 431.008 77.3262   1
   1  -6  26 1236.60 166.212   1
  -1  -6 -26 894.254 76.1736   1
   1  -6  26 1283.25 86.3846   1
   1  -6  27 359.467 35.7949   2
  -1  -6 -27 281.224 75.7664   1
   1  -6  27 1421.01 171.643   1
  -1  -6 -27 533.783 72.9012   1
   1  -6  27 1892.10 101.770   1
   1  -6  28 2224.10 198.743   1
   1  -6  28 2135.21 108.622   1
   1  -6  29 1795.46 177.371   1
   1  -6  29 1381.12 95.0335   1
  -1  -6 -29 1806.51 93.9429   1
   1  -6  30 228.867 38.6124   2
  -1  -6 -30 624.466 78.3708   1
   1  -6  30 923.874 84.7005   1
  -1  -6 -30 248.044 88.8863   1
   1  -6  30 1138.20 157.387   1
  -1  -6 -31 299.646 72.8937   1
  -1  -6 -31 160.333 85.6717   1
   1  -6  31 248.854 42.6423   2
  -1  -6 -32 432.165 76.0937   1
   1  -6  32 738.461 87.7507   1
  -1  -6 -32 159.846 94.2850   1
   1  -6  32 230.526 42.9131   2
   1  -6  32 552.517 60.3518   2
  -1  -6 -33 448.112 78.3992   1
   1  -6  33 521.042 78.6785   1
  -1  -6 -33 206.654 95.5758   1
   1  -6  33 116.357 41.8963   2
   1  -6  33 307.057 59.7208   2
   1  -6  34 869.133 83.7801   1
  -1  -6 -34 758.799 84.1739   1
  -1  -6 -34 430.959 98.2654   1
   1  -6  34 403.449 46.6502   2
   1  -6  34 591.967 65.8286   2
  -1  -6 -35 9.03345 89.5650   1
   1  -6  35 146.076 68.2819   1
  -1  -6 -35 77.9912 71.9304   1
   1  -6  35 101.912 62.0616   2
   1  -6  35 63.4959 43.3001   2
   1  -6  36 138.022 68.8164   1
   1  -6  36 118.521 63.1764   2
   1  -6  36 51.9982 44.1130   2
  -1  -6 -36 64.5440 86.2309   1
  -1  -6 -37 122.853 91.0526   1
   1  -6  37 169.698 65.2155   2
   1  -6  37 83.2033 45.8055   2
  -1  -6 -37 52.4471 35.5635   2
   1  -6  38 1003.19 84.7201   1
  -1  -6 -38 283.062 96.4657   1
   1  -6  38 950.608 79.8370   2
   1  -6  38 543.550 54.3387   2
  -1  -6 -38 88.0341 54.3610   2
  -1  -6 -39 219.055 95.8931   1
   1  -6  39 344.521 71.9316   1
   1  -6  39 324.783 77.2680   2
  -1  -6 -39 57.6722 65.3884   2
   1  -6  39 130.321 48.9707   2
  -1  -6 -40 225.353 98.0951   1
   1  -6  40 281.644 76.5352   2
   1  -6  40 213.757 69.9267   1
  -1  -6 -40 51.1789 65.8245   2
   1  -6  40 96.5299 49.0341   2
  -1  -6 -41 87.7879 97.4486   1
   1  -6  41 438.407 79.9158   2
   1  -6  41 357.133 74.0507   1
  -1  -6 -41 10.9322 70.4697   2
   1  -6  41 138.939 50.6950   2
  -1  -6 -42 193.985 102.558   1
   1  -6  42 376.167 75.6387   1
   1  -6  42 427.582 84.2894   2
  -1  -6 -42 104.990 71.1267   2
   1  -6  42 154.123 52.4044   2
  -1  -6 -43 96.2099 73.4360   2
   1  -6  43 508.788 80.0470   1
   1  -6  43 506.467 88.6018   2
   1  -6  43 299.675 55.6675   2
  -1  -6 -43 135.296 100.730   1
   1  -6  44 521.434 90.7715   2
  -1  -6 -44 272.875 78.8815   2
   1  -6  44 474.132 82.6491   1
  -1  -6 -44 404.523 110.423   1
   1  -6  44 231.720 55.3215   2
  -1  -6 -45 120.240 84.0524   2
  -1  -6 -45 225.841 106.190   1
   1  -6  45 90.8572 75.9864   1
  -1  -6 -45 398.638 81.3828   2
   1  -6  45 174.377 80.8463   2
   1  -6  45 53.5684 53.0603   2
  -1  -6 -46 153.370 104.334   1
   1  -6  46 157.384 56.9900   2
   1  -6  46 253.851 81.2561   1
  -1  -6 -46 68.2063 80.5454   2
   1  -6  46 329.006 85.5886   2
  -1  -6 -46 357.520 89.9303   2
   1  -6  47 294.744 80.3167   1
   1  -6  47 406.464 92.2966   2
  -1  -6 -47 484.298 92.9369   2
  -1  -6 -47 147.041 84.6004   2
   1  -6  47 248.623 59.4928   2
  -1  -6 -47 207.090 114.801   1
  -1  -6 -48 512.452 119.539   1
   1  -6  48 601.941 90.3804   1
  -1  -6 -48 379.104 89.9356   2
   1  -6  48 358.409 62.7317   2
  -1  -6 -48 170.157 87.4223   2
  -1  -6 -49 213.095 78.4430   2
  -1  -6 -49 38.5789 85.1380   2
  -1  -6 -49 224.100 112.432   1
   1  -6  49 256.194 62.0366   2
   1  -6  49 209.744 86.5879   1
  -1  -6 -50 120.109 76.3541   2
   1  -6  50 297.106 63.6902   2
   1  -6  50 290.837 86.4045   1
  -1  -6 -50 96.2878 92.8733   2
  -1  -6 -50 138.194 114.040   1
  -1  -6 -51 192.878 116.297   1
   1  -6  51 386.738 64.9134   2
  -1  -6 -51 226.232 78.5572   2
  -1  -6 -51 45.3348 92.1637   2
   1  -6  51 304.687 91.9932   1
   1  -6  52 174.575 62.8161   2
  -1  -6 -52 353.954 120.058   1
  -1  -6 -52 141.785 97.8113   2
   1  -6  52 141.914 89.2228   1
   1  -6  53 133.711 62.2269   2
   1  -6  53 180.222 87.8629   1
  -1  -6 -53 312.790 124.624   1
  -1  -6 -53 202.749 101.895   2
   1  -6  54 138.897 63.3493   2
   1  -6  54 265.839 90.9120   1
  -1  -6 -54 78.7049 101.277   2
  -1  -6 -54 93.9092 120.335   1
   1  -6  55 250.036 89.8732   1
  -1  -6 -55 44.0850 115.403   1
   1  -6  55 151.645 63.6020   2
  -1  -6 -55 2.84265 101.547   2
   1  -6  56 15.8287 86.9190   1
   1  -6  56 27.1408 60.6876   2
  -1  -6 -56 4.51833 104.381   2
   1  -6  57 7.34714 61.7845   2
   1  -6  57 12.7164 88.8489   1
   1  -6  58 111.766 92.2768   1
  -1  -6 -58 36.6830 112.472   2
   1  -6  58 89.6276 64.3078   2
  -1  -6 -59 42.7471 110.324   2
   1  -6  59 61.8858 67.8306   2
  -1  -6 -59 204.428 123.557   1
  -1  -6 -60 94.2898 107.634   2
   1  -6  60 64.9384 69.2010   2
  -1  -6 -60 189.679 126.738   1
   1  -6  61 595.815 82.4365   2
  -1  -6 -61 390.193 119.436   2
  -1  -6 -62 1658.07 166.127   1
   1  -6  62 1368.57 124.884   1
   1  -6  63 1475.05 98.8300   2
   1  -6  63 1399.51 128.366   1
   1  -6  64 1608.13 100.682   2
  -1  -6 -64 1942.15 175.488   1
   1  -6  64 1887.15 134.544   1
   1  -6  65 879.123 91.7680   2
   1  -6  65 1126.06 126.284   1
   1  -6  66 1342.01 101.369   2
  -1  -6 -66 996.657 147.531   2
   1  -6  66 1158.36 129.409   1
   1  -6  67 1906.31 109.184   2
   1  -5 -98 197.162 160.516   1
   1  -5 -97 494.651 172.169   1
   1  -5 -96 1085.12 189.842   1
   1  -5 -95 382.568 163.502   1
   1  -5 -94 473.783 170.690   1
   1  -5 -94 321.324 196.491   2
   1  -5 -93 548.287 170.176   1
   1  -5 -93 295.974 199.018   2
   1  -5 -92 666.973 172.844   1
   1  -5 -92 496.977 203.403   2
  -1  -5  91 345.371 134.390   1
   1  -5 -91 364.121 162.194   1
   1  -5 -91 210.434 198.481   2
  -1  -5  90 416.383 138.279   1
   1  -5 -90 101.484 147.691   1
   1  -5 -90 172.895 189.505   2
  -1  -5  89 503.160 138.490   1
   1  -5 -89 168.077 147.732   1
   1  -5 -89 99.2174 182.975   2
  -1  -5  89 343.122 105.173   2
  -1  -5  88 1286.67 124.609   2
  -1  -5  88 1272.50 154.408   1
   1  -5 -87 338.343 193.275   2
  -1  -5  87 96.7152 95.5520   2
  -1  -5  87 96.7055 121.190   1
   1  -5 -87 421.220 154.154   1
  -1  -5  86 261.982 131.976   1
   1  -5 -86 281.363 153.579   1
  -1  -5  86 237.664 100.364   2
   1  -5 -86 136.041 181.735   2
  -1  -5  85 1653.36 164.737   1
   1  -5 -85 618.075 194.894   2
  -1  -5  85 1899.96 131.764   2
   1  -5 -85 767.244 169.474   1
   1  -5 -84 67.8462 173.879   2
  -1  -5  84 103.855 95.0978   2
  -1  -5  84 154.518 126.312   1
   1  -5 -84 100.432 141.293   1
  -1  -5  83 834.552 142.913   1
   1  -5 -83 656.700 157.459   1
  -1  -5  83 736.983 108.708   2
   1  -5 -83 330.185 186.022   2
  -1  -5  82 632.808 133.243   1
   1  -5 -82 470.051 181.094   2
  -1  -5  82 264.763 102.227   2
   1  -5 -82 598.106 159.763   1
   1  -5 -81 200.556 168.536   2
  -1  -5  81 185.563 93.4021   2
  -1  -5  81 284.058 125.575   1
   1  -5 -81 239.108 141.836   1
  -1  -5  80 2538.58 171.111   1
   1  -5 -80 919.263 163.461   1
  -1  -5  80 2297.92 129.545   2
   1  -5 -80 754.171 189.675   2
  -1  -5  79 486.741 127.455   1
   1  -5 -79 623.015 150.493   1
   1  -5 -79 407.522 174.189   2
  -1  -5  78 809.600 136.810   1
   1  -5 -78 353.640 141.675   1
   1  -5 -78 663.776 176.795   2
   1  -5 -77 1305.71 161.461   1
  -1  -5  77 1141.27 108.214   2
   1  -5 -76 525.414 172.504   2
  -1  -5  76 434.244 94.4238   2
   1  -5 -76 676.158 142.998   1
   1  -5 -75 149.444 156.528   2
  -1  -5  75 20.6430 80.8782   2
  -1  -5  75 118.412 111.957   1
   1  -5 -75 147.443 132.090   1
   1  -5 -74 278.616 129.843   1
  -1  -5  74 327.315 87.1593   2
   1  -5 -74 334.965 156.390   2
   1  -5 -73 620.124 167.885   2
  -1  -5  73 874.421 97.0458   2
   1  -5 -73 560.673 146.358   1
   1  -5 -72 270.907 152.348   2
  -1  -5  72 122.021 81.2018   2
  -1  -5  72 485.873 121.132   1
   1  -5 -72 383.394 136.677   1
   1  -5 -71 803.497 143.709   1
  -1  -5  71 650.069 88.4923   2
   1  -5 -71 991.551 168.125   2
   1  -5 -70 800.282 168.903   2
  -1  -5  70 677.493 88.2306   2
  -1  -5  69 28.6337 74.3906   2
   1  -5 -69 364.156 130.044   1
   1  -5 -69 392.356 159.288   2
  -1  -5  69 184.776 111.102   1
  -1  -5  68 675.512 85.1705   2
   1  -5 -68 1059.21 141.100   1
   1  -5 -68 933.023 174.567   2
  -1  -5  67 10.3979 72.4348   2
   1  -5 -67 427.089 127.590   1
   1  -5 -67 487.977 154.891   2
  -1  -5  67 362.128 110.221   1
  -1  -5  66 442.868 81.0645   2
   1  -5 -66 811.551 164.247   2
   1  -5 -66 818.968 133.836   1
   1  -5 -65 1762.56 149.129   1
   1  -5 -65 1639.75 171.696   2
   1  -5 -64 347.484 120.239   1
  -1  -5  64 37.0432 71.4371   2
  -1  -5  64 333.782 106.060   1
   1  -5 -64 347.848 144.060   2
   1  -5 -63 261.720 116.365   1
  -1  -5  63 213.460 75.1965   2
   1  -5 -63 400.559 141.076   2
   1  -5 -62 116.634 112.055   1
  -1  -5  62 59.2105 69.2086   2
  -1  -5  62 159.281 153.656   2
   1  -5 -62 122.754 130.624   2
   1  -5 -61 166.655 134.042   2
  -1  -5  61 39.2408 91.9880   1
   1  -5 -61 221.333 111.976   1
  -1  -5  61 159.286 153.555   2
  -1  -5  61 39.6596 68.2841   2
   1  -5 -60 380.373 135.354   2
  -1  -5  60 112.646 70.3355   2
   1  -5 -60 422.030 114.706   1
  -1  -5  60 189.199 157.049   2
  -1  -5  60 49.6681 95.2572   1
  -1  -5  59 87.2472 71.1755   2
  -1  -5  59 358.269 161.401   2
   1  -5 -59 182.201 132.935   2
   1  -5 -59 172.457 107.081   1
   1  -5 -58 152.801 125.218   2
  -1  -5  58 18.6256 93.3189   1
   1  -5 -58 163.801 110.770   1
  -1  -5  58 116.854 71.9436   2
  -1  -5  58 230.560 149.762   2
  -1  -5  57 66.7736 91.7428   1
  -1  -5  57 31.9287 71.8224   2
   1  -5 -57 58.9014 108.160   1
   1  -5 -57 39.3801 124.017   2
  -1  -5  57 193.413 149.787   2
  -1  -5  56 80.8247 91.8388   1
  -1  -5  56 46.2096 73.7310   2
   1  -5 -56 33.2141 105.440   1
   1  -5 -56 87.5218 124.652   2
  -1  -5  56 147.453 145.503   2
  -1  -5  55 7.05102 87.3286   1
   1  -5 -55 321.681 109.604   1
  -1  -5  55-4.00632 74.9095   2
   1  -5 -55 255.599 134.090   2
  -1  -5  55 11.2192 136.113   2
  -1  -5  54 424.853 77.2971   2
  -1  -5  54 459.577 97.8955   1
   1  -5 -54 852.651 146.450   2
   1  -5 -54 1119.99 123.390   1
  -1  -5  54 1112.73 154.276   2
   1  -5 -53 403.421 110.610   1
   1  -5 -53 345.637 126.814   2
  -1  -5  53 69.5762 70.3282   2
  -1  -5  53 93.6983 90.8401   1
  -1  -5  53 188.641 131.639   2
  -1  -5  52 204.459 90.4535   1
  -1  -5  52 598.182 135.080   2
   1  -5 -52 562.263 130.216   2
   1  -5 -52 686.366 111.379   1
  -1  -5  51 445.672 138.732   2
   1  -5 -51 471.615 122.272   2
  -1  -5  51 157.178 90.0420   1
   1  -5 -51 354.105 109.010   1
   1  -5 -50 1033.76 131.366   2
  -1  -5  50 940.850 142.073   2
  -1  -5  50 1246.95 156.124   1
  -1  -5  49 231.691 126.872   2
  -1  -5  49 326.763 137.754   1
  -1  -5  48 585.157 141.713   1
  -1  -5  48 507.051 129.391   2
  -1  -5  47 2199.47 146.212   2
   1  -5 -47 2617.06 160.637   2
   1  -5 -46 1046.24 129.229   2
  -1  -5  46 1345.50 126.659   2
  -1  -5  45 88.3138 109.253   2
   1  -5 -45 321.396 112.427   2
  -1  -5  45 46.5333 121.484   1
   1  -5 -44 209.176 103.099   2
  -1  -5  44 381.763 127.846   1
  -1  -5  44 177.766 101.145   2
  -1  -5  43 1508.20 147.029   1
  -1  -5  43 963.694 104.694   2
  -1  -5  42 655.198 59.3473   2
  -1  -5  42 628.547 96.2300   2
  -1  -5  41 383.340 54.4405   2
  -1  -5  41 542.905 124.555   1
  -1  -5  41 332.776 85.8038   2
  -1  -5  40 1252.93 58.4992   2
  -1  -5  40 1214.34 83.5143   2
  -1  -5  39 892.660 47.6998   2
  -1  -5  39 732.545 63.5160   2
  -1  -5  38 1835.36 140.109   1
  -1  -5  37 695.375 119.678   1
   1  -5 -37 409.192 120.901   1
  -1  -5  36 2849.59 146.241   1
  -1  -5  35 3894.51 155.231   1
  -1  -5  35 4205.22 114.277   1
   1  -5 -35 3822.17 181.202   1
  -1  -5  34 4952.35 164.985   1
  -1  -5  34 4916.90 119.152   1
  -1  -5  33 2599.82 138.446   1
   1  -5 -33 2518.06 166.667   1
  -1  -5  32 1774.95 122.106   1
  -1  -5  32 1857.39 85.9982   1
  -1  -5  31 3266.71 133.952   1
  -1  -5  31 3540.98 100.644   1
  -1  -5  30 2274.52 120.357   1
  -1  -5  30 2276.29 89.6735   1
  -1  -5  29 1140.10 103.222   1
   1  -5 -29 1789.52 144.373   1
  -1  -5  29 1156.39 77.1244   1
   1  -5 -29 2117.14 128.515   2
   1  -5 -28 1691.54 139.923   1
  -1  -5  28 3287.12 97.3215   1
  -1  -5  28 2939.18 117.469   1
   1  -5 -28 1777.92 113.018   1
   1  -5 -28 1945.66 123.991   2
   1  -5 -27 1768.11 141.563   1
  -1  -5  27 702.487 67.7759   1
  -1  -5  27 236.769 84.8800   1
   1  -5 -27 1955.15 112.872   1
   1  -5 -27 1739.77 120.544   2
   1  -5 -26 2280.96 148.093   1
  -1  -5  26 1936.80 78.5979   1
   1  -5 -26 2355.63 116.558   1
   1  -5 -26 2282.08 124.774   2
   1  -5 -25 2884.87 157.248   1
  -1  -5  25 2928.99 112.954   1
   1  -5 -25 3159.85 129.774   1
   1  -5 -24 3027.00 157.417   1
  -1  -5  24 3100.82 85.1086   1
   1  -5 -24 3500.01 130.612   1
   1  -5 -24 3386.30 140.807   2
   1  -5 -23 281.865 105.531   1
  -1  -5  23 620.186 73.9087   1
   1  -5 -23 518.763 85.2046   1
   1  -5 -23 485.548 89.7103   2
   1  -5 -22 1620.62 128.096   1
  -1  -5  22 1201.82 61.4478   1
  -1  -5  22 919.866 70.8526   1
   1  -5 -22 2281.92 105.728   1
   1  -5 -22 1910.53 110.991   2
  -1  -5  21 1721.83 62.7173   1
   1  -5 -21 1873.62 133.921   1
   1  -5 -21 2027.83 103.784   1
  -1  -5  20 2251.97 65.5919   1
   1  -5 -20 1596.10 131.535   1
  -1  -5  20 1427.97 69.2651   1
   1  -5 -20 1998.02 101.485   1
   1  -5 -20 1507.97 107.108   2
   1  -5 -19 2938.04 154.131   1
  -1  -5  19 2070.30 61.2502   1
   1  -5 -19 2975.22 113.625   2
  -1  -5  19 1850.44 66.2341   1
   1  -5 -19 3964.85 128.135   1
   1  -5 -18 827.194 123.371   1
  -1  -5  18 923.767 48.1248   1
   1  -5 -18 1231.60 95.0537   1
   1  -5 -18 1062.58 91.8776   2
  -1  -5  18 579.214 49.9211   1
   1  -5 -18 1148.74 77.4205   2
   1  -5 -17 1625.39 135.745   1
   1  -5 -17 1911.85 96.8245   2
   1  -5 -17 2018.20 105.336   1
   1  -5 -17 1680.58 83.3941   2
   1  -5 -16 2457.02 91.6621   2
   1  -5 -16 2679.71 108.057   2
   1  -5 -16 2504.73 147.899   1
   1  -5 -15 5269.41 179.282   1
   1  -5 -15 4798.75 132.168   1
   1  -5 -14 5899.25 141.286   2
   1  -5 -14 6328.32 141.737   1
   1  -5 -13 9797.11 171.754   2
   1  -5 -13 10078.1 171.839   1
   1  -5 -12 5731.92 132.139   2
   1  -5 -12 5505.46 131.455   1
   1  -5 -11 2110.61 99.1026   2
   1  -5 -11 2026.45 102.153   1
   1  -5 -10 3267.88 109.351   2
   1  -5 -10 3474.16 118.274   1
   1  -5  -9 6332.61 135.989   2
   1  -5  -9 7118.92 154.675   1
   1  -5  -8 2833.52 101.321   2
   1  -5  -8 2967.79 112.685   1
   1  -5  -7 3777.31 108.625   2
   1  -5  -7 3995.93 124.282   1
   1  -5  -6 8457.97 135.656   2
   1  -5  -6 8838.98 152.238   2
   1  -5  -5 5823.55 114.565   2
   1  -5  -5 6370.67 131.258   2
   1  -5  -4 5666.31 115.338   2
   1  -5  -4 6056.76 117.234   2
   1  -5  -3 3711.54 95.7855   2
   1  -5  -3 3606.70 121.437   1
   1  -5  -2 1675.77 77.5098   2
   1  -5  -2 1849.79 78.9699   2
   1  -5  -2 1998.61 101.909   1
   1  -5  -1 2851.79 90.5948   2
   1  -5  -1 2869.98 117.136   1
   1  -5   0 3578.47 96.4717   2
   1  -5   0 3813.10 130.846   1
   1  -5   1 7861.55 123.510   2
   1  -5   1 9570.02 181.508   1
   1  -5   2 3499.87 90.8815   2
   1  -5   2 3741.11 90.6386   2
   1  -5   3 2191.36 76.3319   2
   1  -5   3 1792.24 99.2258   1
   1  -5   4 5995.12 102.518   2
   1  -5   4 4896.98 145.155   1
  -1  -5  -5 5825.28 67.0098   1
  -1  -5  -5 5403.79 80.5960   1
  -1  -5  -6 6838.83 81.4846   1
  -1  -5  -6 6862.75 98.2045   1
  -1  -5  -7 1448.13 49.4518   1
   1  -5   7 1324.65 69.7365   2
  -1  -5  -8 403.736 61.4051   1
  -1  -5  -8 361.412 40.1946   1
  -1  -5  -9 6051.00 91.2871   1
  -1  -5  -9 5602.74 107.802   1
   1  -5  10 1266.74 63.4068   2
  -1  -5 -10 1189.78 76.2394   1
  -1  -5 -11 2443.66 91.2370   1
   1  -5  11 4676.27 99.7255   2
   1  -5  11 2948.34 78.6984   2
  -1  -5 -11 2372.72 73.3049   1
   1  -5  11 5452.30 113.936   1
  -1  -5 -12 4601.55 109.696   1
   1  -5  12 9648.66 139.189   2
   1  -5  12 6369.05 107.032   2
  -1  -5 -12 4575.37 89.2739   1
   1  -5  12 9462.79 151.537   1
  -1  -5 -13 10101.0 146.971   1
  -1  -5 -13 9327.85 121.008   1
  -1  -5 -14 2449.89 93.7733   1
   1  -5  14 3586.96 105.018   2
   1  -5  14 2886.77 85.0230   2
  -1  -5 -14 3176.08 79.5968   1
  -1  -5 -15 1710.64 85.4603   1
   1  -5  15 1596.57 77.7303   2
  -1  -5 -15 1590.89 68.8844   1
  -1  -5 -16 3062.24 99.8192   1
   1  -5  16 4161.28 112.331   2
   1  -5  16 3550.36 100.428   2
  -1  -5 -16 2753.51 85.8217   1
   1  -5  16 3927.18 106.641   1
  -1  -5 -17 2531.36 96.6024   1
   1  -5  17 3510.91 111.655   2
   1  -5  17 4379.98 98.4071   2
  -1  -5 -17 2638.76 83.3058   1
   1  -5  17 4893.64 116.398   1
  -1  -5 -18 1424.19 86.2830   1
   1  -5  18 2277.57 96.8708   2
   1  -5  18 2465.08 83.1270   2
  -1  -5 -18 1391.09 70.6917   1
   1  -5  18 2927.20 95.8760   1
  -1  -5 -19 1453.24 91.2190   1
   1  -5  19 1952.11 97.0735   2
   1  -5  19 2003.26 79.9352   2
  -1  -5 -19 1162.87 71.4523   1
   1  -5  19 1973.35 85.6949   1
  -1  -5 -20 1472.91 93.0574   1
   1  -5  20 1892.47 98.0692   2
   1  -5  20 1789.68 78.1901   2
  -1  -5 -20 1375.59 76.1182   1
   1  -5  20 1800.61 83.7341   1
  -1  -5 -21 5373.08 135.528   1
   1  -5  21 8260.39 154.874   2
   1  -5  21 7215.89 121.151   2
  -1  -5 -21 5305.02 115.471   1
   1  -5  21 7647.72 140.260   1
  -1  -5 -22 978.901 89.3408   1
   1  -5  22 2130.78 101.400   2
   1  -5  22 2083.04 78.5823   2
  -1  -5 -22 1057.34 75.3320   1
   1  -5  22 1857.92 87.4355   1
  -1  -5 -23 1344.83 95.0662   1
   1  -5  23 1360.36 94.1259   2
   1  -5  23 1242.55 70.9710   2
  -1  -5 -23 1293.16 80.4534   1
  -1  -5 -24 2028.58 105.331   1
  -1  -5 -24 2089.50 93.0406   1
   1  -5  24 4237.96 102.019   2
   1  -5  24 4106.32 120.669   1
   1  -5  24 5058.45 137.042   2
  -1  -5 -25 2444.01 114.215   1
  -1  -5 -25 2132.38 100.121   1
   1  -5  25 2679.52 114.289   2
   1  -5  25 2122.75 82.1760   2
  -1  -5 -25 1015.35 54.1892   2
   1  -5  25 2045.17 96.6762   1
  -1  -5 -25 907.638 58.4404   2
  -1  -5 -26 5114.39 144.038   1
  -1  -5 -26 4741.82 127.309   1
   1  -5  26 5524.61 147.900   2
   1  -5  26 4633.09 129.825   1
  -1  -5 -26 2596.33 75.2735   2
  -1  -5 -26 2555.75 79.1054   2
   1  -5  26 4632.19 103.857   2
   1  -5  27 2667.02 89.3624   2
  -1  -5 -27 793.185 69.9730   2
  -1  -5 -27 1678.27 105.350   1
   1  -5  27 2853.81 116.751   1
  -1  -5 -27 1121.64 72.9510   2
   1  -5  27 3204.28 128.186   2
   1  -5  28 3327.98 96.8320   2
  -1  -5 -28 1452.41 80.3659   2
  -1  -5 -28 2737.77 120.195   1
   1  -5  28 2788.98 107.848   1
  -1  -5 -28 1760.24 83.1293   2
   1  -5  28 2944.30 128.410   2
   1  -5  29 2632.59 90.9113   2
   1  -5  29 2999.29 120.559   2
  -1  -5 -29 2139.62 88.1910   2
   1  -5  29 2393.35 100.607   1
  -1  -5 -29 2883.71 125.249   1
  -1  -5 -29 1749.74 90.3918   2
   1  -5  30 2258.33 87.7537   2
  -1  -5 -30 2057.18 89.8477   2
  -1  -5 -30 2208.68 101.251   2
   1  -5  31 710.132 70.4039   2
  -1  -5 -31 1880.05 94.1991   2
   1  -5  31 734.328 97.8503   2
  -1  -5 -31 1946.93 117.084   1
  -1  -5 -31 1300.63 98.2438   2
  -1  -5 -32 1587.52 94.0123   2
   1  -5  32 3697.13 143.653   2
   1  -5  32 3024.48 98.1668   2
  -1  -5 -32 1568.71 102.056   2
  -1  -5 -33 2132.35 94.9220   2
  -1  -5 -33 1374.42 99.9028   2
  -1  -5 -34 2396.63 95.9096   2
  -1  -5 -34 2165.73 112.627   2
   1  -5  35 4095.17 156.320   2
  -1  -5 -35 3722.34 111.896   2
   1  -5  36 3362.57 147.487   2
  -1  -5 -36 2747.46 106.293   2
   1  -5  37 2355.13 133.136   2
  -1  -5 -37 1451.91 90.0765   2
   1  -5  38 5358.72 177.742   2
  -1  -5 -38 2609.83 101.109   2
   1  -5  39 1539.18 136.745   2
   1  -5  39 1502.72 167.773   1
  -1  -5 -39 1130.10 81.6290   2
   1  -5  40 2043.80 152.933   2
  -1  -5 -40 1892.79 97.7070   2
   1  -5  41 430.035 122.524   2
   1  -5  41 584.320 145.659   1
  -1  -5 -41 690.088 82.5022   2
   1  -5  42 1736.22 140.871   2
  -1  -5 -42 1456.67 93.4289   2
   1  -5  42 1771.91 172.480   1
   1  -5  43 1283.95 163.797   1
   1  -5  43 1387.99 140.373   2
   1  -5  44 898.055 157.996   1
  -1  -5 -44 1014.35 107.316   1
   1  -5  44 1256.66 142.815   2
   1  -5  45 1102.15 164.992   1
  -1  -5 -45 342.357 77.3194   2
  -1  -5 -45 330.782 91.9998   1
   1  -5  45 1109.06 146.395   2
   1  -5  46 1401.57 171.648   1
  -1  -5 -46 1654.46 104.680   2
  -1  -5 -46 1497.33 118.457   1
   1  -5  47 1883.01 171.173   2
  -1  -5 -47 2148.31 114.768   2
  -1  -5 -48 778.226 94.2186   2
   1  -5  49 1493.23 105.568   1
  -1  -5 -49 1558.55 113.610   2
  -1  -5 -49 1583.08 138.665   1
  -1  -5 -50 555.194 119.036   1
  -1  -5 -50 90.6307 120.522   2
   1  -5  50 192.862 84.0412   1
   1  -5  50 173.188 83.2272   2
  -1  -5 -50 755.795 104.432   2
   1  -5  51 589.786 91.8328   1
  -1  -5 -51 238.224 127.540   2
   1  -5  51 375.120 86.9129   2
   1  -5  52 275.958 87.6208   2
  -1  -5 -52 352.113 124.999   2
   1  -5  52 578.868 91.8799   1
  -1  -5 -53 1.74908 120.712   2
   1  -5  53 240.252 89.3459   1
  -1  -5 -53 242.395 115.539   1
   1  -5  53 152.795 85.9458   2
  -1  -5 -54 399.374 132.320   2
   1  -5  54 216.696 91.0047   2
   1  -5  55 1.53426 80.5257   2
   1  -5  55 77.6514 82.7333   1
  -1  -5 -55 188.081 114.180   1
  -1  -5 -55-6.57201 118.481   2
   1  -5  56-17.1311 82.2626   2
   1  -5  56 107.133 83.9571   1
  -1  -5 -56 123.784 114.938   1
  -1  -5 -56 17.6205 120.732   2
   1  -5  57 26.4760 84.1582   2
   1  -5  57 71.8160 86.3589   1
  -1  -5 -57 18.1772 109.766   1
  -1  -5 -57-30.8842 120.869   2
   1  -5  58 182.466 92.9066   1
  -1  -5 -58 153.739 119.549   1
   1  -5  59 221.329 97.8215   1
  -1  -5 -59 204.122 123.577   1
   1  -5  60 218.514 98.4748   1
  -1  -5 -60 417.202 125.748   1
  -1  -5 -60 318.091 135.432   2
   1  -5  61 94.2640 95.4077   1
  -1  -5 -61 257.235 127.764   1
  -1  -5 -61 268.462 134.102   2
   1  -5  62 125.827 90.7237   2
  -1  -5 -62 140.601 122.093   1
   1  -5  62 64.8587 96.3456   1
  -1  -5 -62 114.110 132.366   2
   1  -5  63 953.339 118.578   1
  -1  -5 -63 1326.83 152.665   1
  -1  -5 -63 1324.91 160.850   2
   1  -5  63 1301.50 110.247   2
  -1  -5 -64 398.580 145.194   2
   1  -5  64 829.704 119.008   1
  -1  -5 -64 646.038 141.524   1
  -1  -5 -65 2025.50 175.011   2
   1  -5  65 2492.43 131.298   2
  -1  -5 -65 2541.72 189.229   1
   1  -5  66 1327.58 126.161   1
  -1  -5 -66 1310.99 165.651   2
  -1  -5 -66 1560.93 173.552   1
   1  -5  66 1509.35 120.266   2
  -1  -5 -67 166.106 145.067   2
   1  -5  67 126.438 104.869   1
  -1  -5 -67 229.228 145.299   1
   1  -5  67 462.014 99.6338   2
  -1  -5 -68 1468.48 169.707   2
   1  -5  68 1355.51 140.484   1
   1  -5  68 1756.80 127.938   2
   1  -5  69 826.798 129.508   1
  -1  -5 -69 920.608 162.109   1
   1  -5  69 1128.95 116.885   2
  -1  -5 -70 887.749 161.654   2
  -1  -5 -70 1336.42 177.810   1
   1  -5  70 793.782 130.197   1
   1  -5  70 1233.83 121.685   2
  -1  -5 -71 1368.18 172.695   2
   1  -5  71 902.845 132.640   1
   1  -5  71 1150.83 113.749   2
  -1  -5 -71 1554.26 185.082   1
  -1  -5 -72 209.677 147.176   2
   1  -5  72 360.767 97.6452   2
  -1  -5 -72 196.734 153.415   1
   1  -5  72 280.389 120.193   1
  -1  -5 -73 683.926 158.780   2
   1  -5  73 1112.12 136.093   1
   1  -5  73 1111.49 110.727   2
  -1  -5 -73 677.351 169.733   1
   1  -5  74 185.708 117.000   1
   1  -5  74 428.111 97.9773   2
  -1  -5 -74 439.633 154.626   2
  -1  -5 -74 421.817 160.993   1
   1  -5  75 76.1003 114.370   1
   1  -5  75 90.0024 88.9869   2
  -1  -5 -75 90.1181 149.098   1
  -1  -5 -75 94.0296 146.961   2
  -1  -5 -76 520.976 161.469   2
   1  -5  76 563.994 129.371   1
  -1  -5 -76 438.555 170.403   1
   1  -5  76 616.686 107.576   2
  -1  -5 -77 1538.54 185.615   2
  -1  -5 -77 1641.61 206.577   1
   1  -5  77 1479.71 124.096   2
  -1  -5 -78 1646.68 191.969   2
   1  -5  78 1335.47 153.486   1
  -1  -5 -78 1709.24 210.089   1
   1  -5  78 1842.29 132.087   2
   1  -5  79 336.018 125.387   1
   1  -5  79 578.536 111.271   2
  -1  -5 -79 225.488 171.239   1
  -1  -5 -79 35.0625 154.480   2
  -1  -5 -80 564.701 171.828   2
   1  -5  80 773.594 114.584   2
   1  -5  80 399.373 128.150   1
  -1  -5 -81 156.114 154.553   2
   1  -5  81 93.7451 99.1583   2
  -1  -5 -81 144.702 165.581   1
   1  -5  81 62.2186 116.233   1
  -1  -5 -82 390.653 165.547   2
   1  -5  82 131.179 98.3923   2
  -1  -5 -82 370.365 179.298   1
   1  -5  82 76.8780 118.628   1
  -1  -5 -83 1230.27 191.216   2
  -1  -5 -83 1639.20 214.032   1
   1  -5  83 571.713 133.036   1
   1  -5  83 956.923 118.679   2
  -1  -5 -84 1090.24 188.840   2
  -1  -5 -84 1191.57 209.998   1
   1  -5  84 986.988 143.962   1
   1  -5  84 1432.07 128.246   2
  -1  -5 -85 1188.51 190.788   2
   1  -5  85 832.318 146.297   1
   1  -5  85 1524.54 127.820   2
  -1  -5 -85 1411.57 212.763   1
   1  -5  86 38.1632 126.002   1
   1  -5  86 193.185 101.002   2
  -1  -5 -86 523.447 180.350   1
  -1  -5 -86 428.902 174.029   2
  -1  -5 -87 691.462 181.224   2
   1  -5  87 230.644 129.197   1
  -1  -5 -87 677.570 191.481   1
   1  -5  87 549.468 108.923   2
  -1  -5 -88 1026.21 190.410   2
   1  -5  88 463.765 135.581   1
   1  -5  88 806.732 116.650   2
  -1  -5 -88 955.996 209.065   1
  -1  -5 -89 226.867 168.276   2
  -1  -5 -89 233.817 183.576   1
   1  -5  89 247.623 131.859   1
   1  -5  89 421.320 107.481   2
   1  -5  90 589.775 142.963   1
  -1  -5 -90 759.597 206.580   1
  -1  -5 -90 711.947 186.459   2
   1  -5  90 718.990 114.144   2
  -1  -5 -91 311.017 192.149   1
  -1  -5 -91 368.977 179.594   2
   1  -5  91 390.497 141.462   1
  -1  -5 -92 605.225 199.128   1
   1  -5  92 457.335 145.990   1
  -1  -5 -93 242.205 184.735   1
   1  -5  93 468.088 151.274   1
  -1  -5 -94 530.753 196.360   1
  -1  -5 -95 966.965 223.788   1
   1  -4-120 272.563 210.635   1
   1  -4-119 103.370 204.187   1
   1  -4-118 151.752 202.693   1
   1  -4-117 128.243 202.152   1
   1  -4-116 96.8187 194.536   1
   1  -4-116 138.599 232.619   2
   1  -4-115 255.221 212.849   1
   1  -4-115 296.671 257.059   2
   1  -4-114 112.966 192.816   1
   1  -4-114 67.1660 244.929   2
   1  -4-113 52.6557 199.849   1
   1  -4-113-13.0267 248.896   2
   1  -4-112 381.712 207.120   1
   1  -4-112 247.565 258.470   2
  -1  -4 112 913.539 186.235   1
   1  -4-111 1342.45 237.900   1
   1  -4-111 1101.57 290.896   2
   1  -4-110 401.457 215.545   1
   1  -4-110 488.957 260.614   2
  -1  -4 110 792.904 180.174   1
   1  -4-109 390.045 205.589   1
   1  -4-109 227.039 256.578   2
  -1  -4 109 898.712 181.282   1
  -1  -4 108 2432.30 163.524   2
   1  -4-108 1193.83 240.586   1
   1  -4-108 968.514 285.047   2
  -1  -4 108 2947.92 222.047   1
  -1  -4 107 1287.10 144.129   2
  -1  -4 107 1412.10 185.007   1
   1  -4-107 920.192 226.069   1
  -1  -4 106 155.776 153.293   1
  -1  -4 106 139.498 109.700   2
   1  -4-106 192.780 195.631   1
   1  -4-106 1.55633 242.693   2
  -1  -4 105 1420.28 144.436   2
   1  -4-105 382.266 201.298   1
   1  -4-105 293.696 248.189   2
  -1  -4 105 1345.10 191.486   1
   1  -4-104 606.133 215.320   1
   1  -4-104 319.330 251.513   2
  -1  -4 103 1885.18 147.300   2
   1  -4-103 548.178 210.555   1
   1  -4-103 550.394 259.893   2
  -1  -4 103 1635.94 194.661   1
  -1  -4 102 1222.16 135.306   2
   1  -4-102 917.101 218.042   1
   1  -4-102 637.325 259.253   2
  -1  -4 102 1294.23 179.936   1
  -1  -4 101 634.446 121.381   2
   1  -4-101 517.162 204.310   1
   1  -4-101 338.168 246.038   2
  -1  -4 101 659.232 174.298   1
  -1  -4 100 862.537 123.974   2
   1  -4-100 280.725 191.764   1
   1  -4-100 131.793 225.006   2
  -1  -4 100 919.807 174.945   1
  -1  -4  99 600.220 116.395   2
   1  -4 -99 152.777 186.762   1
   1  -4 -99 89.0637 220.175   2
  -1  -4  99 678.077 174.485   1
   1  -4 -98 327.452 196.294   1
   1  -4 -98 339.841 228.424   2
  -1  -4  98 533.920 116.274   2
  -1  -4  97 598.948 115.910   2
   1  -4 -97 476.185 186.884   1
   1  -4 -97 191.986 222.588   2
  -1  -4  97 754.816 161.960   1
  -1  -4  96 839.073 119.270   2
   1  -4 -96 352.757 184.274   1
   1  -4 -96 382.426 229.351   2
  -1  -4  96 806.404 169.650   1
  -1  -4  95 773.790 115.295   2
   1  -4 -95 406.820 189.201   1
   1  -4 -95 201.226 223.138   2
  -1  -4  95 975.639 170.911   1
  -1  -4  94 487.837 106.009   2
  -1  -4  94 476.506 159.108   1
   1  -4 -94 394.041 182.297   1
   1  -4 -94 123.296 217.021   2
  -1  -4  93 191.251 138.361   1
  -1  -4  93 56.3195 94.0433   2
   1  -4 -93 74.2505 171.325   1
   1  -4 -93 123.670 208.135   2
  -1  -4  92 317.151 104.183   2
   1  -4 -92 176.094 174.910   1
   1  -4 -92 80.4876 219.643   2
  -1  -4  92 310.650 151.032   1
  -1  -4  91 460.553 106.711   2
   1  -4 -91 223.012 180.175   1
   1  -4 -91 210.728 221.974   2
  -1  -4  91 461.002 149.934   1
  -1  -4  90 1037.57 119.331   2
  -1  -4  90 930.392 165.027   1
  -1  -4  89 715.624 111.890   2
   1  -4 -89 385.645 184.578   1
   1  -4 -89 313.992 220.257   2
  -1  -4  89 723.246 156.087   1
  -1  -4  88 1361.71 123.365   2
   1  -4 -88 559.978 186.575   1
   1  -4 -88 608.720 223.520   2
  -1  -4  88 1317.47 169.143   1
  -1  -4  87 777.509 110.679   2
   1  -4 -87 318.749 181.039   1
   1  -4 -87 133.568 213.088   2
  -1  -4  87 719.292 155.366   1
  -1  -4  86 649.902 108.064   2
   1  -4 -86 299.849 178.963   1
   1  -4 -86 312.294 203.435   2
  -1  -4  85 592.264 105.318   2
  -1  -4  85 608.979 142.588   1
   1  -4 -85 345.928 180.477   1
   1  -4 -85 274.341 207.253   2
  -1  -4  84 201.666 96.1597   2
   1  -4 -84 158.084 193.065   2
  -1  -4  84 217.538 130.965   1
  -1  -4  83 229.486 95.2341   2
  -1  -4  83 174.627 132.006   1
   1  -4 -83 25.6684 194.307   2
  -1  -4  82 1959.29 129.198   2
  -1  -4  82 1764.19 168.436   1
  -1  -4  81 4014.40 157.692   2
  -1  -4  81 4510.55 209.025   1
  -1  -4  80 2965.87 185.052   1
  -1  -4  80 3229.51 144.324   2
  -1  -4  79 1497.13 147.101   1
  -1  -4  79 1244.19 112.178   2
  -1  -4  78 7454.69 229.615   1
  -1  -4  78 6699.16 182.679   2
  -1  -4  77 2968.12 171.023   1
  -1  -4  77 3030.75 138.919   2
  -1  -4  76 1048.92 135.928   1
  -1  -4  76 958.281 102.694   2
  -1  -4  75 2913.90 146.447   2
   1  -4 -69 1154.31 181.910   1
  -1  -4  68 358.676 202.240   2
   1  -4 -68 322.977 154.037   1
  -1  -4  67 501.396 202.711   2
   1  -4 -67 137.167 149.815   1
   1  -4 -66 889.975 175.237   2
   1  -4 -66 1113.94 162.533   1
  -1  -4  66 1141.40 218.212   2
  -1  -4  65 336.926 195.347   2
   1  -4 -65 188.335 143.472   1
   1  -4 -65 91.8739 157.626   2
   1  -4 -64 427.557 163.556   2
   1  -4 -64 505.745 147.431   1
  -1  -4  63 388.273 188.100   2
   1  -4 -63 289.363 156.577   2
   1  -4 -63 353.894 143.660   1
  -1  -4  63 272.281 189.024   1
  -1  -4  62 194.069 93.7955   1
  -1  -4  62 213.423 178.505   2
  -1  -4  62 268.737 181.925   1
   1  -4 -62 608.365 150.647   1
   1  -4 -62 461.087 161.199   2
  -1  -4  61 1133.73 203.819   1
   1  -4 -61 1011.95 154.831   1
  -1  -4  61 1240.09 113.572   1
  -1  -4  61 1305.34 99.5646   2
  -1  -4  61 1310.77 200.976   2
   1  -4 -61 709.257 164.855   2
  -1  -4  60 317.820 98.5561   1
  -1  -4  60 405.251 185.704   2
  -1  -4  60 411.030 181.975   1
   1  -4 -60 637.484 162.855   2
  -1  -4  60 569.897 86.1969   2
   1  -4 -60 734.741 145.469   1
   1  -4 -59 6442.80 237.340   1
  -1  -4  59 9130.49 333.600   1
  -1  -4  59 9271.53 206.677   1
  -1  -4  59 8096.27 171.190   2
  -1  -4  59 9076.55 319.735   2
   1  -4 -59 5893.15 256.941   2
  -1  -4  58 595.173 95.9571   1
   1  -4 -58 797.088 142.579   1
  -1  -4  58 441.630 175.418   2
  -1  -4  58 558.320 180.438   1
   1  -4 -58 656.478 168.959   2
  -1  -4  57 5028.57 256.898   2
  -1  -4  57 5064.44 257.572   1
  -1  -4  57 5517.78 163.438   1
   1  -4 -57 2084.52 159.885   2
   1  -4 -57 3062.10 182.320   1
   1  -4 -57 2501.24 214.353   2
  -1  -4  56 1080.79 185.595   2
  -1  -4  56 1184.15 186.237   1
  -1  -4  56 1462.49 98.9066   2
  -1  -4  56 1213.21 108.821   1
   1  -4 -56 1648.46 144.800   2
   1  -4 -56 1879.89 157.064   1
   1  -4 -56 1607.40 183.619   2
  -1  -4  55 557.151 172.652   2
  -1  -4  55 550.991 171.854   1
  -1  -4  55 652.276 88.7518   2
  -1  -4  55 684.365 96.2064   1
   1  -4 -55 894.919 129.185   2
   1  -4 -55 1087.88 140.882   1
   1  -4 -55 905.175 167.133   2
  -1  -4  54 9118.18 299.389   2
  -1  -4  54 8742.12 302.097   1
   1  -4 -54 7121.63 259.086   2
  -1  -4  54 7755.46 164.376   2
  -1  -4  54 8434.03 184.620   1
   1  -4 -54 6941.13 218.492   2
   1  -4 -54 7566.75 236.021   1
  -1  -4  53 5575.41 254.626   1
   1  -4 -53 2399.92 187.316   2
  -1  -4  53 5305.91 139.611   2
  -1  -4  53 4615.87 148.112   1
   1  -4 -53 2426.09 166.525   1
   1  -4 -53 2333.35 156.304   2
  -1  -4  53 5107.20 244.127   2
  -1  -4  52 11049.3 323.134   1
   1  -4 -52 7024.86 253.733   2
  -1  -4  52 11281.5 184.443   2
  -1  -4  52 10303.8 196.011   1
   1  -4 -52 6481.86 212.628   1
   1  -4 -52 5558.75 200.138   2
  -1  -4  52 11457.6 311.672   2
  -1  -4  51 2818.86 204.279   1
   1  -4 -51 2837.23 188.162   2
  -1  -4  51 2827.70 109.438   2
  -1  -4  51 2599.38 119.169   1
   1  -4 -51 2663.91 166.776   1
   1  -4 -51 2818.48 158.158   1
   1  -4 -50 1147.21 161.920   2
  -1  -4  50 1068.39 86.2879   2
   1  -4 -50 848.429 121.160   2
   1  -4 -50 797.608 126.113   1
  -1  -4  50 1074.63 167.048   2
  -1  -4  50 1092.68 172.081   1
  -1  -4  49 2980.25 198.387   1
   1  -4 -49 2469.79 179.395   2
  -1  -4  49 2888.43 107.090   2
   1  -4 -49 1798.28 151.635   1
   1  -4 -49 2184.09 149.363   1
   1  -4 -49 1840.85 144.629   2
  -1  -4  49 2926.76 194.599   2
  -1  -4  48 2717.84 194.084   1
   1  -4 -48 1634.67 158.228   2
  -1  -4  48 3084.16 109.618   2
  -1  -4  48 2942.29 115.866   1
   1  -4 -48 1449.50 146.697   1
   1  -4 -48 1532.04 139.772   1
   1  -4 -48 1557.56 137.295   2
  -1  -4  48 3109.44 193.711   2
  -1  -4  47 2835.23 196.230   1
   1  -4 -47 2782.45 176.004   2
  -1  -4  47 2766.00 104.786   2
  -1  -4  47 2339.66 110.146   1
   1  -4 -47 2412.16 174.754   1
   1  -4 -47 2670.64 151.776   1
   1  -4 -47 2036.32 142.827   2
  -1  -4  47 2782.70 185.357   2
  -1  -4  46 412.607 135.363   1
   1  -4 -46 140.169 128.586   2
   1  -4 -46 177.454 102.612   2
   1  -4 -46 142.038 105.462   1
  -1  -4  46 331.207 78.7950   1
   1  -4 -46 166.434 122.661   1
  -1  -4  45 1470.38 83.0692   2
  -1  -4  45 1728.95 158.787   1
   1  -4 -45 1008.76 143.834   2
  -1  -4  45 1492.50 93.6951   1
  -1  -4  45 1599.36 159.483   2
   1  -4 -45 1223.49 129.570   1
   1  -4 -45 851.959 118.030   2
   1  -4 -45 986.730 145.063   1
   1  -4 -44 1799.67 162.853   1
   1  -4 -44 2082.27 160.362   2
  -1  -4  44 4028.52 122.886   1
  -1  -4  44 4741.95 208.174   2
   1  -4 -44 2487.35 141.592   1
   1  -4 -44 2082.98 138.396   2
  -1  -4  44 3937.75 106.002   2
  -1  -4  43 4527.15 110.073   2
  -1  -4  43 4292.49 199.144   1
   1  -4 -43 3710.38 181.254   2
  -1  -4  43 4550.67 128.871   1
  -1  -4  43 4492.38 204.943   2
   1  -4 -43 2863.88 149.713   2
   1  -4 -43 3271.91 153.499   1
   1  -4 -43 3000.58 174.227   1
   1  -4 -42 1621.36 147.403   1
  -1  -4  42 1244.26 154.154   1
   1  -4 -42 2126.55 159.717   2
   1  -4 -42 1829.77 126.015   2
  -1  -4  42 1363.21 78.9266   2
  -1  -4  42 1339.37 91.3106   1
   1  -4 -42 2194.37 132.402   1
   1  -4 -41 4478.48 197.283   1
  -1  -4  41 3442.15 187.380   1
  -1  -4  41 3697.74 105.648   2
   1  -4 -41 4232.15 156.979   2
   1  -4 -41 4928.15 168.875   1
  -1  -4  41 3929.32 124.381   1
   1  -4 -40 1042.90 131.887   1
  -1  -4  40 1405.56 151.755   1
   1  -4 -40 1294.74 141.639   2
  -1  -4  40 1388.59 82.6687   2
   1  -4 -40 982.914 105.155   2
   1  -4 -40 1207.00 117.175   1
  -1  -4  40 1571.89 92.1335   1
   1  -4 -39 4556.58 193.082   1
   1  -4 -39 4722.32 191.796   2
  -1  -4  39 4944.73 117.652   2
   1  -4 -39 4648.08 161.552   1
  -1  -4  39 5012.39 129.095   1
   1  -4 -38 1406.94 143.694   1
   1  -4 -38 1412.96 111.629   2
  -1  -4  38 1018.02 138.379   1
   1  -4 -38 2037.07 156.337   2
  -1  -4  38 1103.22 81.7325   2
  -1  -4  38 1079.82 84.0283   1
   1  -4 -38 1818.76 126.521   1
  -1  -4  37 984.487 81.9517   1
   1  -4 -37 343.507 121.155   2
  -1  -4  37 905.276 134.142   1
   1  -4 -37 213.019 95.9772   1
  -1  -4  37 931.802 76.4927   2
   1  -4 -37 325.791 123.133   1
   1  -4 -37 209.239 89.6241   2
  -1  -4  36 564.298 78.5510   1
   1  -4 -36 1034.90 130.351   2
  -1  -4  36 852.842 70.9069   2
  -1  -4  36 717.058 128.712   1
   1  -4 -36 728.097 99.0228   2
   1  -4 -36 929.629 136.651   1
   1  -4 -36 969.389 107.320   1
  -1  -4  35 1322.11 85.8390   1
   1  -4 -35 1618.85 132.643   2
  -1  -4  35 1593.53 76.5108   2
  -1  -4  35 1366.83 138.698   1
   1  -4 -35 1286.75 105.031   2
   1  -4 -35 1328.91 141.170   1
   1  -4 -35 1443.27 115.103   1
  -1  -4  34 2734.77 100.194   1
   1  -4 -34 2409.41 145.982   2
  -1  -4  34 2340.87 84.9465   2
  -1  -4  34 2626.52 151.743   1
   1  -4 -34 2083.93 111.174   2
   1  -4 -34 2198.45 154.964   1
   1  -4 -34 2502.50 132.328   1
  -1  -4  33 6189.19 130.798   1
   1  -4 -33 6391.61 199.226   2
  -1  -4  33 5484.45 108.084   2
  -1  -4  33 6095.55 190.187   1
   1  -4 -33 5449.33 149.448   2
   1  -4 -33 5660.69 202.051   1
   1  -4 -33 6213.71 176.135   1
  -1  -4  32 1441.68 82.8918   1
   1  -4 -32 3761.62 163.266   2
  -1  -4  32 1365.84 72.8178   2
  -1  -4  32 1434.40 129.591   1
   1  -4 -32 2515.50 114.570   2
   1  -4 -32 3746.20 142.835   1
   1  -4 -32 3685.71 174.705   1
   1  -4 -31 4441.80 184.311   1
   1  -4 -31 4670.35 179.291   2
   1  -4 -31 4299.46 141.943   1
  -1  -4  31 3740.23 94.1125   2
   1  -4 -31 3866.44 130.826   2
  -1  -4  31 4231.98 111.083   1
  -1  -4  31 3900.76 158.181   1
   1  -4 -30 11991.3 267.287   1
   1  -4 -30 12968.1 257.584   2
   1  -4 -30 13792.6 223.861   1
  -1  -4  30 12375.9 138.319   2
   1  -4 -30 10837.2 192.304   2
  -1  -4  30 14940.6 179.292   1
  -1  -4  30 15354.4 249.532   1
   1  -4 -29 6096.04 200.043   1
   1  -4 -29 5708.30 188.396   2
  -1  -4  29 4157.80 88.9575   2
  -1  -4  29 5581.62 122.652   1
   1  -4 -29 4995.23 143.600   2
   1  -4 -29 6623.38 160.891   1
  -1  -4  29 5862.01 168.814   1
  -1  -4  28 1123.71 62.2686   2
  -1  -4  28 1787.70 85.4709   1
  -1  -4  28 1744.96 118.368   1
   1  -4 -28 4191.24 133.958   1
   1  -4 -28 3279.09 161.810   1
   1  -4 -27 124.593 82.6384   1
  -1  -4  27 167.944 93.2251   1
  -1  -4  27 146.969 64.4247   1
   1  -4 -27 101.495 101.210   1
   1  -4 -27 73.2879 74.9960   2
  -1  -4  27 78.1113 47.5054   2
   1  -4 -26 342.961 109.258   1
  -1  -4  26 1237.17 106.866   1
  -1  -4  26 1200.41 77.0190   1
  -1  -4  26 617.117 49.2800   2
   1  -4 -26 301.685 87.6655   1
   1  -4 -25 2842.68 153.691   2
   1  -4 -25 3023.03 127.041   1
   1  -4 -25 2609.50 119.390   2
   1  -4 -25 3108.40 155.751   1
  -1  -4  25 5040.87 112.363   1
  -1  -4  25 4927.31 141.899   1
  -1  -4  24 1475.61 100.829   1
   1  -4 -24 1191.20 131.200   2
   1  -4 -24 1402.05 96.9329   1
   1  -4 -24 1149.26 97.6963   2
   1  -4 -24 1294.57 131.565   1
   1  -4 -23 3885.34 128.686   2
   1  -4 -23 4086.42 166.166   2
   1  -4 -23 3734.47 127.592   1
   1  -4 -22 3788.71 127.748   2
   1  -4 -22 3963.09 171.836   1
  -1  -4  22 3289.76 87.6057   1
   1  -4 -22 4576.47 165.287   2
   1  -4 -22 4372.06 132.517   1
   1  -4 -21 14969.3 214.113   2
   1  -4 -21 13857.5 268.754   1
   1  -4 -20 10377.3 181.326   2
  -1  -4  20 10100.9 130.445   1
   1  -4 -19 6356.76 175.431   2
   1  -4 -19 6170.07 147.136   2
   1  -4 -18 13282.4 221.892   2
   1  -4 -18 12385.9 193.423   2
  -1  -4  18 14796.5 143.723   1
   1  -4 -18 16118.6 283.700   1
   1  -4 -17 4740.57 127.856   2
   1  -4 -17 5537.60 176.865   1
  -1  -4  17 4544.26 88.5921   1
   1  -4 -17 6353.16 167.714   2
   1  -4 -17 6384.98 153.694   1
   1  -4 -16 6119.86 142.890   2
   1  -4 -16 6613.41 201.597   1
  -1  -4  16 6492.27 97.6192   1
   1  -4 -16 6405.20 161.403   2
   1  -4 -15 2501.29 108.351   2
   1  -4 -15 2801.31 128.311   2
   1  -4 -15 2825.52 108.929   1
   1  -4 -14 6377.26 193.289   1
   1  -4 -14 6369.88 160.032   2
   1  -4 -14 6061.30 143.720   2
  -1  -4  14 6224.58 87.1072   1
  -1  -4  13 4574.26 77.7148   1
   1  -4 -13 4722.86 125.053   1
   1  -4 -12 6680.71 142.121   2
   1  -4 -12 6883.39 208.495   1
   1  -4 -12 8254.56 156.258   1
   1  -4 -12 8191.93 176.629   2
   1  -4 -11 2824.56 102.467   2
   1  -4 -11 2929.81 114.166   1
   1  -4 -11 2595.01 119.867   2
   1  -4 -11 2420.98 154.992   1
   1  -4 -10 2010.02 88.7507   2
   1  -4 -10 2505.38 107.393   1
   1  -4 -10 1987.74 102.878   2
   1  -4 -10 2356.17 146.160   1
   1  -4  -9 1936.43 84.9233   2
   1  -4  -9 1960.52 95.5943   1
   1  -4  -9 2221.66 138.669   1
   1  -4  -8 3646.65 98.7309   2
   1  -4  -8 4827.65 121.738   1
   1  -4  -8 4358.68 122.067   2
   1  -4  -8 3581.50 154.055   1
   1  -4  -7 11511.9 225.860   1
   1  -4  -7 11252.8 162.683   2
   1  -4  -6 8801.64 218.183   1
   1  -4  -6 10170.2 163.705   1
   1  -4  -6 8885.87 151.445   2
   1  -4  -6 10340.2 176.314   2
   1  -4  -5 2410.59 145.963   1
   1  -4  -5 2557.48 104.868   1
   1  -4  -5 2409.69 108.909   2
   1  -4  -4 5200.26 125.040   1
   1  -4  -4 5608.01 122.964   2
   1  -4  -4 5309.39 129.833   2
   1  -4  -3 6441.41 176.244   1
   1  -4  -3 6354.32 137.875   2
   1  -4  -3 6774.29 145.230   1
   1  -4  -2 9197.08 163.288   2
   1  -4  -2 9172.39 162.568   1
   1  -4  -1 4228.49 107.432   2
   1  -4  -1 3094.87 112.339   2
   1  -4  -1 2973.30 117.863   1
   1  -4  -1 4205.18 163.326   1
   1  -4   0 2347.55 94.2526   2
   1  -4   0 3068.96 108.908   2
   1  -4   0 3095.30 116.978   1
   1  -4   0 2552.14 152.116   1
   1  -4   1 1539.55 91.4291   2
   1  -4   1 1649.87 92.0483   2
   1  -4   2 2807.82 108.450   1
   1  -4   2 4163.70 122.479   2
   1  -4   2 2823.12 105.754   2
  -1  -4  -2 4773.17 75.7837   1
   1  -4   2 3258.54 157.975   1
   1  -4   3 2340.20 109.983   1
   1  -4   3 2438.91 99.0688   2
   1  -4   3 2398.47 102.873   2
  -1  -4  -3 2139.29 65.4370   1
   1  -4   3 2346.41 147.862   1
   1  -4   4 4916.51 135.909   1
   1  -4   4 5810.75 127.596   2
   1  -4   4 4555.59 109.100   2
  -1  -4  -4 3910.41 83.4352   1
   1  -4   4 5328.08 184.168   1
   1  -4   5 3605.08 123.188   1
   1  -4   5 5610.26 129.613   2
   1  -4   5 3483.77 96.5682   2
  -1  -4  -5 3590.19 84.6130   1
   1  -4   5 6136.69 195.735   1
   1  -4   6 7704.75 158.489   1
   1  -4   6 7878.95 151.897   2
   1  -4   6 7618.71 129.019   2
   1  -4   6 7299.55 223.926   1
   1  -4   7 12878.5 197.305   1
   1  -4   7 14404.2 193.534   2
   1  -4   7 13207.9 155.296   2
   1  -4   7 14102.5 283.533   1
   1  -4   8 7177.08 156.411   1
   1  -4   8 9106.56 164.225   2
   1  -4   8 8557.24 128.523   2
  -1  -4  -8 6232.89 120.262   1
   1  -4   8 8676.81 240.496   1
   1  -4   9 2894.69 85.0556   2
   1  -4   9 3879.08 120.514   2
  -1  -4  -9 2217.35 94.7636   1
   1  -4   9 3575.85 183.773   1
   1  -4   9 2717.82 115.867   1
  -1  -4 -10 1730.63 101.064   1
   1  -4  10 1991.16 77.5408   2
   1  -4  10 2881.86 111.404   2
  -1  -4 -10 2055.33 60.9757   1
   1  -4  10 2805.50 178.930   1
   1  -4  10 1801.00 96.9964   1
  -1  -4 -11 1867.36 110.044   1
   1  -4  11 2800.08 90.5158   2
   1  -4  11 3119.04 114.592   2
  -1  -4 -11 2091.07 65.2812   1
   1  -4  11 2899.19 171.862   1
   1  -4  11 2776.01 113.237   1
  -1  -4 -12 8613.10 173.396   1
   1  -4  12 9701.18 146.945   2
   1  -4  12 11703.7 185.374   2
  -1  -4 -12 7671.58 105.227   1
   1  -4  12 11115.1 261.428   1
   1  -4  12 7517.10 167.877   1
   1  -4  13 5912.22 208.729   1
  -1  -4 -13 4751.20 145.415   1
   1  -4  13 6894.72 154.202   2
   1  -4  13 5870.85 116.721   2
  -1  -4 -13 4573.61 88.6432   1
   1  -4  14 12107.0 250.656   1
  -1  -4 -14 10843.1 193.645   1
   1  -4  14 13220.8 198.612   2
   1  -4  14 12591.4 160.199   1
  -1  -4 -14 10284.6 128.440   1
   1  -4  14 11057.7 153.352   2
  -1  -4 -15 3892.55 91.3231   1
  -1  -4 -15 1931.43 66.5467   2
   1  -4  15 7146.08 159.362   2
   1  -4  15 7143.50 138.153   1
  -1  -4 -15 4201.24 142.257   1
   1  -4  15 7431.26 206.043   1
   1  -4  15 5981.14 119.996   2
  -1  -4 -16 5734.40 109.106   1
  -1  -4 -16 6423.56 164.530   1
  -1  -4 -16 4259.30 93.2849   2
   1  -4  16 6164.00 126.627   1
   1  -4  16 5083.46 113.448   2
   1  -4  16 7146.61 212.517   1
   1  -4  16 3770.70 134.403   2
  -1  -4 -17 4784.23 105.137   1
   1  -4  17 6741.73 154.877   2
   1  -4  17 8793.39 143.838   1
  -1  -4 -17 2443.45 90.2525   2
   1  -4  17 7242.09 127.872   2
   1  -4  17 6687.11 206.116   1
  -1  -4 -17 3875.52 144.172   1
  -1  -4 -18 5773.95 115.739   1
   1  -4  18 7198.23 158.128   2
   1  -4  18 5676.20 123.897   1
  -1  -4 -18 4390.88 113.404   2
   1  -4  18 5965.99 121.996   2
   1  -4  18 6958.88 201.890   1
  -1  -4 -18 4951.20 159.010   1
  -1  -4 -19 8897.69 138.762   1
   1  -4  19 9594.77 183.687   2
   1  -4  19 8677.03 146.273   1
  -1  -4 -19 6437.97 131.755   2
   1  -4  19 8191.65 132.693   2
   1  -4  19 9432.08 233.200   1
  -1  -4 -19 7521.70 179.988   1
  -1  -4 -20 23268.6 215.512   1
  -1  -4 -20 21974.8 228.191   2
   1  -4  20 31901.2 263.820   1
   1  -4  20 36737.6 342.718   2
   1  -4  20 30205.5 237.501   2
  -1  -4 -20 27450.7 303.195   1
   1  -4  20 33182.9 398.148   1
   1  -4  21 13458.4 171.326   2
   1  -4  21 13323.5 229.510   2
   1  -4  21 10504.6 160.416   1
  -1  -4 -21 8859.74 158.355   2
  -1  -4 -21 12278.0 164.248   1
   1  -4  21 10582.1 257.745   1
  -1  -4 -21 11379.3 213.175   1
  -1  -4 -22 2492.98 133.230   1
  -1  -4 -22 2001.34 106.250   2
   1  -4  22 2340.55 90.2382   2
  -1  -4 -22 2328.42 92.2711   1
   1  -4  22 2858.08 131.900   2
   1  -4  22 2044.62 91.2206   1
   1  -4  22 2871.36 161.469   1
  -1  -4 -23 2641.54 137.324   1
  -1  -4 -23 2846.38 98.2403   1
  -1  -4 -23 1913.94 104.778   2
   1  -4  23 2063.96 90.4074   2
   1  -4  23 2386.24 127.486   2
   1  -4  23 2304.09 89.8473   1
   1  -4  23 2295.23 156.686   1
  -1  -4 -24 3945.07 155.728   1
  -1  -4 -24 3757.28 108.883   1
  -1  -4 -24 3248.61 120.163   2
   1  -4  24 4905.64 120.396   2
   1  -4  24 4354.92 149.428   2
  -1  -4 -24 3400.70 95.1360   2
   1  -4  24 4513.74 116.573   1
   1  -4  24 4273.11 186.251   1
  -1  -4 -25 3367.65 141.357   1
  -1  -4 -25 3369.13 107.238   1
  -1  -4 -25 2575.76 123.014   2
   1  -4  25 6645.90 139.546   2
   1  -4  25 7081.22 181.247   2
  -1  -4 -25 2615.22 92.8218   2
   1  -4  25 5305.83 126.583   1
   1  -4  25 7088.21 206.549   1
  -1  -4 -26 285.490 69.8729   1
   1  -4  26 428.396 124.780   1
  -1  -4 -26 222.754 61.8535   2
   1  -4  26 427.761 72.7187   2
   1  -4  26 405.050 108.248   2
   1  -4  26 385.054 73.1638   1
  -1  -4 -26 309.059 101.565   1
  -1  -4 -27 423.218 108.545   1
  -1  -4 -27 406.618 71.3446   1
  -1  -4 -27 321.581 96.8680   2
   1  -4  27 334.360 72.3407   2
   1  -4  27 330.450 108.125   2
  -1  -4 -27 270.751 59.1810   2
   1  -4  27 343.777 70.1171   1
   1  -4  27 331.215 124.000   1
  -1  -4 -28 3884.50 159.827   1
  -1  -4 -28 4463.85 123.331   1
  -1  -4 -28 3351.63 144.722   2
   1  -4  28 3417.41 122.666   2
   1  -4  28 3055.82 145.603   2
   1  -4  28 2531.55 104.626   1
  -1  -4 -28 4322.33 107.538   2
  -1  -4 -29 3694.29 160.468   1
  -1  -4 -29 4421.99 129.607   1
  -1  -4 -29 3269.43 159.584   2
   1  -4  29 4483.67 122.718   2
   1  -4  29 4819.47 180.842   2
  -1  -4 -29 4325.32 107.644   2
   1  -4  29 4926.70 200.995   1
   1  -4  29 4056.90 128.771   1
  -1  -4 -30 9274.82 218.702   2
   1  -4  30 9211.75 252.862   1
  -1  -4 -30 10792.8 234.092   1
  -1  -4 -30 12089.3 194.837   1
   1  -4  30 10808.7 247.808   2
  -1  -4 -30 9628.42 149.606   2
   1  -4  30 10625.3 171.399   2
   1  -4  31 7143.90 228.894   1
  -1  -4 -31 7007.14 200.541   1
  -1  -4 -31 8137.65 167.044   1
   1  -4  31 8378.69 237.634   2
   1  -4  31 7782.11 153.331   2
  -1  -4 -31 7184.70 137.261   2
   1  -4  32 3427.63 175.282   1
  -1  -4 -32 3056.21 155.134   1
  -1  -4 -32 3536.90 124.720   1
   1  -4  32 3867.44 184.468   2
   1  -4  32 3583.12 115.859   2
  -1  -4 -32 3298.11 105.784   2
  -1  -4 -33 3357.19 167.405   2
  -1  -4 -33 3461.53 167.055   1
   1  -4  33 3458.29 173.306   2
   1  -4  33 3787.89 117.824   2
   1  -4  34 1232.28 87.9964   2
  -1  -4 -34 2244.67 104.750   2
  -1  -4 -34 2210.72 110.257   1
   1  -4  34 735.618 79.6383   1
  -1  -4 -34 1628.96 146.146   2
   1  -4  34 1145.10 140.288   1
   1  -4  34 1395.49 138.265   2
  -1  -4 -34 1251.96 141.333   1
  -1  -4 -35 4178.44 129.940   2
   1  -4  35 4427.14 126.724   2
  -1  -4 -35 5136.17 147.531   1
   1  -4  35 3606.59 124.641   1
  -1  -4 -35 4229.91 177.940   2
   1  -4  35 4521.42 189.475   1
   1  -4  35 4834.13 192.876   2
  -1  -4 -35 5533.01 195.906   1
  -1  -4 -36 709.340 85.2876   2
   1  -4  36 2612.79 103.282   2
   1  -4  36 1916.67 108.875   1
  -1  -4 -36 986.204 96.3452   1
  -1  -4 -36 797.455 129.961   2
   1  -4  36 2643.90 171.122   2
   1  -4  36 2456.09 159.081   1
  -1  -4 -37 1358.41 95.1633   2
   1  -4  37 613.079 89.5109   1
  -1  -4 -37 1240.71 101.315   1
   1  -4  37 644.504 80.0564   2
   1  -4  37 641.440 134.263   1
   1  -4  37 594.998 146.561   2
  -1  -4 -37 757.541 132.184   2
  -1  -4 -38 2798.33 115.000   2
   1  -4  38 3895.49 133.549   1
  -1  -4 -38 3139.01 129.655   1
  -1  -4 -38 3198.77 168.035   2
   1  -4  38 4326.98 194.848   1
   1  -4  38 4811.81 215.366   2
  -1  -4 -38 3535.90 174.328   1
  -1  -4 -39 3024.02 119.234   2
   1  -4  39 1461.70 101.130   1
  -1  -4 -39 3096.27 135.176   1
  -1  -4 -39 2151.05 157.149   2
   1  -4  39 2195.20 168.095   1
   1  -4  39 2477.26 186.923   2
  -1  -4 -39 2243.84 162.741   1
  -1  -4 -40 2580.72 117.992   2
   1  -4  40 2247.26 119.312   1
  -1  -4 -40 2407.24 124.300   1
  -1  -4 -40 2763.95 165.234   2
   1  -4  40 2127.13 164.559   1
   1  -4  40 2679.06 191.087   2
  -1  -4 -40 2889.35 176.187   1
  -1  -4 -41 9787.53 194.114   2
  -1  -4 -41 11121.8 217.487   1
   1  -4  41 8977.40 189.360   1
  -1  -4 -41 8494.90 236.345   2
   1  -4  41 9443.05 262.408   1
  -1  -4 -41 9279.62 249.530   1
   1  -4  41 11179.9 300.441   2
   1  -4  42 2682.06 191.139   2
   1  -4  42 3137.42 117.720   2
   1  -4  42 2462.30 174.178   1
  -1  -4 -42 3138.66 179.129   1
  -1  -4 -42 3146.78 136.818   1
   1  -4  42 2581.97 120.149   1
   1  -4  43 6592.64 255.316   2
   1  -4  43 6045.34 147.948   2
   1  -4  43 6395.45 227.031   1
  -1  -4 -43 5037.12 153.448   2
  -1  -4 -43 4033.03 190.727   1
  -1  -4 -43 5215.63 168.614   1
   1  -4  43 5572.99 152.633   1
   1  -4  44 1571.16 186.770   2
  -1  -4 -44 1277.90 104.369   2
   1  -4  44 1824.28 101.756   2
   1  -4  44 1259.85 153.075   1
  -1  -4 -44 1197.67 117.269   1
   1  -4  44 886.540 89.8460   1
  -1  -4 -44 1149.11 149.142   1
   1  -4  45 510.280 171.375   2
  -1  -4 -45 754.487 96.0068   2
   1  -4  45 539.190 83.6214   2
  -1  -4 -45 600.141 140.846   2
   1  -4  45 515.519 138.687   1
  -1  -4 -45 784.906 104.889   1
   1  -4  45 281.806 82.5154   1
  -1  -4 -45 688.343 143.574   1
   1  -4  46 1253.93 189.967   2
  -1  -4 -46 1037.64 102.130   2
   1  -4  46 1176.11 96.0020   2
  -1  -4 -46 855.870 150.339   2
   1  -4  46 1083.23 149.376   1
   1  -4  46 968.366 96.5702   1
  -1  -4 -46 1248.56 113.160   1
  -1  -4 -46 1095.52 150.919   1
   1  -4  47 5277.65 253.000   2
  -1  -4 -47 4164.74 147.497   2
   1  -4  47 5005.29 143.293   2
  -1  -4 -47 4193.03 200.497   2
   1  -4  47 4949.74 224.445   1
   1  -4  47 4395.75 141.198   1
  -1  -4 -47 4705.01 167.328   1
  -1  -4 -47 4156.28 199.532   1
   1  -4  48 1699.58 191.466   2
  -1  -4 -48 1094.71 106.157   2
   1  -4  48 1688.65 104.372   2
  -1  -4 -48 967.442 153.811   2
   1  -4  48 1926.43 176.088   1
   1  -4  48 1129.14 98.0401   1
  -1  -4 -48 1275.31 118.850   1
  -1  -4 -48 1023.42 153.164   1
   1  -4  49 3986.66 232.468   2
  -1  -4 -49 3242.00 139.370   2
   1  -4  49 3587.73 131.242   2
  -1  -4 -49 3662.28 193.405   2
   1  -4  49 3564.17 208.792   1
   1  -4  49 2860.22 124.345   1
  -1  -4 -49 4456.13 169.883   1
  -1  -4 -49 4025.89 202.426   1
   1  -4  50 2162.39 206.059   2
  -1  -4 -50 1234.07 108.745   2
   1  -4  50 1926.48 112.506   2
  -1  -4 -50 1528.04 162.855   2
   1  -4  50 1753.12 177.812   1
   1  -4  50 1534.17 106.962   1
  -1  -4 -50 1705.95 130.802   1
  -1  -4 -50 1602.61 165.220   1
   1  -4  51 4644.10 259.088   2
  -1  -4 -51 3952.91 152.027   2
   1  -4  51 4675.95 148.556   2
  -1  -4 -51 4260.32 211.109   2
   1  -4  51 4411.07 233.913   1
   1  -4  51 4217.80 142.011   1
  -1  -4 -51 5168.68 184.525   1
  -1  -4 -51 4832.72 220.406   1
   1  -4  52 7589.39 312.633   2
  -1  -4 -52 4298.52 159.539   2
   1  -4  52 7319.12 184.448   2
  -1  -4 -52 4236.87 213.608   2
   1  -4  52 6827.15 268.959   1
   1  -4  52 4264.93 146.912   1
  -1  -4 -52 5224.97 184.518   1
  -1  -4 -52 4345.25 220.903   1
   1  -4  53 3285.62 152.305   2
  -1  -4 -53 1779.21 177.781   2
   1  -4  53 2666.21 210.618   1
   1  -4  53 2268.44 124.401   1
  -1  -4 -53 2815.10 151.148   1
  -1  -4 -53 2161.67 184.008   1
   1  -4  54 9085.38 327.864   2
  -1  -4 -54 9104.39 213.098   2
   1  -4  54 9795.95 219.413   2
  -1  -4 -54 9732.29 282.145   2
   1  -4  54 7534.79 298.615   1
  -1  -4 -54 10324.0 296.108   1
  -1  -4 -54 10102.0 239.944   1
   1  -4  54 7631.68 190.108   1
  -1  -4 -55 1376.09 123.839   1
   1  -4  55 617.379 101.863   1
   1  -4  55 910.055 116.235   2
  -1  -4 -55 1092.38 166.782   2
   1  -4  55 522.757 177.833   1
  -1  -4 -55 1276.27 167.112   1
   1  -4  55 785.137 198.113   2
  -1  -4 -56 3007.52 149.474   2
   1  -4  56 3900.48 161.531   2
  -1  -4 -56 3395.79 207.313   2
   1  -4  56 3221.01 232.179   1
  -1  -4 -56 4044.47 172.345   1
   1  -4  56 3127.87 142.315   1
  -1  -4 -56 3306.15 204.115   1
   1  -4  57 3415.60 255.737   2
  -1  -4 -57 2265.92 139.618   2
   1  -4  57 4042.03 162.743   2
  -1  -4 -57 2643.46 198.272   2
   1  -4  57 3143.46 240.955   1
  -1  -4 -57 2313.38 188.453   1
  -1  -4 -57 2513.71 151.309   1
   1  -4  57 2595.22 137.161   1
   1  -4  58 421.293 99.0051   1
   1  -4  58 770.811 117.453   2
  -1  -4 -58 69.5291 151.135   2
   1  -4  58 606.653 180.183   1
   1  -4  58 556.346 197.482   2
  -1  -4 -58 101.303 143.855   1
  -1  -4 -59 6514.81 253.823   1
  -1  -4 -59 6268.30 255.471   2
   1  -4  59 4695.26 289.961   2
   1  -4  59 5914.66 189.266   2
   1  -4  59 4887.82 167.509   1
  -1  -4 -60 1571.68 128.537   2
  -1  -4 -60 1411.66 172.578   1
  -1  -4 -60 1257.75 180.614   2
   1  -4  60 1265.46 219.465   2
   1  -4  60 1266.52 127.119   2
   1  -4  60 1280.98 116.678   1
  -1  -4 -61 1198.34 125.985   2
   1  -4  61 1571.13 134.661   2
   1  -4  61 1375.33 126.905   1
  -1  -4 -61 1406.98 183.553   2
  -1  -4 -61 1365.35 170.851   1
   1  -4  61 1337.73 236.634   2
   1  -4  62 674.859 120.031   2
  -1  -4 -62 680.932 156.157   1
   1  -4  62 507.348 109.319   1
   1  -4  62 508.150 218.896   2
  -1  -4 -62 947.396 177.096   2
  -1  -4 -63 336.669 158.301   2
   1  -4  63 322.076 105.972   1
   1  -4  63 318.261 111.687   2
  -1  -4 -63 335.948 147.474   1
  -1  -4 -64 1188.60 173.495   1
   1  -4  64 1276.96 125.311   1
  -1  -4 -65 776.928 167.247   1
   1  -4  76 1416.20 143.283   2
  -1  -4 -77 2915.47 252.724   2
   1  -4  77 4809.83 196.288   2
  -1  -4 -78 1692.87 237.837   2
   1  -4  79 533.455 143.418   1
  -1  -4 -79 979.176 215.547   2
   1  -4  79 903.313 138.514   2
   1  -4  80 4141.47 205.705   1
  -1  -4 -80 3716.37 269.667   2
   1  -4  80 4323.67 201.699   2
  -1  -4 -81 2613.41 253.696   2
  -1  -4 -81 2501.37 225.016   1
   1  -4  81 2280.83 183.503   1
  -1  -4 -82 2517.77 260.453   2
  -1  -4 -82 2639.74 224.288   1
   1  -4  82 2481.82 189.376   1
   1  -4  82 2849.38 175.966   2
  -1  -4 -83 688.864 214.697   2
   1  -4  83 1213.88 144.849   2
  -1  -4 -83 832.811 188.727   1
   1  -4  83 1036.26 158.252   1
  -1  -4 -84 89.9620 171.741   1
   1  -4  84 249.023 124.836   2
  -1  -4 -84 11.7318 198.536   2
   1  -4  84 165.214 139.117   1
   1  -4  85 560.497 134.092   2
  -1  -4 -85 532.323 215.127   2
  -1  -4 -85 590.689 189.250   1
   1  -4  85 396.550 142.282   1
  -1  -4 -86 151.592 173.845   1
   1  -4  86 250.339 130.012   2
   1  -4  86 193.570 135.382   1
  -1  -4 -86 229.827 209.105   2
   1  -4  87 823.130 143.868   2
  -1  -4 -87 539.276 188.187   1
   1  -4  87 579.472 143.806   1
  -1  -4 -87 464.225 216.693   2
   1  -4  88 1078.04 141.842   2
  -1  -4 -88 499.329 186.809   1
   1  -4  88 840.168 148.916   1
  -1  -4 -88 652.553 224.869   2
   1  -4  89 503.160 146.398   1
  -1  -4 -89 473.157 216.095   2
   1  -4  89 703.211 135.128   2
  -1  -4 -90 1082.72 241.424   2
   1  -4  90 1090.18 142.999   2
  -1  -4 -90 1006.91 202.373   1
   1  -4  90 686.439 152.086   1
   1  -4  91 513.855 129.329   2
  -1  -4 -91 592.897 220.443   2
  -1  -4 -91 454.208 187.103   1
   1  -4  91 434.259 144.471   1
  -1  -4 -92 227.667 180.815   1
  -1  -4 -92 207.796 221.379   2
   1  -4  92 320.573 121.265   2
   1  -4  92-5.09641 135.267   1
  -1  -4 -93 321.086 186.391   1
   1  -4  93 154.329 117.534   2
  -1  -4 -93 343.183 220.964   2
   1  -4  93 84.8358 135.534   1
   1  -4  94 639.802 135.189   2
  -1  -4 -94 564.894 233.794   2
   1  -4  94 327.441 145.560   1
  -1  -4 -94 634.681 191.198   1
  -1  -4 -95 365.797 236.344   2
   1  -4  95 465.991 130.605   2
  -1  -4 -95 297.218 186.233   1
  -1  -4 -96 196.533 221.438   2
  -1  -4 -96 270.460 198.170   1
   1  -4  96 270.471 132.382   2
  -1  -4 -97 232.601 194.446   1
  -1  -4 -97 189.037 233.332   2
   1  -4  97 30.8250 121.851   2
   1  -4  97 50.4401 147.299   1
  -1  -4 -98 225.854 194.768   1
   1  -4  98 242.087 155.239   1
   1  -4  98 217.839 133.759   2
  -1  -4 -99 246.027 196.474   1
   1  -4  99 229.319 148.961   1
   1  -4  99 306.724 125.221   2
  -1  -4 -99 169.526 225.841   2
  -1  -4-100 1099.49 270.456   2
  -1  -4-100 1300.61 242.823   1
   1  -4 100 1041.49 173.444   1
  -1  -4-101 572.702 220.788   1
  -1  -4-101 208.821 233.940   2
   1  -4 101 148.487 142.011   1
   1  -4 101 211.805 133.811   2
  -1  -4-102 730.236 252.166   2
  -1  -4-102 952.568 244.853   1
   1  -4 102 428.792 155.420   1
   1  -4 102 544.232 133.927   2
  -1  -4-103 2609.70 306.354   2
  -1  -4-103 2927.21 294.449   1
   1  -4 103 2124.79 201.201   1
   1  -4 103 3183.81 190.020   2
  -1  -4-104 554.499 242.781   2
  -1  -4-104 925.270 248.828   1
   1  -4 104 1123.51 175.366   1
   1  -4 104 1340.88 154.611   2
  -1  -4-105 784.231 258.774   2
   1  -4 105 1403.49 157.252   2
  -1  -4-105 834.272 247.328   1
   1  -4 105 758.975 167.857   1
   1  -4 106 222.280 125.643   2
   1  -4 106 167.089 149.645   1
  -1  -4-106 164.067 243.325   2
  -1  -4-106 134.529 220.049   1
   1  -4 107 434.432 162.607   1
  -1  -4-107 498.998 235.405   1
  -1  -4-107 416.986 253.046   2
  -1  -4-108 1124.16 277.053   2
   1  -4 108 1395.55 164.078   2
   1  -4 108 1126.69 189.860   1
   1  -4 109 1882.99 168.935   2
   1  -4 109 1329.36 196.709   1
  -1  -4-109 1921.84 300.021   2
   1  -4 110 690.070 144.044   2
   1  -4 110 602.350 179.978   1
  -1  -4-110 65.6150 247.902   2
  -1  -4-110 268.300 233.654   1
  -1  -4-111 954.815 279.605   2
   1  -4 111 538.232 180.888   1
  -1  -4-111 1178.76 256.572   1
  -1  -4-112 687.369 270.626   2
   1  -4 112 306.179 173.259   1
  -1  -4-112 820.743 247.318   1
  -1  -4-113 1018.88 279.642   2
  -1  -4-113 1063.45 258.892   1
   1  -4 113 668.632 189.325   1
   1  -4 114 283.836 174.927   1
  -1  -4-114 139.492 227.440   1
   1  -4 115 432.651 185.691   1
  -1  -4-115 410.706 248.022   1
  -1  -4-116 40.2677 234.224   1
  -1  -4-117 191.599 238.670   1
  -1  -4-118 175.849 242.534   1
  -1  -4-119 553.128 252.869   1
  -1  -3 130 679.772 222.489   1
  -1  -3 129 1842.05 258.066   1
  -1  -3 128 568.539 218.959   1
  -1  -3 127 344.938 209.525   1
  -1  -3 126 1395.44 241.342   1
  -1  -3 125 268.374 200.597   1
  -1  -3 125 183.154 135.929   2
   1  -3-124 1.89679 276.307   2
  -1  -3 124 336.786 141.075   2
  -1  -3 124 231.577 194.391   1
   1  -3-123 721.465 294.044   2
  -1  -3 123 1141.89 219.801   1
  -1  -3 123 1116.63 168.704   2
   1  -3-122 26.1879 275.997   2
  -1  -3 122 32.8867 140.584   2
  -1  -3 122 84.5046 178.680   1
  -1  -3 121 2820.37 206.584   2
  -1  -3 121 2598.46 251.902   1
  -1  -3 120 1594.26 224.796   1
  -1  -3 120 1480.18 182.821   2
  -1  -3 119 504.325 192.858   1
   1  -3-119 285.506 283.218   2
  -1  -3 119 504.857 150.999   2
  -1  -3 118 714.909 196.561   1
  -1  -3 118 777.770 155.046   2
   1  -3-117 1027.79 304.881   2
  -1  -3 117 2311.23 192.474   2
  -1  -3 116 6583.30 259.734   2
  -1  -3 116 5892.62 309.072   1
  -1  -3 115 5088.20 240.334   2
   1  -3-115 3034.39 296.760   1
  -1  -3 115 5312.55 292.286   1
   1  -3-115 2294.48 338.256   2
  -1  -3 114 512.087 186.813   1
   1  -3-114 324.408 265.385   2
  -1  -3 114 362.548 142.231   2
   1  -3-114 389.723 226.742   1
  -1  -3 113 1595.74 172.468   2
  -1  -3 113 1633.40 215.247   1
  -1  -3 112 8377.58 279.714   2
  -1  -3 112 8398.25 330.782   1
   1  -3-111 390.539 262.005   2
  -1  -3 111 733.247 151.552   2
  -1  -3 111 699.568 184.298   1
  -1  -3 110 7062.04 309.444   1
   1  -3-110 4060.64 369.331   2
  -1  -3 109 1782.79 173.726   2
  -1  -3 109 1368.69 204.526   1
   1  -3-109 1585.78 314.369   2
  -1  -3 108 1569.40 208.475   1
  -1  -3 108 1706.86 179.575   2
   1  -3-107 230.451 260.797   2
  -1  -3 107 629.280 178.498   1
  -1  -3 107 535.142 150.202   2
  -1  -3 106 5065.00 233.767   2
  -1  -3 106 4555.39 265.078   1
  -1  -3 105 1995.57 182.529   2
  -1  -3 105 1821.19 208.343   1
  -1  -3 104 2585.36 192.307   2
  -1  -3 104 2224.68 227.182   1
  -1  -3 103 49.2510 131.013   2
  -1  -3 103-10.9317 168.615   1
  -1  -3 102 445.993 179.045   1
  -1  -3 101 991.926 152.317   2
  -1  -3 101 1110.26 198.640   1
  -1  -3 100 227.028 172.116   1
  -1  -3 100 272.887 135.897   2
   1  -3-100 369.667 201.490   1
  -1  -3  99 235.908 170.380   1
  -1  -3  99 148.336 133.616   2
   1  -3 -99 16.6308 190.953   1
  -1  -3  98 33.0611 168.350   1
  -1  -3  98 195.458 135.975   2
   1  -3 -98-12.6596 185.375   1
  -1  -3  97 230.680 137.863   2
   1  -3 -97 159.122 191.515   1
  -1  -3  96 947.123 149.557   2
   1  -3 -96 536.843 208.303   1
  -1  -3  95 1343.00 161.146   2
   1  -3 -95 1109.87 216.912   1
   1  -3 -94 726.173 257.363   2
   1  -3 -94 547.259 206.232   1
   1  -3 -93 180.205 236.318   2
   1  -3 -93 399.719 191.766   1
   1  -3 -92 89.9927 228.742   2
   1  -3 -92 121.033 184.902   1
   1  -3 -91 552.085 245.527   2
   1  -3 -91 699.455 203.594   1
   1  -3 -90 98.2498 227.417   2
   1  -3 -90 110.232 182.929   1
   1  -3 -89 1258.15 264.515   2
   1  -3 -89 1352.40 221.069   1
   1  -3 -88 1015.46 252.284   2
   1  -3 -88 828.366 205.155   1
   1  -3 -87 3190.44 257.922   1
   1  -3 -86 857.270 246.878   2
   1  -3 -86 1091.21 209.847   1
  -1  -3  86 1328.31 168.864   1
   1  -3 -85-45.5349 178.177   1
   1  -3 -85 79.9992 233.247   2
  -1  -3  85 399.168 148.243   1
   1  -3 -84 1522.10 263.158   2
   1  -3 -84 1776.19 221.017   1
  -1  -3  83 475.532 139.828   1
   1  -3 -83 363.907 184.542   1
   1  -3 -83 285.698 228.237   2
  -1  -3  83 618.291 127.849   2
  -1  -3  82 1314.11 152.059   1
   1  -3 -82 504.920 191.479   1
   1  -3 -82 528.910 237.249   2
  -1  -3  82 1778.38 150.064   2
  -1  -3  81 585.889 139.113   1
  -1  -3  81 514.295 121.749   2
   1  -3 -81 415.363 183.878   1
   1  -3 -81 391.432 230.330   2
   1  -3 -80 301.487 174.606   1
  -1  -3  80 349.468 131.092   1
  -1  -3  80 335.772 115.749   2
  -1  -3  79 260.140 126.028   1
   1  -3 -79 587.768 184.612   1
  -1  -3  79 570.610 122.807   2
   1  -3 -79 358.738 227.204   2
  -1  -3  78 1610.25 153.471   1
   1  -3 -78 1057.51 195.822   1
  -1  -3  78 1586.22 137.720   2
   1  -3 -78 791.380 229.481   2
  -1  -3  77 601.539 134.983   1
   1  -3 -77 487.128 179.144   1
  -1  -3  77 671.767 121.519   2
   1  -3 -77 498.866 228.415   2
  -1  -3  76 1858.44 153.718   1
   1  -3 -76 2132.91 213.895   1
   1  -3 -76 1726.45 250.294   2
  -1  -3  76 2068.24 143.503   2
  -1  -3  75 771.957 132.046   1
  -1  -3  75 917.626 122.127   2
  -1  -3  74 1033.95 139.216   1
   1  -3 -74 788.049 186.247   1
  -1  -3  74 1332.46 131.366   2
   1  -3 -74 476.661 219.961   2
  -1  -3  73 1636.59 238.722   2
   1  -3 -73 303.713 173.465   1
  -1  -3  73 1095.63 134.020   1
  -1  -3  73 1499.78 131.018   2
   1  -3 -73 325.314 216.246   2
   1  -3 -72 1065.06 240.116   2
  -1  -3  72 1620.14 143.773   1
   1  -3 -72 1306.44 197.272   1
  -1  -3  72 1695.11 135.276   2
  -1  -3  71 764.575 221.558   2
   1  -3 -71 548.878 177.736   1
  -1  -3  71 577.465 123.129   1
  -1  -3  71 595.518 113.000   2
   1  -3 -71 500.634 216.458   2
   1  -3 -70 1427.21 241.244   2
   1  -3 -70 1961.42 199.722   1
  -1  -3  70 1594.13 141.237   1
  -1  -3  70 1651.30 131.141   2
  -1  -3  70 1803.47 243.480   2
   1  -3 -69 878.718 175.228   1
  -1  -3  69 1331.20 137.150   1
   1  -3 -69 539.548 220.539   2
  -1  -3  69 1435.53 127.936   2
  -1  -3  69 1555.21 240.537   2
  -1  -3  68 1318.18 133.068   1
   1  -3 -68 606.465 222.640   2
   1  -3 -68 622.410 176.976   1
  -1  -3  68 1351.48 126.614   2
  -1  -3  68 1605.12 234.405   2
  -1  -3  67 622.902 207.718   2
   1  -3 -67 581.224 172.176   1
   1  -3 -67 571.763 86.9917   2
  -1  -3  67 689.913 122.320   1
  -1  -3  67 693.856 111.479   2
   1  -3 -67 612.726 217.020   2
  -1  -3  66 2541.44 254.741   2
   1  -3 -66 1827.12 188.744   1
   1  -3 -66 1601.07 119.313   2
  -1  -3  66 2281.61 149.198   1
   1  -3 -66 1862.48 235.012   2
  -1  -3  66 2617.55 141.312   2
  -1  -3  65 443.850 205.403   2
   1  -3 -65 593.405 169.165   1
   1  -3 -65 486.940 82.1983   2
  -1  -3  65 498.114 113.956   1
   1  -3 -65 383.787 200.832   2
  -1  -3  65 592.947 109.098   2
  -1  -3  64 448.559 204.292   2
   1  -3 -64 310.356 155.492   1
   1  -3 -64 243.462 71.2748   2
  -1  -3  64 351.207 108.966   1
  -1  -3  64 475.914 103.047   2
   1  -3 -64 276.034 198.564   2
   1  -3 -63 1335.62 214.385   2
   1  -3 -63 1491.07 181.391   1
   1  -3 -63 1342.39 109.414   2
  -1  -3  63 1110.56 122.929   1
  -1  -3  63 1265.04 219.487   2
  -1  -3  63 1227.10 117.907   2
   1  -3 -62 2028.16 229.113   2
  -1  -3  62 2062.84 237.239   2
   1  -3 -62 1701.19 182.208   1
   1  -3 -62 1807.02 121.938   2
  -1  -3  62 2003.40 129.546   2
  -1  -3  61 323.532 198.160   2
   1  -3 -61 869.293 166.340   1
   1  -3 -61 875.094 94.2571   2
  -1  -3  61 273.858 100.952   1
  -1  -3  61 397.672 100.546   2
   1  -3 -61 613.384 197.469   2
  -1  -3  60 7502.83 322.212   2
   1  -3 -60 5816.18 198.136   2
  -1  -3  60 6275.76 186.918   1
   1  -3 -60 6242.21 293.177   2
   1  -3 -60 5891.23 242.072   1
  -1  -3  60 7058.83 184.258   2
  -1  -3  59 4242.21 267.935   2
   1  -3 -59 2448.01 135.298   2
  -1  -3  59 3247.62 147.138   1
   1  -3 -59 2568.95 236.257   2
   1  -3 -59 2382.95 192.085   1
  -1  -3  59 3521.84 141.252   2
  -1  -3  58 5466.35 163.717   2
   1  -3 -58 5914.45 286.140   2
  -1  -3  58 4633.93 164.494   1
   1  -3 -58 5912.07 240.386   1
  -1  -3  58 5829.41 287.779   2
  -1  -3  58 4457.24 252.663   1
   1  -3 -58 5505.54 190.801   2
   1  -3 -57 2180.51 232.696   2
  -1  -3  57 1845.46 127.194   1
   1  -3 -57 2297.68 182.958   1
  -1  -3  57 1787.43 200.063   1
   1  -3 -57 2069.41 126.906   2
  -1  -3  57 2113.53 225.576   2
  -1  -3  56 857.067 100.255   2
  -1  -3  56 837.737 175.424   1
  -1  -3  56 830.473 197.492   2
  -1  -3  56 794.378 106.524   1
   1  -3 -56 542.986 84.0143   1
   1  -3 -56 519.328 152.194   1
   1  -3 -56 542.837 79.0116   2
   1  -3 -56 567.252 204.943   2
  -1  -3  55 4092.65 143.657   2
  -1  -3  55 4069.82 260.717   2
   1  -3 -55 3893.14 162.789   1
  -1  -3  55 3837.48 151.662   1
   1  -3 -55 4950.03 220.786   1
   1  -3 -55 3848.44 258.801   2
   1  -3 -55 4623.53 172.545   2
  -1  -3  55 3553.37 232.272   1
  -1  -3  54 8198.19 179.207   2
  -1  -3  54 8191.52 190.810   1
   1  -3 -54 6488.46 205.709   1
   1  -3 -54 7971.93 257.375   1
   1  -3 -54 7021.54 290.636   2
   1  -3 -54 7248.93 203.581   2
  -1  -3  54 7712.67 290.852   1
  -1  -3  53 5007.99 147.080   2
   1  -3 -53 5749.59 272.786   2
  -1  -3  53 4732.43 155.275   1
   1  -3 -53 5422.73 187.186   1
  -1  -3  53 5313.09 266.569   2
  -1  -3  53 4513.81 237.900   1
   1  -3 -53 6043.25 188.270   2
   1  -3 -53 6476.39 233.897   1
   1  -3 -52 1746.00 111.683   2
   1  -3 -52 1691.75 164.527   1
  -1  -3  52 2903.85 120.109   2
  -1  -3  52 2759.70 229.827   2
   1  -3 -52 1718.26 201.439   2
  -1  -3  52 2312.30 124.633   1
   1  -3 -52 1472.86 113.237   1
  -1  -3  52 2763.28 205.023   1
   1  -3 -51 4066.93 150.141   2
   1  -3 -51 4026.01 202.109   1
  -1  -3  51 7513.87 167.352   2
  -1  -3  51 8107.93 303.640   2
   1  -3 -51 4400.10 242.832   2
  -1  -3  51 6672.19 173.405   1
   1  -3 -51 4181.14 169.337   1
  -1  -3  51 7009.80 264.552   1
   1  -3 -50 2439.22 116.323   2
  -1  -3  50 1312.01 196.420   2
   1  -3 -50 2824.23 177.304   1
   1  -3 -50 2399.02 134.314   1
  -1  -3  50 1527.21 109.927   1
  -1  -3  50 1229.80 169.309   1
   1  -3 -50 2405.67 202.982   2
  -1  -3  50 1325.02 101.019   2
  -1  -3  49 17203.2 390.884   2
   1  -3 -49 9522.39 266.332   1
  -1  -3  49 15276.0 235.845   1
   1  -3 -49 9671.54 256.262   1
  -1  -3  49 15917.4 353.404   1
   1  -3 -49 9303.01 295.286   2
  -1  -3  49 17853.4 229.150   2
   1  -3 -48 15159.1 311.844   1
  -1  -3  48 20797.3 422.465   2
   1  -3 -48 14818.3 312.592   1
  -1  -3  48 18470.3 256.110   1
  -1  -3  48 19308.3 378.137   1
   1  -3 -48 15043.3 345.052   2
  -1  -3  48 22596.4 251.635   2
   1  -3 -47 2457.17 141.325   1
  -1  -3  47 2177.28 207.147   2
   1  -3 -47 2633.34 176.598   1
  -1  -3  47 2040.20 114.011   1
  -1  -3  47 2260.55 184.486   1
   1  -3 -47 2454.34 199.168   2
  -1  -3  47 2361.43 104.559   2
   1  -3 -46 2092.66 131.623   1
  -1  -3  46 1619.39 200.322   2
   1  -3 -46 1943.50 160.372   1
  -1  -3  46 1676.84 110.317   1
  -1  -3  46 1506.29 166.127   1
   1  -3 -46 1862.47 182.026   2
  -1  -3  46 2031.83 100.888   2
   1  -3 -45 2197.77 136.447   1
  -1  -3  45 3244.01 223.894   2
   1  -3 -45 2243.52 170.583   1
  -1  -3  45 3286.63 127.913   1
  -1  -3  45 4226.07 206.508   1
   1  -3 -45 2267.77 183.329   2
  -1  -3  45 3778.19 120.582   2
   1  -3 -44 3719.58 161.773   1
  -1  -3  44 9097.53 287.231   2
   1  -3 -44 3733.72 194.893   1
  -1  -3  44 8386.32 173.375   1
  -1  -3  44 9593.97 267.130   1
   1  -3 -44 4219.86 211.717   2
  -1  -3  44 8272.54 149.482   2
   1  -3 -43 47955.6 518.121   1
  -1  -3  43 60810.4 635.435   2
   1  -3 -43 44915.1 494.045   1
  -1  -3  43 58023.6 409.182   1
  -1  -3  43 57734.8 572.196   1
   1  -3 -43 53758.6 557.109   2
  -1  -3  43 59816.3 369.712   2
   1  -3 -42 13991.7 282.292   1
  -1  -3  42 8215.23 266.621   2
   1  -3 -42 13814.9 291.366   1
  -1  -3  42 9107.08 174.472   1
  -1  -3  42 8588.65 241.894   1
   1  -3 -42 14351.4 309.899   2
  -1  -3  42 8412.60 155.150   2
  -1  -3  41 10683.2 253.925   1
  -1  -3  41 9788.89 284.814   2
   1  -3 -41 15724.1 306.281   1
  -1  -3  41 10511.6 182.643   1
   1  -3 -41 17381.8 332.399   2
   1  -3 -41 15910.1 298.808   1
  -1  -3  40 17803.3 308.893   1
  -1  -3  40 15314.9 326.967   2
   1  -3 -40 14922.9 292.495   1
  -1  -3  40 15761.4 217.836   1
   1  -3 -40 17573.9 342.619   2
   1  -3 -40 15744.0 302.860   1
  -1  -3  39 3121.81 115.973   1
   1  -3 -39 3360.51 169.133   1
  -1  -3  39 3715.88 170.485   1
   1  -3 -39 4001.04 204.100   2
  -1  -3  39 2592.01 196.811   2
  -1  -3  38 15875.3 323.169   2
   1  -3 -38 14623.1 316.590   2
  -1  -3  38 17627.2 281.813   1
  -1  -3  38 18175.7 213.262   2
  -1  -3  37 39518.7 406.547   1
  -1  -3  37 40985.4 301.290   2
  -1  -3  36 3350.91 154.167   1
  -1  -3  36 3587.27 108.437   2
  -1  -3  35 6894.99 133.568   2
  -1  -3  35 6515.04 183.227   1
  -1  -3  35 5993.87 136.699   1
  -1  -3  35 5801.52 210.940   2
  -1  -3  34 21194.8 210.389   2
  -1  -3  34 22038.1 299.699   1
  -1  -3  33 1141.12 110.994   1
  -1  -3  33 1021.17 148.552   2
  -1  -3  32 4549.07 153.077   1
  -1  -3  32 4043.78 181.349   2
  -1  -3  31 30763.5 336.568   1
  -1  -3  31 23738.3 330.930   2
  -1  -3  30 6092.63 175.563   1
  -1  -3  30 4894.42 177.613   2
  -1  -3  29 5255.70 166.378   1
   1  -3 -29 2854.78 116.567   2
  -1  -3  28 23922.3 294.203   1
  -1  -3  28 19993.8 288.769   2
  -1  -3  27 2416.21 124.209   1
   1  -3 -27 2569.64 118.389   2
   1  -3 -26 1853.82 103.298   2
  -1  -3  26 693.962 123.383   2
   1  -3 -25 4123.18 133.813   2
  -1  -3  25 4509.47 163.952   2
  -1  -3  24 18155.6 234.128   1
   1  -3 -24 19560.2 249.546   2
  -1  -3  23 14699.4 205.830   1
  -1  -3  23 11534.0 205.396   2
  -1  -3  22 584.500 85.6103   1
  -1  -3  22 440.984 103.817   2
  -1  -3  21 21897.6 244.642   2
  -1  -3  21 25438.3 268.386   1
   1  -3 -20 16784.1 225.030   2
  -1  -3  20 16968.9 194.712   1
   1  -3 -19 7276.39 195.218   1
  -1  -3  19 7934.42 151.796   2
  -1  -3  18 1484.75 99.9953   2
  -1  -3  18 2115.96 71.3944   2
   1  -3 -18 4710.79 126.708   2
  -1  -3  18 2689.64 93.9469   1
   1  -3 -18 5716.23 183.998   1
  -1  -3  17 47671.2 233.155   2
  -1  -3  17 45189.6 281.377   2
   1  -3 -17 42138.0 307.806   2
   1  -3 -17 44598.8 438.398   1
  -1  -3  16 4351.76 81.5974   2
  -1  -3  16 4484.33 110.069   2
   1  -3 -16 4762.01 117.102   2
  -1  -3  16 4638.36 99.8611   1
   1  -3 -16 4293.45 167.857   1
  -1  -3  15 2160.88 74.4940   1
   1  -3 -15 1946.43 142.526   1
   1  -3 -15 2228.25 96.8363   2
  -1  -3  15 1891.23 81.8940   2
  -1  -3  15 2133.42 71.6036   1
  -1  -3  14 15979.3 148.521   1
   1  -3 -14 15586.9 283.745   1
  -1  -3  13 28146.3 175.942   1
  -1  -3  13 28204.8 184.340   1
  -1  -3  12 21462.4 157.035   1
  -1  -3  12 21968.3 153.835   1
  -1  -3  11 4930.98 83.7201   1
  -1  -3  11 4888.23 80.6451   1
  -1  -3  10 31660.8 166.480   1
  -1  -3  10 30409.7 176.458   1
   1  -3  -9 20024.3 214.147   2
  -1  -3   9 20959.0 145.306   1
   1  -3  -8 7520.74 198.519   1
   1  -3  -8 7664.14 147.726   2
  -1  -3   7 8844.83 102.421   1
   1  -3  -7 8453.34 159.527   2
   1  -3  -6 2339.50 108.405   2
  -1  -3   6 2166.05 70.0329   1
  -1  -3   5 2577.99 61.1929   1
  -1  -3   5 1750.05 63.8515   1
   1  -3  -4 29706.5 274.683   2
   1  -3  -4 28357.9 263.924   2
   1  -3  -3 14060.3 194.426   2
   1  -3  -3 14563.5 249.890   1
   1  -3  -3 14205.9 178.773   1
  -1  -3   2 48930.9 160.574   1
   1  -3  -2 49652.0 338.955   1
   1  -3  -1 3399.12 117.253   2
  -1  -3   1 1672.63 43.5386   1
   1  -3  -1 3498.10 154.647   1
  -1  -3   1 1612.85 80.5691   1
   1  -3  -1 5117.86 124.005   1
   1  -3   0 3417.56 113.356   1
  -1  -3   0 5378.33 103.505   1
   1  -3   0 4441.82 168.852   1
   1  -3   0 4266.19 127.847   2
   1  -3   0 4323.07 127.267   2
  -1  -3   0 4768.17 59.8596   1
  -1  -3  -1 2080.81 51.2700   1
  -1  -3  -1 1944.99 77.4383   1
   1  -3   1 3919.96 171.123   1
   1  -3   1 5304.12 136.751   2
   1  -3   1 4798.94 128.337   1
   1  -3   1 3794.84 123.527   2
  -1  -3  -2 28682.9 157.173   1
  -1  -3  -2 29810.6 198.877   1
   1  -3   2 29891.2 370.580   1
   1  -3   2 33735.2 293.962   2
   1  -3   2 33095.5 296.621   2
   1  -3   3 9555.47 240.945   1
  -1  -3  -3 7214.10 81.3947   1
   1  -3   3 8737.53 170.426   1
   1  -3   3 9235.91 170.065   2
   1  -3   3 8071.85 178.027   2
  -1  -3  -3 8244.04 118.657   1
   1  -3   4 16175.9 217.506   2
  -1  -3  -4 19332.0 133.163   1
   1  -3   4 13035.9 204.974   2
  -1  -3  -4 20187.5 175.708   1
   1  -3   4 16287.0 294.473   1
   1  -3   5 1455.39 151.374   1
  -1  -3  -5 1834.93 78.5339   1
   1  -3   5 1509.68 103.359   2
  -1  -3  -6 8259.22 123.003   1
   1  -3   6 8154.23 164.994   2
  -1  -3  -7 2826.05 68.3034   1
   1  -3   7 4711.10 182.809   1
  -1  -3  -7 1933.11 65.2069   2
  -1  -3  -7 2067.21 82.9852   1
   1  -3   7 4318.82 138.036   2
  -1  -3  -8 10707.6 109.485   1
  -1  -3  -8 10763.9 154.778   2
   1  -3   8 13600.7 253.011   1
  -1  -3  -8 9560.32 109.920   2
  -1  -3  -8 10357.9 146.621   1
   1  -3   8 12479.8 202.628   2
  -1  -3  -9 19048.5 202.762   2
  -1  -3  -9 19685.2 149.858   1
  -1  -3 -10 4750.30 94.2707   2
  -1  -3 -10 5749.07 133.240   1
  -1  -3 -10 4979.89 135.271   2
  -1  -3 -10 5861.89 92.3671   1
   1  -3  11 7083.11 169.439   2
  -1  -3 -11 5616.06 96.1009   2
  -1  -3 -11 6403.45 142.503   2
  -1  -3 -11 5662.88 90.2243   1
  -1  -3 -11 6725.43 128.170   1
   1  -3  12 25217.8 291.283   2
  -1  -3 -12 17590.0 162.593   2
  -1  -3 -12 18172.9 154.126   1
  -1  -3 -12 18170.4 219.418   2
   1  -3  12 25235.7 318.955   1
  -1  -3 -12 17497.3 189.093   1
  -1  -3 -13 18405.7 226.447   2
  -1  -3 -13 17922.2 156.247   1
  -1  -3 -13 19535.2 171.968   2
   1  -3  13 21052.5 295.017   1
   1  -3  13 20235.3 264.415   2
   1  -3  14 16044.3 267.877   1
   1  -3  14 16603.2 242.727   2
  -1  -3 -14 16345.6 156.274   1
  -1  -3 -14 16344.5 163.521   2
   1  -3  15 8302.52 206.577   1
  -1  -3 -15 7836.81 116.731   1
  -1  -3 -15 8094.48 133.665   2
  -1  -3 -16 6343.97 112.116   1
   1  -3  16 10657.6 233.787   1
   1  -3  17 55018.9 476.937   1
   1  -3  17 55610.1 440.403   2
   1  -3  18 9319.90 221.014   1
   1  -3  18 8996.87 203.587   2
  -1  -3 -18 6173.42 114.375   1
  -1  -3 -18 5853.26 111.149   2
   1  -3  19 5563.83 185.580   1
   1  -3  19 5660.09 178.950   2
  -1  -3 -19 4730.34 106.235   1
  -1  -3 -19 4548.44 96.1078   2
   1  -3  20 16941.1 288.346   1
  -1  -3 -20 16239.9 166.032   2
   1  -3  21 12612.2 261.119   1
   1  -3  21 12639.6 256.710   2
   1  -3  22 2507.28 152.705   1
  -1  -3 -22 1250.45 70.6523   2
  -1  -3 -22 1079.59 74.3908   1
   1  -3  22 2709.96 144.081   2
  -1  -3 -23 3012.92 91.2526   2
   1  -3  23 4851.57 178.516   1
   1  -3  23 5406.34 183.800   2
  -1  -3 -23 3169.29 101.457   1
   1  -3  24 19783.3 322.700   2
  -1  -3 -24 19958.7 212.082   1
   1  -3  25 3554.19 184.014   2
  -1  -3 -25 3682.50 109.625   1
   1  -3  26 8931.86 217.825   1
   1  -3  26 9130.87 246.124   2
  -1  -3 -26 8833.01 153.264   1
  -1  -3 -27 2907.27 103.382   2
   1  -3  27 4412.96 176.356   1
   1  -3  27 4773.75 199.714   2
  -1  -3 -27 2553.42 100.543   1
   1  -3  28 16888.2 294.965   1
   1  -3  28 18882.7 335.638   2
  -1  -3 -29 4517.78 119.768   2
   1  -3  29 4949.57 185.074   1
   1  -3  29 5208.62 212.518   2
  -1  -3 -29 4996.07 132.412   1
  -1  -3 -30 6821.45 146.495   2
  -1  -3 -30 7097.30 154.085   1
  -1  -3 -31 23713.9 256.130   2
   1  -3  31 22892.6 399.854   2
  -1  -3 -31 22773.8 260.701   1
  -1  -3 -32 1523.55 95.5191   2
   1  -3  32 2574.38 153.297   1
   1  -3  32 2677.49 193.257   2
  -1  -3 -32 1680.50 101.173   1
  -1  -3 -33 6903.71 158.161   1
   1  -3  33 6715.65 238.488   2
  -1  -3 -34 16488.3 334.874   2
  -1  -3 -34 16090.4 326.285   1
  -1  -3 -34 16476.2 233.495   1
   1  -3  34 16461.0 316.990   1
   1  -3  34 16592.5 343.678   2
  -1  -3 -35 4692.78 132.627   2
   1  -3  35 4454.24 143.743   2
  -1  -3 -35 5896.83 236.207   2
  -1  -3 -35 5204.13 224.584   1
   1  -3  35 3496.47 126.094   1
   1  -3  35 3914.19 191.401   1
   1  -3  35 4429.15 225.224   2
  -1  -3 -36 6177.38 242.660   2
  -1  -3 -36 6166.36 234.592   1
   1  -3  36 5291.28 243.497   2
  -1  -3 -36 5446.16 148.463   1
   1  -3  36 4229.56 142.525   1
  -1  -3 -36 4953.74 138.373   2
  -1  -3 -37 32057.9 456.424   2
  -1  -3 -37 29486.7 430.226   1
   1  -3  37 30685.0 474.256   2
   1  -3  37 24392.0 295.279   1
  -1  -3 -37 30705.4 324.765   1
   1  -3  37 25164.6 282.006   2
  -1  -3 -37 25346.4 278.714   2
  -1  -3 -38 9894.05 293.282   2
  -1  -3 -38 10194.1 284.510   1
   1  -3  38 6997.91 268.279   2
  -1  -3 -38 9888.65 198.339   1
   1  -3  38 5063.12 156.418   1
  -1  -3 -38 8354.16 172.039   2
   1  -3  38 7184.29 167.354   2
  -1  -3 -39 7455.78 267.936   2
  -1  -3 -39 7490.29 254.393   1
  -1  -3 -39 8132.91 183.009   1
   1  -3  39 7641.35 179.654   1
  -1  -3 -39 7782.57 169.744   2
  -1  -3 -40 20626.6 394.721   2
  -1  -3 -40 21928.9 383.014   1
   1  -3  40 17706.8 387.179   2
  -1  -3 -40 21255.3 281.289   1
   1  -3  40 17299.4 265.961   1
  -1  -3 -40 17075.7 239.972   2
   1  -3  40 18126.6 250.538   2
  -1  -3 -41 27881.7 455.403   2
   1  -3  41 17466.0 403.450   2
  -1  -3 -41 31132.7 453.599   1
   1  -3  41 15594.1 249.550   1
  -1  -3 -41 21480.2 272.155   2
   1  -3  41 20076.2 260.741   2
  -1  -3 -42 17611.9 386.054   2
   1  -3  42 16058.9 248.634   1
  -1  -3 -42 15411.4 226.246   2
   1  -3  42 19428.2 256.153   2
  -1  -3 -42 18809.9 362.411   1
   1  -3  42 19114.3 417.864   2
  -1  -3 -43 34700.7 525.152   2
  -1  -3 -43 28206.2 304.930   2
   1  -3  43 33736.1 334.281   2
  -1  -3 -43 31821.0 466.630   1
   1  -3  43 26672.3 488.785   2
  -1  -3 -44 4045.64 251.335   2
  -1  -3 -44 4267.48 140.129   2
   1  -3  44 3590.73 136.355   2
  -1  -3 -44 4388.41 223.652   1
   1  -3  44 3613.56 241.680   2
  -1  -3 -45 13189.8 322.657   1
  -1  -3 -45 12433.2 351.153   2
   1  -3  45 13830.8 229.630   1
   1  -3  45 16897.7 243.975   2
  -1  -3 -45 11336.7 206.101   2
   1  -3  45 15742.9 405.955   2
  -1  -3 -46 9244.95 286.045   1
  -1  -3 -46 7600.86 299.123   2
   1  -3  46 7464.50 182.637   1
   1  -3  46 8532.75 184.644   2
  -1  -3 -46 7489.20 174.764   2
   1  -3  46 8397.66 325.965   2
  -1  -3 -47 2481.08 194.426   1
  -1  -3 -47 2549.50 234.232   2
   1  -3  47 4190.00 146.784   1
   1  -3  47 5276.09 159.498   2
  -1  -3 -47 2662.77 123.113   2
   1  -3  47 4997.63 279.789   2
  -1  -3 -48 21157.7 390.948   1
  -1  -3 -48 21748.1 289.026   2
  -1  -3 -49 23796.5 472.304   2
  -1  -3 -49 23726.7 427.154   1
  -1  -3 -49 19354.2 275.608   2
   1  -3  49 21029.8 285.232   1
  -1  -3 -50 3739.86 265.017   2
   1  -3  50 3614.88 145.609   2
  -1  -3 -51 6090.65 265.254   1
  -1  -3 -51 6217.67 308.613   2
   1  -3  51 6662.87 176.367   1
  -1  -3 -52 2844.63 216.861   1
  -1  -3 -52 2609.25 254.254   2
   1  -3  52 2484.80 129.126   1
   1  -3  52 3123.45 138.063   2
  -1  -3 -53 4169.65 244.121   1
  -1  -3 -53 4271.15 283.192   2
   1  -3  53 1968.66 124.711   1
   1  -3  53 2205.78 130.876   2
  -1  -3 -54 13981.2 365.240   1
  -1  -3 -54 14938.9 424.989   2
   1  -3  54 8630.97 208.022   1
   1  -3  54 10842.0 220.420   2
   1  -3  55 15107.2 264.310   1
  -1  -3 -55 15461.0 433.932   2
   1  -3  55 16016.5 263.750   2
   1  -3  56 740.867 110.830   1
  -1  -3 -56 485.329 71.8305   1
  -1  -3 -56 603.218 185.905   1
  -1  -3 -56 460.298 224.597   2
   1  -3  57 6023.38 181.304   2
  -1  -3 -57 7507.86 344.922   2
  -1  -3 -57 7238.39 298.750   1
   1  -3  57 5266.24 176.368   1
  -1  -3 -57 6662.01 191.790   1
   1  -3  58 3030.92 152.998   1
  -1  -3 -58 5444.17 178.763   1
  -1  -3 -58 5570.27 278.917   1
  -1  -3 -58 4344.81 302.219   2
   1  -3  58 4020.70 191.924   1
   1  -3  59 667.532 113.354   2
   1  -3  59 505.570 107.825   1
  -1  -3 -59 745.016 87.4066   1
  -1  -3 -59 888.611 198.796   1
   1  -3  59 581.601 100.178   1
   1  -3  60 4552.21 171.292   2
  -1  -3 -60 6279.02 192.507   1
   1  -3  60 4717.29 173.138   1
  -1  -3 -60 6159.81 290.800   1
  -1  -3 -60 7249.77 357.704   2
   1  -3  60 4748.30 205.962   1
   1  -3  61 978.198 127.347   2
  -1  -3 -61 1091.28 93.3494   1
   1  -3  61 729.332 117.773   1
  -1  -3 -61 889.371 198.984   1
  -1  -3 -61 794.976 249.096   2
   1  -3  61 823.314 110.392   1
   1  -3  62 1800.42 153.500   2
   1  -3  62 1537.02 138.035   1
  -1  -3 -62 2083.26 120.078   1
  -1  -3 -62 1650.26 215.313   1
  -1  -3 -62 1997.82 276.675   2
   1  -3  62 1306.48 129.382   1
   1  -3  63 870.263 137.698   2
  -1  -3 -63 1102.13 95.2843   1
   1  -3  63 696.975 126.550   1
  -1  -3 -63 1273.43 210.299   1
   1  -3  63 790.330 108.796   1
  -1  -3 -63 1354.34 262.465   2
   1  -3  64 905.410 113.333   1
   1  -3  64 872.245 126.070   1
  -1  -3 -64 1047.69 94.5524   1
  -1  -3 -64 832.775 247.441   2
   1  -3  64 897.269 136.838   2
  -1  -3 -64 896.702 195.554   1
  -1  -3 -65 269.276 194.113   1
   1  -3  65 359.967 93.9242   1
  -1  -3 -65 275.473 64.4235   1
  -1  -3 -65 202.980 239.739   2
   1  -3  65 210.988 117.012   1
   1  -3  65 435.805 128.621   2
   1  -3  66 2500.73 165.642   1
   1  -3  66 2581.50 163.817   1
  -1  -3 -66 3122.11 148.228   1
  -1  -3 -66 2845.98 303.944   2
   1  -3  66 2911.78 172.953   2
  -1  -3 -66 2891.63 242.399   1
  -1  -3 -67 303.754 195.139   1
   1  -3  67 336.574 94.8493   1
  -1  -3 -67 374.081 72.2980   1
  -1  -3 -67 188.527 244.907   2
   1  -3  67 306.311 122.156   1
   1  -3  67 451.258 132.709   2
  -1  -3 -68 398.149 188.520   1
   1  -3  68 427.944 97.7684   1
  -1  -3 -68 570.784 257.479   2
  -1  -3 -68 667.316 78.7835   2
   1  -3  68 461.022 136.038   2
   1  -3  68 478.943 135.921   1
  -1  -3 -69 1164.47 215.024   1
  -1  -3 -69 1331.75 258.058   2
  -1  -3 -69 1275.39 100.863   2
   1  -3  69 1456.64 151.401   1
   1  -3  69 1606.43 155.859   2
   1  -3  70 1178.36 145.971   1
  -1  -3 -70 2135.97 234.084   1
   1  -3  70 1394.19 158.156   2
  -1  -3 -70 1914.26 271.819   2
  -1  -3 -71 365.762 200.514   1
   1  -3  71 315.028 134.231   2
  -1  -3 -71 201.459 235.284   2
  -1  -3 -72 673.377 205.216   1
   1  -3  72 629.981 142.058   1
  -1  -3 -72 547.845 253.522   2
   1  -3  73 990.955 146.825   1
   1  -3  73 1036.28 150.354   2
   1  -3  74 1890.29 167.843   1
  -1  -3 -74 1589.10 235.627   1
   1  -3  74 1958.48 165.002   2
  -1  -3 -74 1492.92 262.732   2
   1  -3  75 66.5482 127.694   1
  -1  -3 -75 200.394 201.335   1
   1  -3  75 204.679 126.356   2
  -1  -3 -75 146.122 227.398   2
   1  -3  76 1635.88 168.848   1
  -1  -3 -76 2386.29 254.474   1
   1  -3  76 1437.97 147.327   2
  -1  -3 -76 2093.25 278.955   2
   1  -3  77 224.442 140.425   1
  -1  -3 -77 234.842 200.901   1
   1  -3  77 374.560 128.401   2
  -1  -3 -77 116.344 228.184   2
   1  -3  78 91.8557 133.904   1
  -1  -3 -78 502.973 204.415   1
   1  -3  78 198.472 126.477   2
  -1  -3 -78 335.849 244.329   2
   1  -3  79 697.422 150.918   1
  -1  -3 -79 1184.36 231.916   1
   1  -3  79 646.723 138.226   2
  -1  -3 -79 735.081 262.970   2
   1  -3  80 1478.93 174.350   1
  -1  -3 -80 1690.51 234.158   1
   1  -3  80 1443.60 155.613   2
  -1  -3 -80 1316.16 277.169   2
   1  -3  81 656.901 160.105   1
   1  -3  81 879.608 142.150   2
  -1  -3 -81 545.486 260.122   2
   1  -3  82 2046.98 187.144   1
  -1  -3 -82 1719.60 239.458   1
   1  -3  82 2100.21 170.553   2
  -1  -3 -82 1592.65 286.539   2
   1  -3  83 1788.89 178.476   1
  -1  -3 -83 1208.15 223.523   1
  -1  -3 -83 1251.87 266.703   2
   1  -3  84 1606.59 179.208   1
  -1  -3 -84 1963.83 239.594   1
   1  -3  84 2279.86 176.541   2
  -1  -3 -84 1633.45 279.507   2
   1  -3  85 1689.23 182.889   1
  -1  -3 -85 1643.40 236.418   1
   1  -3  85 1866.00 172.799   2
  -1  -3 -85 1657.21 278.789   2
  -1  -3 -86 1397.05 233.157   1
   1  -3  86 1351.69 162.963   2
  -1  -3 -86 1179.25 276.281   2
   1  -3  87 4088.21 226.204   1
  -1  -3 -87 6141.06 323.529   1
  -1  -3 -88 445.017 206.955   1
   1  -3  88 670.444 160.315   1
  -1  -3 -88 402.519 260.408   2
   1  -3  89 672.398 162.174   1
  -1  -3 -89 846.894 275.651   2
   1  -3  90 50.3137 144.279   1
  -1  -3 -90 41.7607 190.625   1
  -1  -3 -91 599.669 203.042   1
  -1  -3 -92 489.922 205.017   1
  -1  -3 -93 690.199 213.271   1
  -1  -3 -94 595.961 211.024   1
   1  -3  98 72.4708 143.208   2
   1  -3  99 565.051 150.418   2
   1  -3 100 293.151 149.590   2
   1  -3 101 1092.95 160.140   2
   1  -3 102 96.9443 162.904   1
   1  -3 102 324.281 146.480   2
  -1  -3-102 609.463 291.643   2
   1  -3 103 809.992 173.952   1
   1  -3 103 694.744 158.155   2
  -1  -3-103 1071.32 304.996   2
   1  -3 104 1165.54 190.970   1
   1  -3 104 1085.39 172.382   2
   1  -3 105 1348.72 186.142   1
   1  -3 105 1527.51 178.275   2
   1  -3 106 2095.15 212.419   1
  -1  -3-106 1971.04 335.940   2
   1  -3 107 630.552 170.358   1
   1  -3 107 695.086 161.329   2
  -1  -3-107 674.999 299.391   2
   1  -3 108 1470.76 197.348   1
   1  -3 108 1604.34 186.934   2
  -1  -3-108 1990.67 344.635   2
   1  -3 109 1695.46 213.397   1
  -1  -3-109 1952.01 273.017   1
   1  -3 109 1584.93 184.857   2
  -1  -3-109 1245.61 310.747   2
   1  -3 110 1555.26 211.126   1
  -1  -3-110 1171.09 313.873   2
  -1  -3-110 2018.65 282.059   1
   1  -3 110 2235.52 198.331   2
   1  -3 111 668.048 188.501   1
  -1  -3-111 290.768 277.609   2
  -1  -3-111 494.329 245.213   1
   1  -3 111 846.858 164.684   2
   1  -3 112 4577.59 285.791   1
  -1  -3-112 5355.45 361.621   1
   1  -3 112 4761.53 236.650   2
   1  -3 113 582.128 202.306   1
  -1  -3-113 1298.66 295.578   2
  -1  -3-113 1462.42 282.226   1
   1  -3 113 742.041 155.799   2
  -1  -3-114 314.355 260.131   2
   1  -3 114 435.859 144.407   2
  -1  -3-114 375.502 257.814   1
   1  -3 114 490.645 196.047   1
   1  -3 115 2322.90 255.107   1
   1  -3 115 3003.50 206.837   2
  -1  -3-115 2993.43 337.470   1
   1  -3 116 3007.92 208.566   2
  -1  -3-116 2652.84 342.885   2
  -1  -3-116 3328.67 343.219   1
   1  -3 116 2394.88 247.140   1
   1  -3 117 1903.53 189.936   2
  -1  -3-117 1601.92 309.844   2
  -1  -3-117 2237.12 326.118   1
   1  -3 117 1813.92 236.777   1
   1  -3 118 602.598 162.236   2
  -1  -3-118 764.659 288.095   2
  -1  -3-118 966.907 298.603   1
   1  -3 118 778.406 205.437   1
   1  -3 119 1243.05 179.224   2
  -1  -3-119 2232.70 329.686   2
  -1  -3-119 2526.66 342.446   1
   1  -3 119 1654.02 222.650   1
   1  -3 120 2286.13 201.205   2
  -1  -3-120 1672.55 316.279   2
   1  -3 120 1526.14 234.226   1
   1  -3 121 951.877 171.410   2
   1  -3 121 955.384 204.609   1
  -1  -3-121 772.536 296.256   2
   1  -3 122 4.49583 140.215   2
  -1  -3-122 22.6061 276.063   2
   1  -3 122 108.305 165.226   1
   1  -3 123 1286.59 189.662   2
   1  -3 123 965.827 222.107   1
   1  -3 124 601.845 166.963   2
   1  -3 124 583.709 200.368   1
  -1  -3-124 456.641 292.867   2
   1  -3 125 105.515 156.834   2
  -1  -3-125 163.531 286.374   2
   1  -3 125 171.345 190.617   1
   1  -3 126 571.528 174.397   2
  -1  -3-126 798.119 320.766   2
   1  -3 126 400.661 200.471   1
   1  -3 127 497.645 167.504   2
   1  -3 127 482.835 200.496   1
  -1  -3-127 837.137 321.840   2
  -1  -3-128 187.705 300.848   2
  -1  -3-129 1222.07 345.905   2
  -1  -2 133 495.075 180.594   2
  -1  -2 132 239.735 170.453   2
  -1  -2 131 157.058 157.582   2
  -1  -2 130 1836.29 208.006   2
  -1  -2 129 308.958 168.749   2
  -1  -2 128 437.908 170.184   2
  -1  -2 127 1522.25 195.771   2
  -1  -2 126 424.753 168.215   2
  -1  -2 125 232.705 164.710   2
  -1  -2 125 242.780 215.663   1
  -1  -2 124 2298.39 205.771   2
  -1  -2 124 2005.36 268.280   1
  -1  -2 123 684.116 171.847   2
  -1  -2 123 721.112 231.984   1
  -1  -2 122 608.084 178.274   2
  -1  -2 122 495.086 221.356   1
  -1  -2 121 1887.80 207.660   2
  -1  -2 120 897.887 180.633   2
  -1  -2 120 737.373 219.614   1
  -1  -2 119 767.434 180.245   2
  -1  -2 119 599.284 205.283   1
  -1  -2 118 1799.17 194.412   2
  -1  -2 118 1758.52 243.376   1
  -1  -2 117 960.560 182.806   2
  -1  -2 116 2154.04 215.005   2
   1  -2-116 1340.02 315.000   2
  -1  -2 115 4931.36 260.703   2
   1  -2-115 2962.93 369.988   2
  -1  -2 114 4490.64 255.834   2
   1  -2-114 2286.14 353.915   2
  -1  -2 113 7313.48 299.930   2
   1  -2-113 5415.55 414.268   2
   1  -2-112 259.941 284.405   2
   1  -2-111 1480.06 312.833   2
   1  -2-110 204.016 222.856   1
   1  -2-110 36.7362 275.581   2
   1  -2-109 728.940 260.930   1
   1  -2-109 602.019 290.859   2
   1  -2-108 4146.95 379.955   2
   1  -2-108 4938.13 354.465   1
  -1  -2 107 1032.51 203.602   1
   1  -2-107 781.496 293.823   2
   1  -2-107 801.297 260.976   1
  -1  -2 106 2119.17 232.138   1
   1  -2-106 1482.57 312.914   2
   1  -2-106 2008.13 286.702   1
  -1  -2 105 2266.77 230.775   1
   1  -2-105 1956.54 317.913   2
  -1  -2 104 1322.34 215.556   1
   1  -2-104 1133.34 301.353   2
   1  -2-104 1385.62 269.562   1
  -1  -2 103 1570.85 216.775   1
   1  -2-103 1439.71 312.540   2
   1  -2-103 1610.68 284.297   1
  -1  -2 102 4508.55 280.585   1
   1  -2-102 3632.77 348.614   2
  -1  -2 101 1273.76 207.597   1
   1  -2-101 1399.78 299.754   2
  -1  -2 101 1846.18 192.560   2
   1  -2-101 1393.41 279.897   1
  -1  -2 100 6288.53 309.990   1
   1  -2-100 4903.44 379.427   2
  -1  -2 100 6276.00 263.704   2
   1  -2-100 5035.19 348.694   1
  -1  -2  99 3557.01 258.540   1
   1  -2 -99 4311.93 362.193   2
  -1  -2  99 4588.73 236.005   2
   1  -2 -99 4734.43 349.892   1
   1  -2 -98 7103.77 416.337   2
   1  -2 -98 7885.33 399.299   1
  -1  -2  97 2904.01 251.440   1
   1  -2 -97 3434.82 343.769   2
  -1  -2  97 4695.34 236.037   2
   1  -2 -97 5060.08 346.477   1
   1  -2 -96 9355.33 437.489   2
   1  -2 -96 10129.5 428.206   1
  -1  -2  95 97.1324 174.896   1
  -1  -2  95 252.132 151.131   2
   1  -2 -95 417.022 264.012   2
   1  -2 -95 829.396 243.607   1
  -1  -2  94 237.111 177.110   1
  -1  -2  94 418.313 157.674   2
   1  -2 -94 487.193 263.660   2
   1  -2 -94 708.488 246.296   1
  -1  -2  93 308.719 175.864   1
  -1  -2  93 438.691 153.999   2
   1  -2 -93 165.817 251.838   2
   1  -2 -93 341.534 226.868   1
  -1  -2  92 3558.75 245.059   1
   1  -2 -92 2179.96 297.426   2
  -1  -2  92 4054.21 219.696   2
   1  -2 -92 2585.84 279.007   1
  -1  -2  91 806.825 183.858   1
  -1  -2  91 1016.91 165.825   2
   1  -2 -91 348.723 247.829   2
   1  -2 -91 408.939 234.321   1
  -1  -2  90 468.480 176.953   1
  -1  -2  90 678.618 162.732   2
   1  -2 -90 588.899 258.641   2
   1  -2 -90 776.547 242.579   1
  -1  -2  89 1009.19 188.950   1
  -1  -2  89 1335.92 172.105   2
   1  -2 -89 644.076 234.835   1
   1  -2 -89 498.695 253.232   2
   1  -2 -88 422.057 248.400   2
  -1  -2  88 484.190 175.143   1
  -1  -2  87 453.777 173.453   1
  -1  -2  87 510.474 152.417   2
   1  -2 -87 588.766 258.164   2
   1  -2 -87 622.086 230.838   1
  -1  -2  86 1622.62 205.681   1
   1  -2 -86 1640.20 283.468   2
  -1  -2  86 2157.23 186.931   2
   1  -2 -86 2150.53 267.661   1
  -1  -2  85 208.471 165.633   1
  -1  -2  85 294.106 140.636   2
   1  -2 -85 254.850 238.993   2
   1  -2 -85 413.584 218.834   1
  -1  -2  84 5123.82 261.401   1
   1  -2 -84 5076.71 321.483   1
   1  -2 -83 3445.78 313.736   2
   1  -2 -83 3737.59 303.514   1
   1  -2 -82 10179.8 421.809   2
   1  -2 -82 12457.1 431.744   1
  -1  -2  81 4810.09 216.423   2
  -1  -2  81 4241.15 237.161   1
  -1  -2  80 5392.12 221.546   2
   1  -2 -80 3666.55 307.808   2
  -1  -2  80 4876.03 242.832   1
   1  -2 -80 4050.05 295.155   1
  -1  -2  79 12544.4 300.652   2
  -1  -2  79 12999.3 343.649   1
  -1  -2  78 4844.44 215.526   2
   1  -2 -78 5205.07 344.080   2
  -1  -2  78 4690.63 242.763   1
   1  -2 -78 5459.93 318.824   1
  -1  -2  77 20499.0 518.604   1
  -1  -2  77 22443.2 381.302   2
   1  -2 -77 13865.8 462.890   2
  -1  -2  77 20839.6 408.971   1
   1  -2 -77 12515.6 351.169   1
   1  -2 -77 16330.7 458.173   1
  -1  -2  76 5329.82 279.026   1
  -1  -2  76 4875.56 208.725   2
  -1  -2  76 4711.27 225.309   1
   1  -2 -76 4668.53 298.153   1
   1  -2 -75 16231.4 473.283   2
  -1  -2  75 15274.6 449.277   1
  -1  -2  75 16090.4 323.687   2
   1  -2 -75 12788.1 336.466   2
  -1  -2  75 14023.7 326.358   1
   1  -2 -74 5198.68 339.944   2
  -1  -2  74 7835.91 329.091   1
  -1  -2  74 8234.83 246.032   2
   1  -2 -74 4356.65 222.957   2
  -1  -2  74 7834.41 257.022   1
  -1  -2  73 1497.95 168.406   1
  -1  -2  73 1634.10 151.099   2
  -1  -2  73 1402.60 160.484   1
  -1  -2  72 19357.7 342.331   2
   1  -2 -72 14856.1 450.953   2
  -1  -2  72 18818.5 359.915   1
   1  -2 -72 13853.9 327.442   2
  -1  -2  71 727.748 154.576   2
  -1  -2  71 642.011 143.623   1
   1  -2 -71 821.583 126.903   2
  -1  -2  71 776.380 136.606   2
  -1  -2  70 9452.12 367.360   2
  -1  -2  70 9554.25 268.936   1
  -1  -2  70 9563.63 253.617   2
  -1  -2  69 1741.81 190.459   2
  -1  -2  69 1698.69 160.515   1
   1  -2 -69 1808.92 137.494   2
  -1  -2  69 2232.48 159.269   2
  -1  -2  68 3086.90 225.937   2
  -1  -2  68 3248.08 180.937   1
   1  -2 -68 3850.81 172.271   2
  -1  -2  68 3552.04 179.975   2
  -1  -2  67 2958.65 216.648   2
  -1  -2  67 2959.60 171.928   1
  -1  -2  67 3422.15 174.639   2
  -1  -2  66 6426.47 294.264   2
  -1  -2  66 7909.92 238.760   1
   1  -2 -66 5844.66 203.255   2
  -1  -2  66 7682.08 222.938   2
  -1  -2  65 2246.05 194.093   2
  -1  -2  65 2654.84 166.944   1
   1  -2 -65 2436.85 176.323   1
   1  -2 -65 2462.10 138.899   2
  -1  -2  64 4169.76 234.846   2
  -1  -2  64 4099.42 191.274   1
   1  -2 -64 4265.65 214.416   1
   1  -2 -64 4849.08 183.780   2
  -1  -2  64 5160.18 191.459   2
  -1  -2  63 6358.24 280.263   2
   1  -2 -63 4548.05 208.126   1
  -1  -2  63 6722.40 219.838   1
   1  -2 -63 4754.48 183.995   2
  -1  -2  63 7404.73 215.766   2
  -1  -2  62 2933.04 198.487   2
   1  -2 -62 1080.11 105.227   2
   1  -2 -62 1258.61 137.405   1
  -1  -2  62 2872.48 162.276   1
  -1  -2  62 3517.27 168.395   2
   1  -2 -61 19773.2 369.540   1
  -1  -2  61 26503.8 378.279   1
  -1  -2  61 26565.3 524.158   2
   1  -2 -61 20200.3 351.157   2
  -1  -2  61 28163.3 516.019   1
  -1  -2  61 28951.3 384.818   2
  -1  -2  60 21812.0 471.796   2
  -1  -2  60 19771.9 435.051   1
  -1  -2  60 21753.5 341.507   1
   1  -2 -60 16834.9 336.463   1
   1  -2 -60 15728.3 308.881   2
   1  -2 -59 18237.0 343.782   1
   1  -2 -59 17976.4 324.952   2
  -1  -2  59 18233.8 309.393   2
   1  -2 -58 7971.68 220.510   2
  -1  -2  58 5349.12 243.546   2
  -1  -2  58 4239.22 210.443   1
   1  -2 -58 7392.57 219.998   1
   1  -2 -57 9965.54 241.726   2
  -1  -2  57 12641.0 337.582   1
  -1  -2  57 13441.7 361.329   2
   1  -2 -57 9364.93 241.564   1
   1  -2 -56 2665.74 129.289   2
   1  -2 -56 2966.80 146.660   1
   1  -2 -56 2469.06 214.135   1
  -1  -2  56 4885.62 227.617   2
  -1  -2  56 4549.79 213.520   1
   1  -2 -55 2137.53 116.884   2
   1  -2 -55 2448.92 134.440   1
   1  -2 -55 2420.22 212.098   1
   1  -2 -54 5772.61 173.441   2
   1  -2 -54 5591.77 190.196   1
   1  -2 -54 6369.01 265.468   1
  -1  -2  54 4067.69 195.684   1
  -1  -2  54 3968.28 209.857   2
  -1  -2  53 1909.07 164.841   2
   1  -2 -53 2307.87 247.351   2
   1  -2 -53 2427.30 130.080   1
   1  -2 -53 2315.88 202.224   1
   1  -2 -53 2539.49 122.096   2
  -1  -2  53 1994.70 143.894   1
  -1  -2  52 3733.96 210.739   2
   1  -2 -52 4423.08 271.510   2
   1  -2 -52 4613.60 170.941   1
   1  -2 -52 5390.10 242.596   1
   1  -2 -52 5077.35 163.831   2
  -1  -2  52 3040.44 165.159   1
   1  -2 -51 13107.6 383.215   2
   1  -2 -51 12958.2 322.905   1
   1  -2 -51 12615.8 247.292   2
  -1  -2  51 13174.4 308.432   1
   1  -2 -50 7967.21 218.183   1
   1  -2 -50 8832.03 320.077   2
  -1  -2  50 8438.59 241.459   1
  -1  -2  50 8321.06 286.790   2
   1  -2 -50 8752.02 281.267   1
   1  -2 -49 5198.88 178.852   1
   1  -2 -49 5665.13 278.256   2
  -1  -2  49 7795.12 229.838   1
  -1  -2  49 7979.63 280.101   2
   1  -2 -49 5292.33 232.351   1
   1  -2 -48 4386.94 255.936   2
   1  -2 -48 4310.10 210.250   1
   1  -2 -48 3874.81 156.566   1
   1  -2 -47 4316.16 252.432   2
   1  -2 -47 5083.01 219.112   1
  -1  -2  47 3674.82 154.872   1
   1  -2 -47 5487.66 187.635   1
   1  -2 -46 44364.0 511.817   1
   1  -2 -46 45206.4 520.701   1
   1  -2 -45 1992.18 173.041   1
   1  -2 -45 2052.31 125.201   1
   1  -2 -45 1736.33 215.771   2
   1  -2 -44 4526.62 204.964   1
   1  -2 -44 4525.36 253.309   2
   1  -2 -44 4791.74 174.407   1
   1  -2 -43 4337.00 243.688   2
  -1  -2  43 4429.53 152.955   1
   1  -2 -43 4131.63 197.799   1
  -1  -2  43 4538.03 137.663   2
   1  -2 -42 6744.60 264.778   2
  -1  -2  42 4975.72 168.436   1
  -1  -2  42 4602.00 140.588   2
  -1  -2  42 4381.56 152.174   1
   1  -2 -42 7042.22 228.462   1
  -1  -2  41 35009.2 316.532   2
   1  -2 -41 33392.9 492.373   2
  -1  -2  40 12902.0 198.993   2
   1  -2 -40 12907.4 281.220   1
  -1  -2  40 12211.2 213.988   1
  -1  -2  39 52249.7 367.041   2
  -1  -2  39 49820.1 396.226   1
  -1  -2  38 35510.8 304.285   2
   1  -2 -38 34896.2 426.682   1
  -1  -2  38 32869.4 327.332   1
   1  -2 -38 33047.7 493.662   2
   1  -2 -37 25724.7 308.244   2
  -1  -2  37 19519.4 223.478   2
   1  -2 -37 23691.5 412.620   2
  -1  -2  37 19036.1 251.602   1
   1  -2 -37 27932.6 385.554   1
  -1  -2  36 18487.1 250.458   1
  -1  -2  36 19829.2 215.693   2
   1  -2 -36 18955.3 264.058   2
   1  -2 -36 18872.5 320.536   1
   1  -2 -36 18822.8 365.444   2
  -1  -2  35 10474.8 191.118   1
  -1  -2  35 10258.9 160.792   2
   1  -2 -35 10845.2 200.714   2
   1  -2 -35 10215.9 253.973   1
  -1  -2  34 35725.0 321.891   1
   1  -2 -34 27929.5 313.220   2
  -1  -2  34 34660.7 269.893   2
   1  -2 -34 28094.3 384.672   1
   1  -2 -34 29843.6 425.903   2
  -1  -2  33 37749.0 322.296   1
  -1  -2  33 37622.6 287.246   2
   1  -2 -33 31750.9 332.050   2
   1  -2 -33 29185.3 375.458   1
   1  -2 -33 32828.9 431.998   2
   1  -2 -32 7345.68 231.695   2
   1  -2 -32 8358.80 200.298   1
  -1  -2  32 9067.61 152.703   2
   1  -2 -32 7690.26 166.895   2
   1  -2 -32 6750.58 204.351   1
  -1  -2  32 9466.73 176.298   1
   1  -2 -31 43946.4 475.151   2
   1  -2 -31 44327.8 452.137   1
   1  -2 -31 44044.7 375.527   2
   1  -2 -30 4465.71 171.130   1
   1  -2 -30 5186.68 135.932   2
  -1  -2  30 5034.05 128.355   2
   1  -2 -30 5327.21 208.165   2
   1  -2 -30 5083.82 163.992   1
  -1  -2  30 4731.45 136.617   1
   1  -2 -29 12469.0 234.926   1
  -1  -2  29 9625.68 156.349   2
   1  -2 -29 13130.2 278.709   2
  -1  -2  29 9476.99 179.543   1
   1  -2 -28 35328.1 340.866   2
  -1  -2  28 36639.0 280.930   2
   1  -2 -28 36084.1 432.209   2
  -1  -2  28 34538.4 322.429   1
   1  -2 -27 5207.68 168.146   1
   1  -2 -27 5573.04 139.687   2
  -1  -2  27 1863.77 92.7304   2
   1  -2 -27 5313.00 208.526   2
  -1  -2  27 2268.87 109.759   1
   1  -2 -27 4916.28 149.800   1
   1  -2 -26 6342.68 177.252   1
   1  -2 -26 5923.00 138.725   2
  -1  -2  26 5160.33 123.380   2
   1  -2 -26 6891.48 222.974   2
  -1  -2  26 5784.38 143.791   1
   1  -2 -26 7114.70 178.867   1
   1  -2 -25 13524.7 224.547   1
   1  -2 -25 13475.2 203.486   2
   1  -2 -24 5214.91 154.143   1
   1  -2 -24 5358.35 157.763   1
   1  -2 -24 5664.77 131.810   2
   1  -2 -24 5465.38 194.672   2
   1  -2 -23 87114.1 513.935   1
  -1  -2  23 87676.2 618.720   2
   1  -2 -22 53273.5 356.472   2
  -1  -2  22 54412.5 491.418   2
   1  -2 -22 53587.2 456.401   2
  -1  -2  22 56102.5 317.221   2
   1  -2 -22 55115.6 460.507   1
  -1  -2  22 55908.8 332.531   1
   1  -2 -21 24651.6 309.868   1
  -1  -2  21 9169.59 149.638   1
   1  -2 -21 21008.1 296.270   2
   1  -2 -21 18784.2 207.644   2
  -1  -2  21 9565.43 222.635   2
   1  -2 -21 21286.3 262.218   1
   1  -2 -20 32298.8 343.635   1
  -1  -2  20 27964.3 239.633   1
   1  -2 -20 34168.6 368.721   2
   1  -2 -20 30645.4 264.999   2
  -1  -2  20 27308.1 318.911   2
   1  -2 -20 29741.7 306.483   1
  -1  -2  20 27525.1 244.936   1
  -1  -2  20 29756.4 237.623   2
  -1  -2  19 21137.5 201.506   1
   1  -2 -19 16903.1 234.711   1
   1  -2 -19 16378.7 257.578   1
   1  -2 -19 19030.0 224.163   2
  -1  -2  19 21310.6 271.608   2
   1  -2 -19 17495.1 271.832   2
  -1  -2  19 23809.7 203.694   2
  -1  -2  19 22092.6 211.306   1
  -1  -2  18 14332.1 167.520   1
   1  -2 -18 10543.6 185.845   1
   1  -2 -18 12582.1 230.036   1
   1  -2 -18 11438.4 174.746   2
  -1  -2  18 13887.1 219.317   2
   1  -2 -18 10958.4 231.651   2
  -1  -2  18 14007.3 157.473   2
  -1  -2  18 15379.1 179.588   1
   1  -2 -17 1462.71 97.8115   1
  -1  -2  17 1311.75 73.6146   1
   1  -2 -17 1636.25 98.3051   1
   1  -2 -17 1686.76 77.5624   2
  -1  -2  17 1169.49 107.842   2
   1  -2 -17 1507.77 130.016   2
  -1  -2  17 1255.09 77.7319   2
  -1  -2  17 1405.74 82.8680   1
  -1  -2  16 5149.39 98.4910   1
   1  -2 -16 6467.46 150.060   1
   1  -2 -16 6964.72 172.888   1
   1  -2 -16 7036.87 138.035   2
  -1  -2  16 5844.73 112.502   1
  -1  -2  16 5446.57 105.643   2
   1  -2 -16 7181.94 185.374   2
  -1  -2  16 4920.32 157.707   2
  -1  -2  15 28895.0 267.451   2
   1  -2 -15 32738.1 361.595   1
  -1  -2  15 27239.6 210.719   1
  -1  -2  15 28702.9 213.893   2
   1  -2 -15 32300.4 274.593   2
   1  -2 -15 33477.6 304.925   1
  -1  -2  15 23139.0 198.413   1
   1  -2 -15 36123.8 351.237   2
  -1  -2  14 6626.67 111.996   1
  -1  -2  14 7160.07 153.170   2
   1  -2 -14 11293.6 216.789   1
  -1  -2  14 6631.38 117.368   1
  -1  -2  14 6931.44 118.123   2
   1  -2 -14 13231.9 173.126   2
   1  -2 -14 14813.8 204.504   1
   1  -2 -14 15556.2 249.429   2
   1  -2 -13 5876.84 174.170   2
  -1  -2  13 5392.75 141.618   2
  -1  -2  13 6159.56 107.592   1
   1  -2 -13 5233.06 132.967   1
   1  -2 -13 6363.17 160.334   1
  -1  -2  13 5094.04 105.041   1
  -1  -2  13 4611.11 100.602   2
   1  -2 -13 5537.34 118.579   2
   1  -2 -12 182624. 759.813   2
  -1  -2  12 161830. 593.552   2
   1  -2 -12 177211. 669.093   1
  -1  -2  12 147404. 425.071   1
   1  -2 -12 168610. 765.902   1
  -1  -2  12 145764. 439.056   1
   1  -2 -12 160354. 651.219   2
  -1  -2  12 154041. 448.439   2
  -1  -2  11 5111.69 122.034   2
   1  -2 -11 2345.30 112.461   1
   1  -2 -11 2343.70 143.728   2
  -1  -2  11 5949.84 93.6507   1
   1  -2 -11 2209.58 112.266   1
  -1  -2  11 4694.26 98.3222   1
  -1  -2  11 4808.16 100.608   2
   1  -2 -10 14182.8 241.165   1
  -1  -2  10 24153.0 170.326   1
   1  -2 -10 12930.3 188.966   1
  -1  -2  10 22106.4 203.050   2
   1  -2 -10 13614.2 231.226   2
  -1  -2  10 19083.1 179.737   1
  -1  -2  10 20790.1 164.429   2
   1  -2  -9 115140. 655.759   1
   1  -2  -9 128219. 545.500   1
  -1  -2   9 153232. 395.035   1
  -1  -2   9 140973. 482.451   2
   1  -2  -9 130995. 635.426   2
  -1  -2   9 139654. 441.730   1
  -1  -2   9 129357. 419.917   2
   1  -2  -8 16647.0 242.981   1
  -1  -2   8 15517.9 135.672   1
   1  -2  -8 20999.2 216.416   1
  -1  -2   8 16759.2 177.760   2
   1  -2  -8 20126.5 251.350   2
  -1  -2   8 18843.4 158.250   1
  -1  -2   8 19667.7 163.660   2
  -1  -2   7 21119.8 181.113   1
   1  -2  -7 23590.3 230.839   1
  -1  -2   7 21927.4 171.594   1
  -1  -2   7 19206.5 189.537   2
  -1  -2   7 19966.6 181.105   2
  -1  -2   6 24720.7 193.558   1
  -1  -2   6 25466.0 196.051   2
   1  -2  -6 15530.8 196.864   1
   1  -2  -6 14771.0 220.560   2
  -1  -2   6 23993.8 163.832   1
  -1  -2   6 24091.7 189.087   2
  -1  -2   5 62790.7 285.403   1
  -1  -2   5 59182.2 290.075   2
  -1  -2   5 62339.0 282.312   2
   1  -2  -5 65243.0 411.612   2
  -1  -2   5 60547.9 260.480   1
  -1  -2   4 35213.5 198.599   1
   1  -2  -4 27920.2 251.347   1
  -1  -2   4 36073.2 213.791   2
   1  -2  -4 29322.7 286.998   2
  -1  -2   4 35170.0 217.483   1
  -1  -2   4 31767.7 233.762   2
   1  -2  -3 11761.7 164.468   1
  -1  -2   3 3666.72 93.1636   2
  -1  -2   3 2900.10 108.007   2
  -1  -2   3 2988.56 89.6261   1
   1  -2  -3 10321.9 177.855   2
   1  -2  -2 19602.0 198.301   1
  -1  -2   2 8429.32 118.713   2
  -1  -2   2 8134.57 140.367   2
  -1  -2   2 8191.05 124.692   1
   1  -2  -2 20646.8 235.294   2
   1  -2  -1 4934.11 142.339   2
   1  -2  -1 4952.39 123.650   1
  -1  -2   1 6973.41 81.1125   1
  -1  -2   1 6539.93 108.433   2
  -1  -2   1 5635.11 126.251   2
  -1  -2   1 6918.02 118.715   1
  -1  -2   0 23184.0 133.936   1
   1  -2   0 20311.3 211.349   1
  -1  -2   0 23802.3 203.119   1
  -1  -2   0 18937.2 199.644   2
  -1  -2   0 23703.0 187.512   2
   1  -2   0 19699.3 217.438   2
  -1  -2  -1 5133.20 79.4646   1
   1  -2   1 12041.0 169.340   1
  -1  -2  -1 4990.97 124.673   1
  -1  -2  -1 6003.63 129.267   2
   1  -2   1 11133.5 168.384   2
  -1  -2  -1 5604.11 106.957   2
  -1  -2  -2 24927.4 228.682   2
  -1  -2  -2 27364.6 242.027   1
  -1  -2  -2 22724.9 136.713   1
  -1  -2  -2 27097.2 186.698   2
  -1  -2  -3 7281.48 107.591   2
  -1  -2  -3 8452.14 150.817   2
  -1  -2  -3 9056.42 153.742   1
   1  -2   3 7310.84 161.624   1
  -1  -2  -3 7718.42 88.3966   1
   1  -2   3 9125.18 171.278   2
  -1  -2  -4 11144.5 137.540   2
  -1  -2  -4 12175.0 172.290   2
  -1  -2  -4 13513.7 166.944   1
   1  -2   4 11483.8 188.368   1
  -1  -2  -4 12499.6 115.482   1
   1  -2   4 14199.4 196.630   2
  -1  -2  -5 42381.5 227.620   2
  -1  -2  -5 39130.1 204.480   1
  -1  -2  -5 42567.9 304.958   2
   1  -2   5 28426.5 284.555   1
  -1  -2  -5 43854.0 283.755   1
   1  -2   5 32010.4 290.737   2
  -1  -2  -6 19909.3 214.974   2
   1  -2   6 16668.7 211.687   1
  -1  -2  -6 20670.8 202.780   1
   1  -2   6 18074.5 227.708   2
  -1  -2  -6 18545.0 165.052   2
  -1  -2  -6 17724.6 137.316   1
  -1  -2  -7 45583.9 332.544   2
   1  -2   7 52712.2 354.290   1
  -1  -2  -7 47787.2 313.754   1
  -1  -2  -7 52578.2 272.001   2
   1  -2   7 56344.4 360.617   2
  -1  -2  -7 48908.0 231.239   1
  -1  -2  -8 21555.8 242.086   2
   1  -2   8 22347.0 231.707   1
  -1  -2  -9 130158. 555.295   2
  -1  -2  -9 117857. 504.429   1
  -1  -2  -9 133849. 451.809   2
  -1  -2  -9 122842. 390.275   1
  -1  -2 -10 12161.8 184.656   2
  -1  -2 -10 11847.4 174.164   1
  -1  -2 -10 12135.4 131.788   1
  -1  -2 -11 3412.98 124.604   2
   1  -2  11 4769.51 125.150   1
  -1  -2 -11 3284.43 116.675   1
  -1  -2 -11 3204.88 88.0939   2
   1  -2  11 5336.36 138.266   2
  -1  -2 -11 3716.36 85.7700   1
  -1  -2 -12 199877. 677.252   2
   1  -2  12 197761. 643.810   2
  -1  -2 -12 169431. 537.495   2
   1  -2  12 164343. 680.039   1
  -1  -2 -12 192232. 642.739   1
  -1  -2 -13 4386.20 140.882   2
  -1  -2 -13 4070.65 92.4847   2
  -1  -2 -13 4479.09 137.383   1
  -1  -2 -14 26301.5 275.954   2
   1  -2  14 20089.6 192.215   1
  -1  -2 -14 26003.8 202.618   2
   1  -2  14 22896.1 230.572   2
  -1  -2 -14 28770.7 280.584   1
  -1  -2 -15 21171.7 265.719   2
   1  -2  15 18202.9 205.385   1
   1  -2  15 17041.2 190.390   2
  -1  -2 -15 20321.1 252.672   1
   1  -2  16 4494.23 106.246   1
   1  -2  16 4608.09 114.557   2
   1  -2  17 5886.68 116.139   1
   1  -2  17 5558.82 117.346   2
   1  -2  18 17199.0 189.550   1
   1  -2  18 17682.1 260.892   1
   1  -2  19 34241.4 271.943   2
   1  -2  19 33956.4 257.456   1
   1  -2  19 31825.9 344.665   1
  -1  -2 -19 24172.5 266.409   1
  -1  -2 -19 24314.9 312.104   2
   1  -2  20 40790.8 314.206   2
   1  -2  20 38638.7 282.840   1
   1  -2  20 44827.9 414.572   1
  -1  -2 -20 42973.6 345.082   1
  -1  -2 -20 43142.8 413.498   2
   1  -2  21 13509.5 194.394   2
   1  -2  21 16255.5 188.650   1
   1  -2  21 18704.1 275.538   1
  -1  -2 -21 21560.1 265.357   1
  -1  -2 -21 21453.3 313.587   2
   1  -2  22 38986.4 289.491   1
  -1  -2 -22 38530.3 348.946   1
  -1  -2 -23 52309.3 484.138   2
   1  -2  23 48308.4 353.734   2
   1  -2  23 47499.3 435.247   1
  -1  -2 -23 54625.7 428.791   1
   1  -2  23 48014.9 499.384   2
  -1  -2 -24 7693.49 228.097   2
   1  -2  24 6671.41 149.595   2
   1  -2  24 6549.70 138.872   1
   1  -2  24 6038.02 165.994   1
   1  -2  24 7216.89 211.333   2
  -1  -2 -25 3417.86 195.343   2
   1  -2  25 1848.76 102.574   2
   1  -2  25 1366.09 97.0942   1
   1  -2  25 1597.51 106.513   1
  -1  -2 -25 3160.69 153.681   1
   1  -2  25 1885.35 127.312   2
  -1  -2 -26 8527.78 245.649   2
   1  -2  26 4262.64 127.579   2
   1  -2  26 4246.79 129.372   1
   1  -2  26 5015.29 165.217   1
  -1  -2 -26 8035.12 203.196   1
   1  -2  26 4633.25 178.925   2
  -1  -2 -27 1819.13 176.344   2
   1  -2  27 2707.72 109.377   2
   1  -2  27 2478.87 114.397   1
   1  -2  27 2660.83 130.464   1
  -1  -2 -27 1736.92 142.018   1
   1  -2  27 2611.89 144.398   2
  -1  -2 -28 43679.6 476.148   2
   1  -2  28 42616.2 317.560   2
   1  -2  28 45398.5 368.060   1
   1  -2  28 42875.7 457.486   1
   1  -2  28 44740.5 526.986   2
  -1  -2 -28 42917.8 422.077   1
   1  -2  29 6065.66 189.480   1
   1  -2  29 4393.20 125.897   2
  -1  -2 -29 6232.50 226.390   2
   1  -2  29 4907.18 140.594   1
   1  -2  29 5260.56 198.505   2
  -1  -2 -29 5499.26 197.349   1
   1  -2  30 5479.79 138.881   2
  -1  -2 -30 7414.06 237.274   2
  -1  -2 -30 9194.08 158.458   1
   1  -2  30 4477.94 131.695   1
   1  -2  30 5498.17 205.055   2
  -1  -2 -30 7213.76 220.080   1
   1  -2  31 58078.9 390.141   2
  -1  -2 -31 54506.8 538.445   2
   1  -2  31 61382.8 406.386   1
   1  -2  31 62251.3 570.175   1
  -1  -2 -31 53456.0 509.309   1
   1  -2  32 5326.83 183.125   1
   1  -2  32 4776.80 136.149   2
  -1  -2 -32 3676.11 204.933   2
  -1  -2 -32 5033.82 123.802   1
   1  -2  32 5203.21 144.078   1
   1  -2  32 5116.33 202.212   2
  -1  -2 -32 3947.57 192.216   1
   1  -2  33 46309.0 501.003   1
   1  -2  33 49599.2 381.941   2
  -1  -2 -33 41208.9 486.341   2
  -1  -2 -33 40997.3 344.570   1
   1  -2  33 43412.2 362.482   1
   1  -2  33 45350.8 554.830   2
  -1  -2 -33 36816.2 446.038   1
   1  -2  34 35256.4 446.125   1
   1  -2  34 34218.3 325.790   2
  -1  -2 -34 29214.6 283.361   2
  -1  -2 -34 26966.3 416.147   2
   1  -2  34 30927.9 319.703   1
  -1  -2 -34 31515.7 309.318   1
   1  -2  34 38938.0 514.644   2
  -1  -2 -34 29831.8 417.529   1
   1  -2  35 8310.46 231.170   1
   1  -2  35 9743.08 195.163   2
  -1  -2 -35 8603.62 153.673   2
  -1  -2 -35 7603.94 268.989   2
   1  -2  35 7905.03 180.749   1
   1  -2  35 9783.03 270.868   2
  -1  -2 -35 7904.52 252.171   1
   1  -2  36 8282.96 229.561   1
   1  -2  36 7909.77 184.087   1
  -1  -2 -36 11155.0 192.089   1
   1  -2  36 9230.79 261.712   2
   1  -2  36 7601.89 179.254   2
  -1  -2 -36 11294.5 177.280   2
  -1  -2 -36 10191.9 297.397   2
  -1  -2 -36 9447.73 274.879   1
  -1  -2 -37 47284.1 387.453   1
   1  -2  37 35625.8 348.143   1
   1  -2  37 38872.4 517.431   2
  -1  -2 -37 49670.9 592.112   2
   1  -2  37 35725.9 467.020   1
  -1  -2 -37 46353.8 546.171   1
   1  -2  37 39163.7 363.125   2
  -1  -2 -37 43252.9 346.568   2
  -1  -2 -38 36883.7 324.085   2
   1  -2  38 34620.1 352.383   2
  -1  -2 -38 38252.6 357.050   1
   1  -2  38 34244.9 356.410   1
  -1  -2 -38 37270.8 524.309   2
   1  -2  38 38743.2 522.137   2
  -1  -2 -38 30306.4 479.293   1
   1  -2  38 33921.4 446.960   1
  -1  -2 -39 21658.5 254.914   2
  -1  -2 -39 22642.1 285.032   1
  -1  -2 -39 20439.0 423.144   2
   1  -2  39 22126.9 406.663   2
   1  -2  39 23044.3 374.833   1
  -1  -2 -39 20551.0 425.690   1
  -1  -2 -40 11667.0 190.845   2
   1  -2  40 11457.0 214.282   2
   1  -2  40 10350.4 206.246   1
  -1  -2 -40 12721.9 214.420   1
   1  -2  40 12180.6 314.061   2
   1  -2  40 11244.7 265.159   1
  -1  -2 -40 12407.0 348.819   1
   1  -2  41 42984.1 391.148   2
  -1  -2 -41 42439.2 368.006   2
  -1  -2 -41 42138.2 387.405   1
  -1  -2 -41 41586.3 577.395   2
   1  -2  41 44042.6 599.479   2
  -1  -2 -41 41175.8 584.160   1
   1  -2  41 43056.9 502.885   1
  -1  -2 -42 8109.21 166.868   2
   1  -2  42 8376.57 195.576   2
   1  -2  42 5930.15 160.919   1
  -1  -2 -42 7910.51 173.677   1
  -1  -2 -42 8994.55 322.766   2
   1  -2  42 6922.70 256.315   2
  -1  -2 -42 8335.49 312.665   1
   1  -2  42 6779.44 211.081   1
  -1  -2 -43 7649.79 165.122   2
   1  -2  43 7416.23 186.225   2
  -1  -2 -43 7801.50 175.983   1
  -1  -2 -43 7993.43 312.577   2
   1  -2  43 7459.10 265.869   2
  -1  -2 -43 7309.86 300.802   1
   1  -2  43 7976.22 227.441   1
   1  -2  44 5359.45 166.927   2
  -1  -2 -44 6284.44 152.084   2
   1  -2  44 5406.15 160.173   1
  -1  -2 -44 6680.15 165.876   1
  -1  -2 -44 6518.77 301.999   2
   1  -2  44 5861.48 246.852   2
  -1  -2 -44 7298.66 305.894   1
   1  -2  44 5685.26 191.876   1
   1  -2  45 2024.88 124.914   2
  -1  -2 -45 1609.16 87.4979   2
  -1  -2 -45 1468.24 88.4958   1
   1  -2  45 1451.38 112.344   1
  -1  -2 -45 1522.75 224.598   2
   1  -2  45 1505.56 157.099   2
  -1  -2 -45 1606.68 223.895   1
  -1  -2 -46 53596.8 442.418   2
   1  -2  46 52628.0 678.651   2
  -1  -2 -47 7212.00 309.124   1
  -1  -2 -47 6809.49 164.253   2
   1  -2  47 6650.69 264.543   2
  -1  -2 -48 1907.52 217.610   1
   1  -2  48 2291.04 128.219   1
  -1  -2 -49 5841.07 156.041   2
   1  -2  49 6633.47 264.483   2
  -1  -2 -50 12404.4 224.157   2
   1  -2  50 9708.46 318.051   2
  -1  -2 -51 16116.7 259.550   2
   1  -2  51 18099.3 421.596   2
  -1  -2 -52 10567.1 210.960   2
   1  -2  52 9067.42 308.450   2
  -1  -2 -56 1656.65 104.641   1
  -1  -2 -57 7674.30 203.618   1
  -1  -2 -58 14994.6 282.477   1
   1  -2  58 9078.20 273.419   1
  -1  -2 -59 13430.8 271.331   1
   1  -2  59 9498.92 284.071   1
  -1  -2 -60 16383.0 299.531   1
   1  -2  60 11667.1 317.775   1
  -1  -2 -61 13599.7 285.118   1
   1  -2  61 13738.4 341.646   1
  -1  -2 -62 786.867 85.8596   1
   1  -2  62 1017.61 122.771   1
  -1  -2 -63 7885.14 217.081   1
   1  -2  63 8182.44 276.169   1
   1  -2  64 5844.21 242.667   1
   1  -2  64 7883.85 228.855   2
   1  -2  65 4043.39 205.562   1
  -1  -2 -65 4194.82 166.340   1
   1  -2  65 3915.36 199.800   1
  -1  -2 -65 4066.20 335.867   2
  -1  -2 -65 3721.51 149.084   2
   1  -2  66 4392.31 214.555   1
  -1  -2 -66 5098.15 174.476   2
   1  -2  66 4902.54 207.430   1
  -1  -2 -66 6050.23 384.697   2
  -1  -2 -66 5639.56 191.608   1
   1  -2  66 6451.24 238.339   2
   1  -2  67 2107.21 177.733   2
  -1  -2 -67 3174.53 294.593   1
   1  -2  67 2019.61 169.620   1
  -1  -2 -67 2986.02 139.183   2
  -1  -2 -67 2525.68 311.741   2
  -1  -2 -67 3287.26 151.672   1
   1  -2  67 1463.84 145.918   1
   1  -2  68 3984.57 211.569   1
  -1  -2 -68 6269.99 194.998   2
   1  -2  68 4242.52 249.542   2
  -1  -2 -68 6709.68 356.489   1
   1  -2  68 4303.99 209.770   1
  -1  -2 -68 5920.69 367.140   2
   1  -2  68 4865.87 216.999   2
  -1  -2 -68 6230.21 202.563   1
   1  -2  69 4169.19 215.051   1
  -1  -2 -69 4240.54 164.214   2
  -1  -2 -69 4954.55 368.846   2
  -1  -2 -69 5139.51 328.738   1
   1  -2  69 5303.47 228.718   1
   1  -2  69 4622.38 259.651   2
  -1  -2 -69 5042.61 185.158   1
   1  -2  69 5770.16 232.508   2
  -1  -2 -70 15626.9 527.957   2
   1  -2  70 12925.5 412.940   2
  -1  -2 -70 15419.3 470.584   1
   1  -2  70 13794.9 328.318   1
  -1  -2 -70 15402.2 317.736   1
   1  -2  70 12942.1 315.516   2
   1  -2  71 1692.06 175.945   2
   1  -2  71 1431.06 175.652   2
  -1  -2 -71 508.711 280.563   2
   1  -2  71 1571.10 171.486   1
  -1  -2 -71 536.506 82.4549   2
  -1  -2 -71 490.257 97.3600   1
   1  -2  71 1303.77 145.968   1
  -1  -2 -71 433.420 243.430   1
   1  -2  72 22419.9 540.647   2
  -1  -2 -72 20568.9 532.488   1
   1  -2  72 21721.7 399.882   1
  -1  -2 -72 20173.2 351.979   2
  -1  -2 -72 20127.5 582.255   2
   1  -2  72 21894.9 402.984   2
   1  -2  72 18268.5 436.806   1
   1  -2  73 850.331 159.129   2
   1  -2  73 940.546 134.532   1
  -1  -2 -73 1183.06 102.757   2
   1  -2  73 692.076 157.840   1
  -1  -2 -73 1115.04 316.162   2
   1  -2  73 964.590 165.427   2
  -1  -2 -73 1104.11 134.631   1
   1  -2  74 4334.28 226.744   1
  -1  -2 -74 4370.50 176.080   2
   1  -2  74 5190.97 287.910   2
  -1  -2 -74 3879.88 316.886   1
   1  -2  74 4600.93 229.037   1
  -1  -2 -74 3695.78 368.242   2
   1  -2  74 4380.90 224.433   2
  -1  -2 -74 4353.06 199.740   1
   1  -2  75 11304.9 352.516   1
  -1  -2 -75 14494.0 308.728   2
   1  -2  75 13966.5 449.468   2
  -1  -2 -75 15141.8 476.748   1
   1  -2  75 12165.6 327.254   1
  -1  -2 -75 15259.7 538.003   2
   1  -2  75 13561.5 339.346   2
  -1  -2 -75 15807.6 347.455   1
   1  -2  76 4808.91 248.019   1
  -1  -2 -76 5410.71 398.679   2
   1  -2  76 5801.88 313.590   2
  -1  -2 -76 4105.56 173.392   2
  -1  -2 -76 4025.98 328.732   1
   1  -2  76 5875.98 250.888   2
   1  -2  77 19573.0 395.930   2
  -1  -2 -77 18821.3 525.856   1
   1  -2  77 20788.6 575.372   2
  -1  -2 -77 16813.3 337.302   2
   1  -2  77 16506.9 439.233   1
   1  -2  78 6868.81 275.385   1
  -1  -2 -78 8271.22 388.850   1
   1  -2  78 6374.81 252.733   2
  -1  -2 -78 8506.31 455.234   2
  -1  -2 -79 6238.46 359.865   1
   1  -2  79 6361.97 255.105   2
  -1  -2 -79 6738.46 434.656   2
   1  -2  80 1717.82 184.878   1
  -1  -2 -80 2113.44 283.246   1
  -1  -2 -80 2125.89 352.072   2
   1  -2  81 6766.67 266.874   1
  -1  -2 -81 6143.58 367.477   1
   1  -2  81 6548.36 257.557   2
  -1  -2 -81 6423.55 436.911   2
  -1  -2 -82 17269.5 525.881   1
   1  -2  82 17046.8 374.228   2
  -1  -2 -82 16345.3 590.907   2
   1  -2  83 3907.20 225.498   1
  -1  -2 -83 3987.98 335.805   1
   1  -2  83 3925.82 216.996   2
  -1  -2 -83 3822.61 398.542   2
   1  -2  84 1638.34 186.811   1
  -1  -2 -84 2624.17 309.807   1
   1  -2  84 2228.51 189.867   2
  -1  -2 -84 1953.52 365.343   2
   1  -2  85 293.701 160.142   1
  -1  -2 -85 777.471 258.229   1
  -1  -2 -85 670.201 326.690   2
   1  -2  85 265.482 150.789   2
   1  -2  86 772.711 172.658   1
  -1  -2 -86 1227.79 272.205   1
   1  -2  86 817.300 164.268   2
  -1  -2 -86 1411.40 356.997   2
   1  -2  87 1897.62 195.238   1
  -1  -2 -87 3076.65 304.800   1
   1  -2  87 2013.94 191.836   2
  -1  -2 -87 3366.25 406.547   2
   1  -2  88 1201.72 181.519   1
  -1  -2 -88 668.624 245.275   1
  -1  -2 -88 859.660 343.132   2
   1  -2  88 1085.25 169.388   2
   1  -2  89 2292.61 204.967   1
  -1  -2 -89 2891.37 298.638   1
   1  -2  89 2148.15 193.272   2
  -1  -2 -89 2777.06 394.064   2
   1  -2  90 2343.56 204.361   1
  -1  -2 -90 2811.61 295.283   1
   1  -2  90 2004.32 192.882   2
  -1  -2 -90 2822.85 406.522   2
   1  -2  91 562.278 163.059   2
  -1  -2 -91 223.264 230.995   1
   1  -2  91 260.892 162.597   1
  -1  -2 -91 161.356 331.163   2
   1  -2  92 1224.87 184.177   2
  -1  -2 -92 699.989 252.898   1
   1  -2  92 904.865 175.515   1
  -1  -2 -92 718.204 355.065   2
   1  -2  93 1073.33 183.870   2
  -1  -2 -93 1319.18 261.629   1
   1  -2  93 929.353 178.920   1
  -1  -2 -93 1024.58 355.188   2
   1  -2  94 1944.75 198.529   2
  -1  -2 -94 3112.19 307.521   1
   1  -2  94 1752.03 208.391   1
  -1  -2 -94 2669.37 405.916   2
   1  -2  95 935.333 174.200   2
   1  -2  95 471.268 177.622   1
  -1  -2 -95 220.153 341.205   2
   1  -2  96 9775.48 316.671   2
   1  -2  96 9425.40 330.239   1
  -1  -2 -96 10370.1 560.474   2
   1  -2  97 6443.82 272.944   2
   1  -2  97 5939.27 280.555   1
  -1  -2 -97 6601.81 466.983   2
   1  -2  98 8299.85 301.200   2
  -1  -2 -98 7353.72 369.946   1
   1  -2  98 7445.88 305.183   1
   1  -2  99 4430.98 248.531   2
  -1  -2 -99 6131.36 357.269   1
   1  -2  99 3702.86 246.648   1
  -1  -2 -99 5478.41 454.815   2
   1  -2 100 5486.24 266.343   2
   1  -2 100 4349.18 259.022   1
  -1  -2-100 5457.43 445.843   2
   1  -2 101 4843.54 261.785   2
   1  -2 101 4618.30 258.722   1
  -1  -2-101 4815.15 433.850   2
   1  -2 102 4268.53 236.856   2
  -1  -2-102 4062.68 320.887   1
   1  -2 102 3630.99 241.779   1
   1  -2 103 2309.05 205.711   2
   1  -2 103 1850.31 217.499   1
  -1  -2-103 2619.26 388.495   2
   1  -2 104 2522.16 209.742   2
   1  -2 104 2689.04 229.390   1
  -1  -2-104 3257.63 398.489   2
   1  -2 105 1626.88 191.040   2
  -1  -2-105 1823.97 284.050   1
   1  -2 105 1451.87 209.750   1
  -1  -2-105 1901.63 363.673   2
   1  -2 106 1270.92 179.024   2
  -1  -2-106 833.061 345.641   2
  -1  -2-106 1300.45 273.936   1
  -1  -2-107 1034.46 334.406   2
  -1  -2-107 1397.85 274.604   1
   1  -2 107 900.576 201.112   1
  -1  -2-108 3522.75 423.660   2
   1  -2 108 3195.51 262.450   1
  -1  -2-109 1510.18 360.556   2
  -1  -2-109 1738.94 298.282   1
   1  -2 109 1461.45 227.144   1
  -1  -2-110 560.936 334.460   2
  -1  -2-110 525.094 260.972   1
   1  -2 110 676.962 207.198   1
  -1  -2-111 1752.59 291.085   1
   1  -2 111 1881.49 244.406   1
  -1  -2-111 1438.34 353.717   2
  -1  -2-112 1127.78 286.690   1
   1  -2 112 816.920 220.696   1
  -1  -2-113 11429.6 479.254   1
  -1  -2-114 4581.57 354.027   1
   1  -2 117 1519.86 187.986   2
   1  -2 118 460.129 171.628   2
   1  -2 119 664.601 169.665   2
   1  -2 120 628.842 170.321   2
   1  -2 121 1927.28 205.806   2
   1  -2 122 895.293 179.701   2
   1  -2 123 1187.13 193.533   2
   1  -2 124 1122.22 190.001   2
   1  -2 125 325.567 161.071   2
   1  -2 126 218.192 165.237   2
   1  -2 127 1295.41 192.644   2
  -1  -1 119 150.968 172.763   2
  -1  -1 118 2444.35 236.668   2
  -1  -1 117 143.686 175.682   2
  -1  -1 116 110.378 208.438   1
  -1  -1 116 110.735 168.940   2
  -1  -1 115 351.299 227.082   1
  -1  -1 115 382.904 188.734   2
  -1  -1 114 952.791 238.544   1
  -1  -1 114 1078.31 197.426   2
  -1  -1 113 136.297 202.774   1
  -1  -1 113 36.7967 161.452   2
  -1  -1 112 514.151 220.977   1
  -1  -1 112 383.789 179.956   2
  -1  -1 111 1047.99 234.097   1
  -1  -1 111 1247.73 192.448   2
  -1  -1 110 242.005 206.901   1
  -1  -1 110 260.896 173.109   2
  -1  -1 109 3802.02 286.749   1
  -1  -1 109 4162.10 250.629   2
  -1  -1 108 160.049 200.670   1
  -1  -1 108 229.129 168.958   2
  -1  -1 107 7232.92 348.104   1
  -1  -1 107 7198.98 313.855   2
  -1  -1 106 4997.40 302.742   1
  -1  -1 106 4878.59 262.820   2
   1  -1-105 3934.63 417.216   2
  -1  -1 105 3115.16 272.906   1
  -1  -1 105 3646.06 254.037   2
   1  -1-104 2265.36 352.616   2
  -1  -1 104 2856.95 257.358   1
   1  -1-103 1030.11 335.265   2
  -1  -1 103 638.212 206.173   1
  -1  -1 103 593.050 182.532   2
   1  -1-102 9682.35 498.746   2
  -1  -1 102 10104.1 371.928   1
  -1  -1 102 9969.57 337.752   2
   1  -1-101 10727.7 514.656   2
  -1  -1 101 11990.9 396.504   1
  -1  -1 101 11575.6 353.062   2
   1  -1-100 301.048 291.394   2
  -1  -1 100 175.344 166.601   2
  -1  -1 100 123.642 183.067   1
  -1  -1  99 10154.5 338.379   2
  -1  -1  99 9409.03 353.328   1
  -1  -1  98 859.478 180.192   2
  -1  -1  98 868.868 201.155   1
  -1  -1  97 317.308 170.058   2
  -1  -1  97 340.164 182.052   1
  -1  -1  96 943.668 182.780   2
  -1  -1  96 780.591 196.753   1
  -1  -1  95 501.625 172.641   2
  -1  -1  95 436.059 182.780   1
  -1  -1  94 8399.63 301.118   2
  -1  -1  94 7503.66 314.001   1
  -1  -1  93 1563.81 195.542   2
  -1  -1  93 1303.50 208.438   1
  -1  -1  92 207.980 159.801   2
   1  -1 -92 489.054 235.038   1
  -1  -1  92 179.441 174.017   1
  -1  -1  91 320.979 161.895   2
   1  -1 -91 366.602 244.762   1
  -1  -1  91 282.819 178.868   1
  -1  -1  90 228.075 158.660   2
   1  -1 -90 224.847 236.401   1
  -1  -1  90 277.751 181.611   1
  -1  -1  89 3835.84 225.518   2
   1  -1 -89 4264.68 359.978   1
  -1  -1  88 7604.28 278.451   2
   1  -1 -88 8255.22 429.561   1
  -1  -1  88 7723.39 311.900   1
   1  -1 -87 1703.41 200.275   1
  -1  -1  87 2049.91 194.187   2
   1  -1 -87 2057.27 310.347   1
  -1  -1  87 1881.14 212.414   1
   1  -1 -86 3702.78 243.620   1
  -1  -1  86 4407.52 232.165   2
   1  -1 -86 4548.23 352.546   1
  -1  -1  86 3717.53 244.796   1
   1  -1 -85 303.255 166.719   2
   1  -1 -85 560.317 174.751   1
  -1  -1  85 851.102 166.822   2
   1  -1 -85 493.535 266.608   1
  -1  -1  85 676.342 181.505   1
  -1  -1  84 79.6099 165.701   1
   1  -1 -84 222.328 155.363   1
   1  -1 -84 187.521 244.659   1
   1  -1 -84 168.715 260.702   2
   1  -1 -84 212.663 162.966   2
  -1  -1  84 59.2993 148.813   2
   1  -1 -83 1988.26 193.234   1
   1  -1 -83 2012.80 307.775   2
   1  -1 -83 2154.49 304.714   1
   1  -1 -83 1432.25 198.677   2
   1  -1 -82 681.770 172.064   1
  -1  -1  82 132.992 228.255   1
   1  -1 -82 337.888 261.360   2
   1  -1 -82 849.435 267.134   1
   1  -1 -82 725.294 180.774   2
  -1  -1  82 191.249 156.635   2
   1  -1 -81 442.685 175.826   1
  -1  -1  81 129.818 243.051   1
   1  -1 -81 528.577 263.171   1
  -1  -1  81 155.546 148.515   2
   1  -1 -81 661.624 166.478   2
   1  -1 -81 112.659 256.769   2
   1  -1 -80 1652.38 200.496   1
   1  -1 -80 1955.09 292.486   1
   1  -1 -80 1543.55 202.734   2
   1  -1 -80 1266.72 285.893   2
   1  -1 -79 7163.78 387.001   2
   1  -1 -79 7281.13 294.040   2
   1  -1 -78 3747.41 239.055   1
   1  -1 -78 4106.15 329.175   1
   1  -1 -78 3426.08 321.717   2
   1  -1 -78 3604.65 229.370   2
   1  -1 -77 920.737 181.002   1
   1  -1 -77 1345.19 268.499   1
   1  -1 -77 974.948 169.416   2
   1  -1 -77 1044.30 272.122   2
   1  -1 -76 46787.0 779.988   2
   1  -1 -76 47413.4 618.676   2
   1  -1 -75 3770.75 323.524   2
   1  -1 -75 3419.40 222.656   1
  -1  -1  75 4941.12 339.099   2
   1  -1 -75 3003.86 211.591   2
   1  -1 -75 4365.90 327.050   1
   1  -1 -74 546.558 247.993   1
   1  -1 -74 254.810 251.325   2
   1  -1 -74 516.054 164.242   1
   1  -1 -74 511.248 160.101   2
  -1  -1  74 55.5063 212.631   2
  -1  -1  73 31516.5 692.556   2
   1  -1 -73 29126.9 612.056   1
   1  -1 -73 24118.9 439.223   1
   1  -1 -73 23117.3 413.212   2
   1  -1 -73 25964.5 591.675   2
  -1  -1  72 10685.8 430.887   2
   1  -1 -72 10238.8 304.283   1
   1  -1 -72 10869.2 298.295   2
   1  -1 -72 10506.1 414.686   2
   1  -1 -71 29107.5 602.373   1
   1  -1 -71 23830.0 429.810   1
   1  -1 -71 23244.2 407.113   2
   1  -1 -71 28683.2 602.872   2
   1  -1 -70 2648.71 283.218   1
   1  -1 -70 2110.33 184.934   1
   1  -1 -70 2739.37 188.427   2
   1  -1 -70 1830.78 284.241   2
  -1  -1  69 2092.06 245.018   2
   1  -1 -69 5356.56 328.957   1
   1  -1 -69 5524.41 237.015   1
   1  -1 -69 6596.14 241.211   2
   1  -1 -69 3280.63 309.865   2
   1  -1 -68 57267.8 803.144   2
  -1  -1  68 64721.3 934.711   2
   1  -1 -68 55284.4 591.272   2
   1  -1 -68 54726.9 626.350   1
  -1  -1  68 59616.9 663.977   1
   1  -1 -68 61149.8 818.308   1
  -1  -1  67 6417.20 261.840   1
   1  -1 -67 5280.31 319.673   1
   1  -1 -67 5164.57 325.894   2
   1  -1 -67 4266.74 222.976   1
  -1  -1  67 5933.93 315.408   1
   1  -1 -67 4148.20 210.125   2
  -1  -1  66 236.933 160.827   1
   1  -1 -66 2045.27 265.048   1
  -1  -1  66 480.506 155.009   2
   1  -1 -66 1337.03 264.250   2
   1  -1 -66 1787.07 186.903   1
  -1  -1  66 273.396 184.341   1
  -1  -1  66 419.985 134.445   2
   1  -1 -66 2307.01 176.576   2
  -1  -1  65 8658.79 292.717   1
   1  -1 -65 13332.4 423.221   1
  -1  -1  65 10097.6 378.743   2
   1  -1 -65 10329.9 395.598   2
   1  -1 -65 13276.0 338.793   1
  -1  -1  65 7993.65 332.057   1
  -1  -1  65 8814.65 249.887   2
   1  -1 -65 12879.5 306.327   2
  -1  -1  64 5057.10 238.645   1
   1  -1 -64 5360.82 318.127   1
  -1  -1  64 5109.88 278.365   2
   1  -1 -64 4602.61 321.792   2
   1  -1 -64 4825.58 238.371   1
  -1  -1  64 4448.91 263.922   1
  -1  -1  64 4747.41 199.043   2
   1  -1 -64 4558.81 208.073   2
  -1  -1  63 5646.44 243.641   1
   1  -1 -63 5757.46 248.375   1
  -1  -1  63 4589.22 263.054   1
  -1  -1  63 5824.91 291.527   2
   1  -1 -63 6536.22 327.767   1
   1  -1 -63 5172.06 319.771   2
  -1  -1  63 5644.20 214.512   2
   1  -1 -63 5858.39 228.267   2
   1  -1 -62 15.2184 142.207   1
  -1  -1  62 76.8438 138.104   1
   1  -1 -62-39.6227 208.732   1
  -1  -1  62 8.33594 115.481   2
   1  -1 -62 74.4275 229.373   2
  -1  -1  62-9.58671 143.028   1
  -1  -1  62 32.5352 123.295   2
   1  -1 -61 1330.39 168.820   1
  -1  -1  61 1537.88 170.225   1
   1  -1 -61 1644.81 249.770   1
  -1  -1  61 1288.52 164.490   2
  -1  -1  61 1251.22 165.889   1
  -1  -1  61 1548.63 148.497   2
  -1  -1  60 255.654 108.305   1
  -1  -1  60 311.805 123.752   2
   1  -1 -60 136.468 224.080   2
  -1  -1  60 301.304 130.245   2
  -1  -1  60 348.271 141.156   1
   1  -1 -60 137.058 132.089   1
  -1  -1  59 340.905 106.497   1
   1  -1 -59 450.564 226.807   2
  -1  -1  59 447.008 128.595   2
   1  -1 -59 450.919 213.106   1
  -1  -1  59 354.103 124.973   2
  -1  -1  59 355.785 141.515   1
   1  -1 -59 377.961 132.208   1
   1  -1 -58 1752.08 167.952   1
  -1  -1  58 2775.17 174.539   1
   1  -1 -58 2035.09 251.157   2
  -1  -1  58 3360.96 216.377   2
   1  -1 -58 2523.05 260.596   1
  -1  -1  58 3178.77 169.275   2
  -1  -1  58 3159.43 188.852   1
   1  -1 -57 6810.29 238.300   1
   1  -1 -57 8212.50 338.570   1
  -1  -1  57 7461.90 261.888   1
   1  -1 -57 6578.63 320.110   2
  -1  -1  57 7025.90 219.186   2
  -1  -1  57 7148.73 291.790   2
  -1  -1  57 7873.30 250.566   1
  -1  -1  56 2822.04 200.640   2
  -1  -1  56 3288.81 196.043   1
  -1  -1  56 2661.93 162.807   2
   1  -1 -55 3984.46 252.366   1
  -1  -1  55 3409.85 180.644   1
  -1  -1  55 3322.93 214.567   2
  -1  -1  55 3630.76 173.551   2
  -1  -1  55 3776.28 200.327   1
   1  -1 -55 3382.00 259.480   2
   1  -1 -54 3922.24 266.934   2
  -1  -1  54 4372.42 208.643   1
   1  -1 -53 237.932 197.971   2
  -1  -1  53 338.419 124.408   2
   1  -1 -53 389.582 185.017   1
  -1  -1  53 296.460 88.7804   1
  -1  -1  53 324.630 117.462   2
  -1  -1  53 265.875 134.861   1
   1  -1 -52 1591.27 220.415   2
  -1  -1  52 2069.66 182.722   2
   1  -1 -52 1553.63 197.127   1
  -1  -1  52 2103.32 142.307   1
  -1  -1  52 2203.07 150.557   2
  -1  -1  52 2036.22 163.108   1
   1  -1 -51 10814.6 339.724   2
  -1  -1  51 10487.1 344.121   2
   1  -1 -51 11842.3 334.181   1
  -1  -1  51 10840.5 272.190   1
  -1  -1  51 11681.4 249.335   2
  -1  -1  51 10387.7 259.394   1
   1  -1 -50 1285.84 216.243   2
  -1  -1  50 2100.71 182.079   2
   1  -1 -50 1277.54 194.499   1
  -1  -1  50 2151.07 134.778   1
  -1  -1  50 2150.00 145.494   2
  -1  -1  50 2011.21 161.044   1
  -1  -1  49 3437.97 216.948   2
  -1  -1  49 3507.77 181.055   1
  -1  -1  49 3811.51 170.069   1
  -1  -1  49 4057.41 168.686   2
   1  -1 -49 3578.37 224.417   1
  -1  -1  48 10019.3 259.196   1
  -1  -1  48 10376.4 335.537   2
  -1  -1  48 10366.2 263.200   1
  -1  -1  48 10730.2 229.040   2
  -1  -1  47 11377.1 342.863   2
  -1  -1  47 13122.1 288.295   1
  -1  -1  47 11194.8 267.273   1
   1  -1 -47 13737.2 368.488   2
   1  -1 -47 14294.7 242.511   2
  -1  -1  47 12726.9 244.618   2
  -1  -1  46 8408.21 234.397   1
  -1  -1  46 8024.63 236.130   1
   1  -1 -46 8716.95 314.583   2
  -1  -1  46 8511.77 207.796   2
   1  -1 -46 7923.93 185.805   2
  -1  -1  45 3095.86 147.302   1
  -1  -1  45 3105.80 170.054   1
  -1  -1  45 2883.79 143.953   2
   1  -1 -45 3549.94 132.278   2
   1  -1 -45 3502.80 242.510   2
  -1  -1  44 15802.9 303.672   1
   1  -1 -44 10761.0 325.640   2
   1  -1 -44 14125.5 318.787   1
  -1  -1  44 16211.2 255.211   2
   1  -1 -44 11117.4 208.806   2
  -1  -1  43 1453.49 108.605   1
  -1  -1  43 1376.68 140.779   1
   1  -1 -43 1482.66 208.932   2
  -1  -1  43 1350.89 122.163   2
   1  -1 -43 1724.74 96.7971   2
   1  -1 -42 34385.1 407.578   1
  -1  -1  42 26822.6 362.689   1
   1  -1 -42 34601.3 446.069   1
  -1  -1  42 29227.8 410.017   1
   1  -1 -42 28071.1 463.892   2
  -1  -1  42 26252.6 315.584   2
   1  -1 -41 17622.9 260.585   2
  -1  -1  41 13572.4 235.469   2
   1  -1 -41 18463.5 315.912   1
  -1  -1  41 12447.0 249.556   1
   1  -1 -41 15893.8 367.827   2
   1  -1 -41 16540.4 324.862   1
  -1  -1  40 4894.44 159.293   2
   1  -1 -40 6155.29 162.276   2
  -1  -1  40 4715.28 176.347   1
   1  -1 -40 6398.18 197.170   1
   1  -1 -40 5355.02 257.707   2
   1  -1 -40 6326.77 223.262   1
   1  -1 -39 3440.49 122.855   2
   1  -1 -39 3272.30 146.288   1
   1  -1 -39 2945.03 231.618   2
   1  -1 -39 3268.82 186.007   1
   1  -1 -38 4024.46 130.279   2
  -1  -1  38 2853.07 129.774   2
   1  -1 -38 3715.61 150.086   1
  -1  -1  38 2896.09 148.359   1
   1  -1 -38 3618.39 228.860   2
   1  -1 -38 3916.29 193.364   1
   1  -1 -37 172801. 781.849   2
  -1  -1  37 169820. 694.336   2
   1  -1 -37 165204. 864.331   1
  -1  -1  37 181211. 805.370   1
   1  -1 -37 167616. 1036.70   2
   1  -1 -37 183446. 929.868   1
   1  -1 -36 5918.81 151.506   2
  -1  -1  36 1817.83 118.937   2
  -1  -1  36 2141.65 143.743   1
   1  -1 -36 5957.32 172.852   1
   1  -1 -36 5686.16 249.657   2
   1  -1 -36 6256.33 213.528   1
   1  -1 -35 226460. 871.893   2
  -1  -1  35 194872. 715.011   2
  -1  -1  35 191588. 816.443   1
   1  -1 -35 211584. 960.804   1
   1  -1 -35 233317. 1163.72   2
   1  -1 -35 217809. 998.337   1
   1  -1 -34 112966. 611.533   2
  -1  -1  34 105542. 510.992   2
  -1  -1  34 100593. 591.594   1
   1  -1 -34 111556. 705.743   1
   1  -1 -34 107629. 797.811   2
   1  -1 -34 113465. 725.174   1
  -1  -1  33 47024.5 338.814   2
   1  -1 -33 43932.0 380.724   2
  -1  -1  33 47699.6 402.219   1
   1  -1 -33 46035.8 454.010   1
   1  -1 -33 43985.5 526.435   2
   1  -1 -33 48729.5 479.402   1
  -1  -1  32 14723.4 194.796   2
   1  -1 -32 10463.7 184.098   2
  -1  -1  32 15410.5 240.511   1
   1  -1 -32 12112.7 237.981   1
   1  -1 -32 10846.2 288.754   2
   1  -1 -32 12013.2 264.957   1
   1  -1 -31 78497.8 492.738   2
  -1  -1  31 76462.0 409.044   2
   1  -1 -31 81366.2 581.163   1
  -1  -1  31 81361.4 520.232   1
   1  -1 -31 75253.5 650.089   2
   1  -1 -31 78829.2 582.116   1
   1  -1 -30 153436. 686.034   2
  -1  -1  30 143969. 564.926   2
   1  -1 -30 150780. 779.001   1
  -1  -1  30 141990. 674.684   1
   1  -1 -30 155070. 886.910   2
  -1  -1  30 149044. 885.251   2
   1  -1 -30 145518. 773.715   1
   1  -1 -29 223785. 837.620   2
  -1  -1  29 246079. 748.506   2
   1  -1 -29 238212. 962.727   1
  -1  -1  29 247010. 874.008   1
  -1  -1  29 252742. 1118.34   2
   1  -1 -29 236727. 1094.70   2
   1  -1 -29 225540. 933.641   1
   1  -1 -28 19191.6 241.863   2
  -1  -1  28 14090.6 198.409   2
   1  -1 -28 19244.4 288.009   1
   1  -1 -28 20754.4 290.593   1
  -1  -1  28 14636.3 235.786   1
   1  -1 -28 19307.6 360.507   2
  -1  -1  28 13666.3 273.626   2
  -1  -1  27 139285. 824.288   2
   1  -1 -27 171740. 698.567   2
  -1  -1  27 141839. 581.646   2
   1  -1 -27 169062. 755.654   1
  -1  -1  27 149805. 726.376   1
   1  -1 -27 172860. 805.858   1
  -1  -1  27 142534. 657.936   1
   1  -1 -27 170410. 907.294   2
  -1  -1  26 918229. 1956.36   2
   1  -1 -26 840824. 1506.19   2
  -1  -1  26 865879. 1392.97   2
   1  -1 -26 824837. 1674.33   1
  -1  -1  26 892020. 1663.94   1
   1  -1 -26 858955. 1792.87   1
  -1  -1  26 794144. 1518.07   1
   1  -1 -26 895459. 2024.79   2
  -1  -1  25 118478. 707.526   2
  -1  -1  25 122209. 520.746   2
   1  -1 -25 122831. 557.093   2
   1  -1 -25 122544. 634.652   1
  -1  -1  25 119475. 596.054   1
  -1  -1  25 120344. 587.464   1
   1  -1 -25 123296. 654.890   1
  -1  -1  24 3328.15 147.461   2
   1  -1 -24 13790.0 182.127   2
   1  -1 -24 12106.3 214.113   1
  -1  -1  24 3759.78 141.187   1
   1  -1 -24 12290.4 215.830   1
   1  -1 -24 11805.3 261.177   2
  -1  -1  23 84447.1 589.126   2
   1  -1 -23 85521.3 437.445   2
  -1  -1  23 86257.5 429.109   2
  -1  -1  23 80179.4 483.513   1
   1  -1 -23 85168.9 502.692   1
   1  -1 -23 89871.3 596.099   2
   1  -1 -23 82162.3 535.548   1
  -1  -1  23 86361.2 472.978   1
  -1  -1  22 30100.8 282.530   1
   1  -1 -22 23254.6 294.057   1
  -1  -1  22 26366.9 326.914   2
   1  -1 -22 16858.1 197.990   2
  -1  -1  22 25406.4 262.473   1
   1  -1 -22 21541.1 262.553   1
   1  -1 -22 21216.2 312.629   2
  -1  -1  22 28258.5 237.339   2
  -1  -1  21 90547.5 468.229   1
   1  -1 -21 83453.8 536.760   1
  -1  -1  21 93788.9 575.599   2
   1  -1 -21 80547.9 449.859   2
   1  -1 -21 73843.9 461.934   1
  -1  -1  21 81331.5 450.972   1
   1  -1 -21 78871.7 563.703   2
  -1  -1  21 89838.5 394.082   2
  -1  -1  20 20053.6 230.421   1
   1  -1 -20 18942.9 256.889   1
  -1  -1  20 18789.8 256.367   2
   1  -1 -20 17267.5 211.331   2
   1  -1 -20 17026.6 228.913   1
  -1  -1  20 19518.4 211.405   1
  -1  -1  20 20430.2 199.939   2
   1  -1 -20 18600.3 294.617   2
   1  -1 -19 25268.0 320.825   2
  -1  -1  19 34180.3 327.176   2
  -1  -1  19 35042.1 278.906   1
   1  -1 -19 21320.4 254.144   1
   1  -1 -19 27632.5 302.509   1
  -1  -1  19 31221.9 270.961   1
  -1  -1  19 37697.6 271.138   2
   1  -1 -18 13713.2 243.656   2
  -1  -1  18 14535.0 218.034   2
  -1  -1  18 16085.3 184.697   1
   1  -1 -18 13120.4 193.750   1
   1  -1 -18 16218.9 238.648   1
  -1  -1  18 15639.2 194.066   1
  -1  -1  18 16988.6 194.865   2
   1  -1 -17 109876. 603.911   2
  -1  -1  17 127292. 611.455   2
   1  -1 -17 109783. 512.273   1
  -1  -1  17 137541. 502.364   1
  -1  -1  17 126169. 501.760   1
  -1  -1  17 141824. 514.448   2
   1  -1 -16 97575.4 549.758   2
  -1  -1  16 81055.6 492.024   2
   1  -1 -16 97561.8 468.533   1
  -1  -1  16 81560.3 381.005   1
  -1  -1  16 88945.4 423.670   1
  -1  -1  16 86140.1 387.383   2
   1  -1 -15 338622. 1011.34   2
   1  -1 -15 334625. 885.231   1
  -1  -1  15 252280. 710.841   1
  -1  -1  14 88691.3 422.318   1
   1  -1 -14 97659.5 544.051   2
  -1  -1  14 84878.1 486.769   2
  -1  -1  14 78690.8 379.020   1
   1  -1 -14 95765.6 461.922   1
  -1  -1  14 86446.3 386.595   2
   1  -1 -13 70879.2 465.049   2
  -1  -1  13 44896.8 362.071   2
  -1  -1  13 55110.3 333.962   1
   1  -1 -13 64307.1 373.878   1
  -1  -1  13 49152.9 297.350   2
  -1  -1  12 29069.6 243.247   1
  -1  -1  12 27413.6 227.993   2
  -1  -1  12 26237.8 211.095   1
   1  -1 -12 23401.7 241.594   1
   1  -1 -12 24764.2 274.224   2
  -1  -1  12 26030.0 254.951   2
  -1  -1  11 14664.3 179.196   1
  -1  -1  11 10426.1 161.675   2
   1  -1 -11 21941.4 264.190   2
  -1  -1  11 11046.8 153.721   2
   1  -1 -11 19810.4 232.249   1
  -1  -1  10 81504.3 400.541   1
  -1  -1  10 78922.9 428.741   2
   1  -1 -10 95873.8 523.747   2
  -1  -1  10 82141.9 367.181   2
  -1  -1  10 78187.2 348.326   1
   1  -1 -10 95783.5 448.068   1
  -1  -1   9 243585. 685.396   1
   1  -1  -9 259880. 830.261   2
  -1  -1   9 253931. 717.309   2
  -1  -1   9 250844. 636.733   2
   1  -1  -9 266912. 733.120   1
  -1  -1   9 238957. 577.648   1
  -1  -1   8 13984.4 189.402   1
  -1  -1   8 11627.3 155.774   2
   1  -1  -8 16535.9 242.948   2
  -1  -1   8 13284.9 161.060   2
  -1  -1   8 10961.2 123.561   1
   1  -1  -8 17271.0 194.998   1
  -1  -1   7 56002.8 276.458   1
   1  -1  -7 53869.9 321.604   1
  -1  -1   7 55647.0 332.045   1
  -1  -1   7 57794.2 306.191   2
  -1  -1   7 58388.5 327.868   2
  -1  -1   6 117861. 451.400   1
  -1  -1   6 111786. 389.903   1
  -1  -1   6 111878. 401.189   2
  -1  -1   6 116615. 442.947   2
  -1  -1   5 18726.0 202.372   1
  -1  -1   5 18970.3 186.608   2
  -1  -1   4 768064. 1172.27   1
  -1  -1   4 772510. 1114.16   2
  -1  -1   3 53795.1 304.410   2
  -1  -1   3 58719.1 287.315   1
  -1  -1   3 55871.6 319.655   1
  -1  -1   3 59207.2 334.592   2
  -1  -1   2 17426.4 192.770   2
  -1  -1   2 16897.9 178.156   2
  -1  -1   1 173577. 579.528   2
  -1  -1   1 171499. 492.614   1
  -1  -1   0 101838. 438.328   2
  -1  -1   0 100618. 455.627   1
  -1  -1  -1 205482. 556.038   1
  -1  -1  -1 206178. 685.007   1
  -1  -1  -2 37576.8 248.169   2
  -1  -1  -2 36941.5 315.572   1
  -1  -1  -3 49439.5 269.581   2
  -1  -1  -3 47876.9 353.987   1
   1  -1   4 806938. 1271.16   1
  -1  -1  -4 794567. 1383.89   2
  -1  -1  -4 827261. 1085.43   2
  -1  -1  -4 739935. 854.198   1
  -1  -1  -4 748043. 1322.66   1
  -1  -1  -5 15586.7 230.440   2
  -1  -1  -5 15964.0 164.944   2
  -1  -1  -5 15671.7 211.536   1
   1  -1   6 88401.6 425.891   1
  -1  -1  -6 60167.4 259.253   1
  -1  -1  -6 60344.7 418.762   2
   1  -1   6 82720.7 405.707   2
  -1  -1  -6 60785.4 317.188   2
  -1  -1  -6 59973.0 363.552   1
  -1  -1  -7 54922.4 247.919   1
   1  -1   7 56503.5 358.157   1
  -1  -1  -7 58221.2 369.056   1
  -1  -1  -7 55999.4 407.294   2
   1  -1   7 57805.6 349.440   2
  -1  -1  -8 12765.5 127.090   1
   1  -1   8 17565.3 202.377   1
  -1  -1  -8 11810.0 198.869   1
  -1  -1  -8 11287.4 217.368   2
  -1  -1  -8 11709.7 146.675   2
   1  -1   8 17129.4 210.161   2
  -1  -1  -9 307319. 619.531   1
   1  -1   9 290921. 835.248   1
  -1  -1  -9 324102. 727.227   2
   1  -1   9 289507. 781.415   2
  -1  -1  -9 312879. 922.854   2
  -1  -1  -9 320676. 859.628   1
   1  -1  10 97024.8 455.063   2
  -1  -1 -10 97665.9 399.817   2
  -1  -1 -10 98505.7 364.567   1
  -1  -1 -11 41126.2 277.925   2
   1  -1  11 29110.0 269.111   2
   1  -1  11 28935.0 212.044   1
  -1  -1 -11 43499.6 252.547   1
  -1  -1 -11 39502.3 362.373   2
  -1  -1 -11 39219.7 333.019   1
   1  -1  12 19180.3 215.337   2
  -1  -1 -12 14851.1 160.699   2
   1  -1  12 19374.4 192.085   1
  -1  -1 -12 14566.9 156.544   1
  -1  -1 -12 12002.0 230.462   2
  -1  -1 -12 13991.2 208.147   1
  -1  -1 -13 90322.2 483.944   1
  -1  -1 -13 95761.5 389.487   2
   1  -1  13 72174.4 373.208   2
   1  -1  13 74024.4 350.656   1
  -1  -1 -13 98359.6 545.088   2
  -1  -1 -13 88562.6 369.331   1
   1  -1  14 93807.3 431.688   2
   1  -1  14 93389.5 393.317   1
  -1  -1 -15 420200. 1049.54   1
  -1  -1 -15 387449. 768.502   2
  -1  -1 -15 409298. 1200.32   2
  -1  -1 -15 428464. 820.643   1
  -1  -1 -16 84300.8 509.560   1
   1  -1  16 90885.3 408.782   2
  -1  -1 -16 81395.2 364.781   2
   1  -1  16 94038.1 416.486   1
  -1  -1 -16 86502.3 581.385   2
  -1  -1 -16 97856.7 419.570   1
  -1  -1 -17 55880.8 329.125   1
  -1  -1 -17 50964.7 420.578   1
   1  -1  17 78914.9 379.467   2
  -1  -1 -17 46033.1 450.213   2
   1  -1  17 68114.3 349.102   1
  -1  -1 -18 5942.92 187.076   1
   1  -1  18 10166.3 150.841   1
  -1  -1 -18 5182.84 99.4603   2
   1  -1  18 10185.5 150.590   2
  -1  -1 -18 6801.81 119.774   1
  -1  -1 -18 5663.31 209.748   2
  -1  -1 -19 8516.07 210.661   1
  -1  -1 -19 7198.11 119.430   2
   1  -1  19 16428.2 191.727   2
   1  -1  19 14010.2 176.383   1
  -1  -1 -19 9034.04 140.761   1
  -1  -1 -19 8999.09 234.807   2
   1  -1  20 14356.5 192.978   2
  -1  -1 -20 9753.76 141.624   2
   1  -1  20 12637.8 174.756   1
  -1  -1 -20 8812.63 208.962   1
  -1  -1 -20 9063.95 242.293   2
   1  -1  21 60679.6 371.493   2
  -1  -1 -21 49852.1 321.364   2
   1  -1  21 59346.6 361.222   1
  -1  -1 -21 51287.9 490.094   2
  -1  -1 -21 53453.4 420.971   1
  -1  -1 -22 14971.1 243.031   1
  -1  -1 -22 13202.5 276.538   2
   1  -1  23 80377.9 443.247   2
  -1  -1 -23 83286.6 589.880   2
  -1  -1 -24 34829.0 363.217   1
   1  -1  24 24481.8 250.001   1
  -1  -1 -24 33455.6 392.372   2
   1  -1  24 21333.6 237.039   2
   1  -1  25 118458. 524.604   1
   1  -1  25 120145. 530.999   2
   1  -1  26 724197. 1863.48   1
   1  -1  26 730453. 1315.49   1
  -1  -1 -27 201435. 904.043   1
   1  -1  27 200766. 706.732   1
   1  -1  27 201541. 695.859   2
   1  -1  28 17315.5 304.934   1
  -1  -1 -28 10797.1 244.570   1
   1  -1  28 19584.2 239.463   1
  -1  -1 -28 12629.2 283.489   2
   1  -1  28 17490.3 327.051   2
   1  -1  28 18279.3 218.945   2
   1  -1  29 156942. 892.045   1
  -1  -1 -29 164588. 843.878   1
   1  -1  29 172710. 705.759   1
   1  -1  29 162852. 994.327   2
  -1  -1 -29 165894. 894.279   2
   1  -1  29 177174. 650.321   2
   1  -1  30 139940. 843.037   1
   1  -1  30 139214. 638.441   1
   1  -1  30 144566. 604.945   2
  -1  -1 -30 157811. 895.191   2
   1  -1  30 137581. 936.060   2
  -1  -1 -30 157805. 844.634   1
   1  -1  31 70794.5 455.368   1
   1  -1  31 71258.6 603.482   1
   1  -1  32 6619.24 195.683   1
  -1  -1 -32 5384.86 215.693   1
   1  -1  32 6991.48 229.363   2
  -1  -1 -32 6727.06 263.860   2
   1  -1  32 7621.16 166.010   2
  -1  -1 -32 7354.00 146.031   1
   1  -1  32 8603.67 190.180   1
   1  -1  33 37972.9 436.456   1
  -1  -1 -33 37651.4 453.078   1
   1  -1  33 38645.7 509.230   2
   1  -1  33 42887.3 360.072   2
  -1  -1 -33 44398.5 352.216   1
   1  -1  33 41094.5 360.905   1
  -1  -1 -34 100919. 777.482   1
   1  -1  34 107199. 740.608   1
   1  -1  34 102320. 831.986   2
  -1  -1 -34 123585. 890.704   2
   1  -1  34 115743. 589.628   2
   1  -1  34 105423. 567.901   1
  -1  -1 -34 113146. 562.392   1
  -1  -1 -35 265630. 1218.71   1
   1  -1  35 239053. 1088.08   1
   1  -1  35 214088. 1192.86   2
  -1  -1 -35 218950. 1205.88   2
   1  -1  35 214786. 837.703   2
  -1  -1 -35 259422. 821.213   2
   1  -1  35 218128. 810.021   1
  -1  -1 -35 254561. 851.774   1
  -1  -1 -36 1816.75 196.609   1
   1  -1  36 4857.31 170.667   1
   1  -1  36 5209.96 203.872   2
  -1  -1 -36 2000.17 236.171   2
   1  -1  36 6981.13 180.872   2
  -1  -1 -36 2200.86 88.6992   2
   1  -1  36 5921.32 155.549   1
  -1  -1 -36 2604.96 99.3651   1
   1  -1  37 141885. 846.848   1
  -1  -1 -37 148506. 955.722   1
   1  -1  37 149385. 991.982   2
  -1  -1 -37 145645. 1012.16   2
   1  -1  37 161539. 754.350   2
  -1  -1 -37 153644. 657.340   2
  -1  -1 -37 143977. 661.137   1
   1  -1  37 132697. 653.147   1
   1  -1  38 4153.64 160.692   1
  -1  -1 -38 4624.66 243.180   1
   1  -1  38 3885.40 181.871   2
  -1  -1 -38 4625.33 270.181   2
   1  -1  38 4968.30 174.366   2
  -1  -1 -38 4714.20 122.907   2
   1  -1  38 3822.37 139.184   1
  -1  -1 -38 4258.16 122.093   1
   1  -1  39 4351.52 164.246   1
  -1  -1 -39 6006.36 265.477   1
   1  -1  39 4713.98 199.852   2
  -1  -1 -39 5428.12 285.577   2
   1  -1  39 4445.49 155.606   2
  -1  -1 -39 5603.10 134.254   2
   1  -1  39 4032.42 140.735   1
  -1  -1 -39 4846.50 130.069   1
  -1  -1 -40 7993.88 288.987   1
   1  -1  40 6554.30 197.952   1
   1  -1  40 6906.68 237.411   2
  -1  -1 -40 7565.39 312.873   2
  -1  -1 -40 7942.31 160.360   2
   1  -1  40 7200.89 185.345   2
  -1  -1 -40 7967.46 167.324   1
   1  -1  40 6376.36 166.742   1
  -1  -1 -41 23846.6 471.039   2
   1  -1  41 19728.3 269.402   1
   1  -1  41 21372.2 292.973   2
  -1  -1 -41 24881.0 447.584   1
   1  -1  41 20328.8 337.741   1
  -1  -1 -42 49971.4 630.929   1
   1  -1  42 37237.0 535.625   2
  -1  -1 -42 48023.1 653.123   2
   1  -1  42 43123.1 409.028   2
  -1  -1 -42 51775.4 413.813   2
   1  -1  42 41873.6 382.438   1
  -1  -1 -42 46403.5 398.223   1
  -1  -1 -43 713.926 70.1005   1
   1  -1  43 1696.41 124.013   1
   1  -1  43 1413.89 115.411   1
   1  -1  43 1255.31 139.974   2
  -1  -1 -43 685.648 227.213   2
  -1  -1 -43 656.559 66.4811   2
  -1  -1 -43 423.582 226.099   1
  -1  -1 -44 8279.63 358.970   1
   1  -1  44 9860.44 246.303   1
   1  -1  44 9649.36 212.889   1
  -1  -1 -44 8263.02 178.709   1
  -1  -1 -44 6564.10 344.679   2
   1  -1  44 11188.0 311.351   2
   1  -1  44 10071.7 219.829   2
  -1  -1 -44 7992.49 173.210   2
   1  -1  45 5220.90 192.599   1
  -1  -1 -45 6375.99 333.203   1
  -1  -1 -45 6329.95 158.128   1
   1  -1  45 5315.77 173.501   1
  -1  -1 -45 5762.47 304.264   2
   1  -1  45 4862.78 224.730   2
  -1  -1 -45 5925.77 150.235   2
   1  -1  45 4649.87 170.256   2
  -1  -1 -46 12575.4 403.743   1
   1  -1  46 9650.32 256.222   1
   1  -1  46 9779.30 223.894   1
  -1  -1 -46 11305.1 209.491   1
  -1  -1 -46 11370.5 365.911   2
   1  -1  46 10709.4 315.291   2
  -1  -1 -46 11551.4 209.122   2
   1  -1  46 10114.0 224.693   2
  -1  -1 -47 22951.6 517.205   1
   1  -1  47 17040.4 339.390   1
   1  -1  47 18480.7 286.601   1
  -1  -1 -47 21238.6 286.674   1
  -1  -1 -47 20941.3 463.100   2
  -1  -1 -47 21605.4 287.210   2
   1  -1  47 16194.5 266.383   2
   1  -1  47 19287.1 430.662   2
   1  -1  48 19825.6 438.443   2
   1  -1  48 15551.6 336.145   1
  -1  -1 -48 21590.4 502.047   1
   1  -1  48 16674.5 278.562   1
  -1  -1 -48 19773.9 280.873   1
  -1  -1 -48 17871.3 444.917   2
   1  -1  48 17034.2 277.740   2
  -1  -1 -48 19761.8 277.187   2
   1  -1  49 1965.72 173.342   2
   1  -1  49 1948.93 138.814   1
  -1  -1 -49 1188.80 89.1935   1
  -1  -1 -49 962.509 255.695   1
   1  -1  49 1669.20 138.693   1
  -1  -1 -49 1241.12 246.000   2
   1  -1  49 2287.24 140.856   2
  -1  -1 -49 1201.98 86.6179   2
  -1  -1 -50 162.668 65.1845   1
   1  -1  50 443.903 129.159   2
  -1  -1 -50 182.724 226.994   1
   1  -1  50 289.785 108.669   1
  -1  -1 -50 199.473 56.3488   2
  -1  -1 -50 148.938 223.369   2
   1  -1  50 408.931 117.932   2
   1  -1  50 309.533 107.746   1
   1  -1  51 10982.5 235.712   2
  -1  -1 -51 12772.9 417.980   1
   1  -1  51 10093.9 293.329   1
   1  -1  51 12131.3 361.895   2
   1  -1  51 11188.7 244.295   1
  -1  -1 -51 11684.7 229.245   1
  -1  -1 -51 11524.0 219.680   2
  -1  -1 -52 655.719 91.1567   1
   1  -1  52 1073.29 134.062   1
   1  -1  52 959.215 148.780   2
  -1  -1 -52 550.164 244.175   1
   1  -1  52 857.535 141.790   1
  -1  -1 -52 724.048 237.493   2
   1  -1  52 935.531 125.292   2
  -1  -1 -52 785.328 74.8783   2
   1  -1  53 149.103 119.211   2
  -1  -1 -53 68.8986 230.853   1
   1  -1  53 262.486 130.867   1
  -1  -1 -53 138.263 77.8962   1
  -1  -1 -53 137.911 226.544   2
  -1  -1 -53 136.505 52.6088   2
   1  -1  53 229.278 111.894   2
   1  -1  53 269.701 120.265   1
   1  -1  54 5974.66 194.933   2
  -1  -1 -54 8039.56 367.226   1
   1  -1  54 5588.09 244.302   1
   1  -1  54 6148.40 284.635   2
  -1  -1 -54 8235.01 370.181   2
   1  -1  54 6622.72 211.477   1
  -1  -1 -54 7322.39 182.977   2
   1  -1  55 4521.50 181.633   2
  -1  -1 -55 5421.57 328.682   1
   1  -1  55 4796.08 270.428   2
  -1  -1 -55 5708.11 341.908   2
   1  -1  55 5170.27 199.496   1
  -1  -1 -55 5067.00 158.252   2
   1  -1  56 7561.18 215.818   2
  -1  -1 -56 12030.7 414.909   1
   1  -1  56 7756.26 333.029   2
  -1  -1 -56 11710.0 439.621   2
   1  -1  56 8909.79 243.099   1
  -1  -1 -56 10083.7 219.311   2
  -1  -1 -57 6653.81 349.778   1
   1  -1  57 6523.77 208.736   2
   1  -1  57 6349.12 216.764   1
  -1  -1 -57 6053.49 178.014   2
   1  -1  58 606.187 146.266   1
  -1  -1 -58 9.19456 279.916   2
   1  -1  58 618.950 129.896   2
  -1  -1 -58 156.340 87.1479   2
  -1  -1 -58 121.808 232.798   1
   1  -1  58 500.278 183.045   2
   1  -1  59 212.516 184.067   2
  -1  -1 -59 121.745 271.283   2
   1  -1  59 386.107 136.263   1
  -1  -1 -59 242.092 92.5218   2
   1  -1  59 381.761 126.212   2
  -1  -1 -59 198.051 234.197   1
   1  -1  60 38.7126 181.242   2
  -1  -1 -60 25.6889 267.394   2
   1  -1  60 79.3386 125.592   1
   1  -1  60 57.2211 116.705   2
  -1  -1 -60 9.66185 240.826   1
   1  -1  61 1403.72 226.421   2
  -1  -1 -61 1824.78 276.930   1
  -1  -1 -61 1794.06 308.704   2
   1  -1  61 1898.71 174.698   1
   1  -1  61 1493.55 148.981   2
  -1  -1 -62 2.76370 271.560   2
   1  -1  62 15.4350 133.344   1
   1  -1  62-12.8741 119.146   2
  -1  -1 -63 9703.65 382.590   1
   1  -1  63 9205.90 276.866   1
  -1  -1 -63 10054.1 444.831   2
   1  -1  64 5555.16 226.115   2
   1  -1  64 6278.53 240.369   1
  -1  -1 -64 5818.66 382.914   2
   1  -1  65 18391.3 357.867   2
   1  -1  65 18961.1 371.361   1
  -1  -1 -66 3009.61 297.469   1
   1  -1  66 3476.64 217.482   2
  -1  -1 -66 2922.68 167.190   1
   1  -1  67 2296.17 206.539   2
  -1  -1 -67 323.523 124.061   1
  -1  -1 -67 314.209 253.571   1
   1  -1  67 2015.98 183.118   1
   1  -1  68 62288.4 656.508   1
  -1  -1 -68 61380.9 925.896   2
  -1  -1 -69 21017.2 556.404   1
   1  -1  69 12062.8 393.889   1
  -1  -1 -69 18740.0 339.471   1
   1  -1  69 11684.9 324.851   2
  -1  -1 -69 18298.3 555.726   2
   1  -1  69 12668.5 331.157   1
  -1  -1 -70 1154.53 278.397   1
   1  -1  70 2405.47 244.268   1
  -1  -1 -70 862.267 144.210   1
   1  -1  70 2793.75 208.564   2
  -1  -1 -70 1211.99 325.995   2
   1  -1  70 2981.35 204.325   1
  -1  -1 -71 8094.01 414.726   1
   1  -1  71 13614.3 411.188   1
  -1  -1 -71 8533.79 258.686   1
   1  -1  71 17291.9 384.999   2
  -1  -1 -71 9689.60 473.327   2
   1  -1  71 16125.0 376.324   1
  -1  -1 -72 13079.2 476.912   1
   1  -1  72 11429.8 389.327   1
   1  -1  72 12058.2 331.661   2
  -1  -1 -72 12248.0 508.559   2
   1  -1  72 12338.8 342.281   1
  -1  -1 -73 15071.1 516.327   1
   1  -1  73 17142.2 462.966   1
  -1  -1 -73 11965.9 296.498   1
   1  -1  73 20287.9 413.781   2
  -1  -1 -73 12842.4 526.529   2
   1  -1  73 19831.2 406.581   1
  -1  -1 -74 2132.44 160.720   1
  -1  -1 -74 2039.68 311.551   1
   1  -1  74 1080.25 215.202   1
  -1  -1 -74 1910.42 156.778   2
  -1  -1 -74 1712.67 359.338   2
   1  -1  74 1108.31 180.966   1
  -1  -1 -75 435.839 341.583   2
   1  -1  75 1686.35 239.018   1
  -1  -1 -75 317.478 131.936   2
   1  -1  75 2238.98 190.974   1
  -1  -1 -75 352.466 137.490   1
  -1  -1 -75 438.734 274.283   1
  -1  -1 -76 39923.2 777.344   1
   1  -1  76 40832.0 686.426   1
  -1  -1 -76 41594.1 519.415   2
   1  -1  76 48426.4 610.482   1
  -1  -1 -76 44078.2 898.860   2
  -1  -1 -76 45327.9 537.409   1
   1  -1  77 170.157 203.947   1
  -1  -1 -77 99.4725 123.978   2
  -1  -1 -77 141.663 125.056   1
  -1  -1 -77 80.7000 259.332   1
   1  -1  78 3146.22 282.225   1
  -1  -1 -78 3247.33 334.952   1
  -1  -1 -78 3433.22 186.911   1
  -1  -1 -78 3028.02 187.361   2
  -1  -1 -79 16536.1 345.663   2
  -1  -1 -79 17169.7 542.616   1
   1  -1  79 14868.8 569.671   2
  -1  -1 -79 14426.6 327.882   1
   1  -1  79 12834.9 436.058   1
  -1  -1 -80 2383.16 170.825   2
  -1  -1 -80 2300.47 316.877   1
  -1  -1 -80 2421.26 173.890   1
   1  -1  80 2094.77 273.503   1
   1  -1  80 2247.26 350.228   2
  -1  -1 -81 4209.79 350.680   1
   1  -1  81 1572.26 255.715   1
   1  -1  81 2029.79 353.850   2
  -1  -1 -81 3578.91 196.382   1
   1  -1  82 651.669 229.501   1
  -1  -1 -82 902.115 148.741   2
   1  -1  82 934.653 326.338   2
  -1  -1 -82 925.930 143.878   1
   1  -1  83 629.537 220.405   1
  -1  -1 -83 145.303 133.638   1
   1  -1  83 600.224 319.591   2
  -1  -1 -83 211.919 129.078   2
  -1  -1 -84 300.422 123.501   2
   1  -1  84 218.836 213.557   1
  -1  -1 -84 177.433 127.690   1
  -1  -1 -85 156.382 133.127   1
   1  -1  87 1671.05 193.636   2
   1  -1  88 7755.52 289.159   2
   1  -1  89 4042.16 240.140   2
   1  -1  90 237.382 164.825   2
   1  -1  91 200.477 163.072   2
   1  -1  92 191.432 170.854   2
  -1  -1 -92 224.164 358.504   2
   1  -1  92 183.237 164.072   1
   1  -1  93 1259.60 197.678   1
  -1  -1 -93 1893.01 387.827   2
   1  -1  93 1537.28 203.836   2
   1  -1  94 7300.07 299.733   1
  -1  -1 -94 7133.15 516.457   2
   1  -1  94 7118.05 302.163   2
  -1  -1 -95 522.763 365.161   2
   1  -1  95 660.891 178.560   2
   1  -1  95 548.356 175.591   1
   1  -1  96 1277.85 199.237   2
   1  -1  96 1156.58 200.141   1
  -1  -1 -96 1394.41 406.332   2
  -1  -1 -97 242.144 376.800   2
   1  -1  97 231.604 173.835   1
   1  -1  97 274.917 166.424   2
   1  -1  98 695.536 186.616   2
  -1  -1 -98 920.303 385.933   2
   1  -1  98 730.413 185.816   1
   1  -1  99 10503.7 343.161   2
  -1  -1 -99 12296.6 502.953   1
   1  -1  99 9382.40 352.986   1
  -1  -1 -99 11440.6 614.057   2
   1  -1 100 176.494 175.578   2
  -1  -1-100 128.586 256.918   1
  -1  -1-100 258.539 392.941   2
   1  -1 100 317.285 181.639   1
   1  -1 101 13513.1 387.455   2
   1  -1 101 12524.9 404.123   1
  -1  -1-102 19313.7 597.954   1
   1  -1 102 15202.0 410.292   2
   1  -1 102 13192.1 417.681   1
  -1  -1-102 19229.5 751.783   2
   1  -1 103 2655.53 222.604   2
   1  -1 103 2374.01 249.911   1
  -1  -1-104 801.938 266.443   1
   1  -1 104 1121.32 196.280   2
  -1  -1-104 651.272 421.555   2
   1  -1 104 876.893 222.484   1
  -1  -1-105 12279.0 506.739   1
   1  -1 105 8094.03 307.222   2
   1  -1 105 7963.40 357.194   1
  -1  -1-105 12108.0 655.244   2
  -1  -1-106 4021.08 360.408   1
  -1  -1-106 3642.98 517.102   2
   1  -1 106 3629.10 291.017   1
   1  -1 106 3776.37 248.067   2
   1  -1 107 16134.7 482.481   1
   1  -1 107 15453.1 399.264   2
  -1  -1-108 489.557 412.788   2
   1  -1 108 1167.53 226.809   1
   1  -1 108 913.753 192.104   2
   1  -1 109 1005.11 191.336   2
   1  -1 110 363.528 197.511   1
   1  -1 110 350.362 180.065   2
  -1  -1-110 199.476 411.871   2
   1  -1 111 203.876 193.049   1
   1  -1 111 190.912 171.620   2
  -1  -1-111-7.97979 392.245   2
   1  -1 112 477.275 184.290   2
   1  -1 113 277.343 177.722   2
   1  -1 114 1579.14 203.234   2
   1  -1 115 1514.18 213.689   2
   1  -1 116 151.255 165.401   2
  -1   0 110 570.601 197.553   2
  -1   0 109 251.979 182.620   2
  -1   0 108 496.942 194.637   2
  -1   0 107 614.276 185.157   2
  -1   0 106 135.789 177.593   2
  -1   0 105 177.275 169.161   2
  -1   0 104 59.9011 175.174   2
  -1   0 103 5213.29 273.887   2
  -1   0 102 604.085 189.600   2
  -1   0 101 2218.28 215.663   2
   1   0 -98 391.042 328.512   2
   1   0 -97 1930.22 374.719   2
   1   0 -96 134.242 302.445   2
   1   0 -95 13953.7 517.118   1
   1   0 -94 1968.01 298.884   1
   1   0 -94 1596.13 344.174   2
  -1   0  94 1877.87 230.257   1
   1   0 -93 3833.66 342.044   1
   1   0 -93 3309.84 390.179   2
  -1   0  93 3103.47 268.582   1
   1   0 -92 309.502 265.677   1
   1   0 -92 196.642 312.626   2
  -1   0  92 225.823 203.678   1
   1   0 -91 1162.73 281.213   1
   1   0 -91 735.185 344.071   2
  -1   0  91 863.916 215.571   1
   1   0 -90 3202.56 328.490   1
   1   0 -90 2935.49 393.602   2
  -1   0  90 2066.76 254.558   1
  -1   0  89 4801.91 290.423   1
   1   0 -89 4195.04 419.058   2
   1   0 -89 5566.34 365.943   1
  -1   0  89 3515.56 358.544   1
   1   0 -88 1018.78 269.603   1
   1   0 -88 638.786 327.793   2
  -1   0  88 836.314 212.218   1
  -1   0  88 1015.15 184.014   2
  -1   0  88 801.944 300.560   1
  -1   0  87 8766.98 491.022   2
   1   0 -87 9921.06 504.584   2
  -1   0  87 10090.1 380.387   1
  -1   0  87 10179.2 332.026   2
  -1   0  87 10157.2 473.181   1
  -1   0  86 4730.10 405.672   2
   1   0 -86 5053.31 353.694   1
   1   0 -86 4073.44 417.960   2
  -1   0  86 4180.03 273.571   1
  -1   0  86 3797.09 240.049   2
  -1   0  86 4133.59 369.290   1
  -1   0  85 4187.89 401.718   2
   1   0 -85 6352.85 369.703   1
   1   0 -85 3359.54 397.779   2
  -1   0  85 5440.67 293.668   1
  -1   0  85 5728.09 265.402   2
  -1   0  85 6427.49 413.847   1
  -1   0  84 4561.75 401.971   2
   1   0 -84 5922.93 357.381   1
   1   0 -84 4123.00 397.359   2
  -1   0  84 4365.65 281.189   1
  -1   0  84 5443.08 257.733   2
  -1   0  84 4195.36 337.943   1
  -1   0  83 740.044 305.792   2
   1   0 -83 782.410 251.237   1
   1   0 -83 865.812 322.246   2
  -1   0  83 726.364 201.488   1
  -1   0  83 676.526 175.342   2
  -1   0  83 732.567 265.767   1
  -1   0  82 356.738 316.380   2
   1   0 -82 547.358 253.231   1
   1   0 -82 331.178 316.245   2
  -1   0  82 601.130 197.923   1
  -1   0  82 579.046 178.132   2
  -1   0  82 541.560 276.071   1
  -1   0  81 15768.4 580.641   2
   1   0 -81 17153.2 498.218   1
  -1   0  81 16306.8 419.838   1
  -1   0  81 15552.6 379.773   2
  -1   0  81 15399.8 525.353   1
  -1   0  80 5714.65 427.669   2
   1   0 -80 6716.26 356.271   1
  -1   0  80 4629.58 361.740   1
  -1   0  80 5530.98 285.370   1
  -1   0  80 5366.94 253.283   2
   1   0 -80 4256.17 390.031   2
  -1   0  79 805.066 272.923   1
  -1   0  79 395.238 319.423   2
   1   0 -79 890.891 271.480   1
  -1   0  79 569.139 193.773   1
   1   0 -79 818.073 168.696   2
  -1   0  79 423.597 162.905   2
   1   0 -79 494.311 309.360   2
  -1   0  78 8243.02 408.387   1
  -1   0  78 8408.38 482.430   2
   1   0 -78 7176.43 282.559   2
  -1   0  78 6881.61 302.812   1
  -1   0  78 7447.51 276.979   2
   1   0 -78 8509.43 447.467   2
  -1   0  77 477.672 321.074   2
   1   0 -77 642.026 256.245   1
  -1   0  77 335.463 187.970   1
   1   0 -77 530.731 167.343   2
  -1   0  77 420.725 162.791   2
   1   0 -77 364.970 294.693   2
  -1   0  76 17403.1 535.946   1
  -1   0  76 20483.3 627.948   2
  -1   0  76 20516.4 454.128   1
   1   0 -76 18738.9 391.194   2
  -1   0  76 18667.7 393.157   2
   1   0 -76 18241.5 571.835   2
  -1   0  75 323.644 257.622   1
  -1   0  75 512.858 318.897   2
   1   0 -75 741.601 258.772   1
  -1   0  75 637.968 188.476   1
   1   0 -75 746.280 174.989   2
  -1   0  75 647.343 170.495   2
   1   0 -75 367.620 295.264   2
  -1   0  74 35408.0 781.893   2
  -1   0  74 33582.3 553.115   1
   1   0 -74 34831.1 517.326   2
  -1   0  74 33848.1 503.971   2
   1   0 -73 4699.51 380.322   2
  -1   0  73 5009.53 411.636   2
  -1   0  73 5048.02 266.174   1
  -1   0  73 4978.58 242.001   2
  -1   0  73 4955.48 349.506   1
   1   0 -72 44384.5 560.074   1
  -1   0  72 43451.2 758.848   1
   1   0 -72 41955.6 546.760   2
  -1   0  72 41555.0 811.759   2
  -1   0  72 39691.3 587.809   1
  -1   0  72 39721.6 534.777   2
   1   0 -71 8393.55 274.364   1
  -1   0  71 8307.68 388.536   1
   1   0 -71 8273.61 264.708   2
  -1   0  71 6908.79 410.489   2
  -1   0  71 7416.92 298.939   1
  -1   0  71 7969.09 273.145   2
   1   0 -71 7548.41 420.158   2
   1   0 -70 11458.8 304.311   1
  -1   0  70 10557.7 418.045   1
   1   0 -70 11110.3 294.414   2
  -1   0  70 11077.5 467.975   2
  -1   0  70 10497.5 332.013   1
  -1   0  70 11534.3 311.850   2
   1   0 -70 10631.1 459.216   2
   1   0 -69 27866.0 425.260   2
  -1   0  69 27082.7 660.600   2
  -1   0  69 26902.2 484.133   1
  -1   0  69 25713.5 582.515   1
  -1   0  69 29022.0 452.901   2
   1   0 -69 28754.0 445.434   1
   1   0 -68 14777.9 331.391   1
   1   0 -68 14352.0 319.613   2
  -1   0  68 13034.4 500.872   2
  -1   0  68 14374.0 367.834   1
  -1   0  68 14473.1 335.953   2
   1   0 -68 13080.1 482.995   2
   1   0 -67 56709.5 602.029   1
  -1   0  67 51172.2 766.882   1
   1   0 -67 49017.4 541.383   2
  -1   0  67 56354.2 881.077   2
  -1   0  67 56512.5 661.680   1
  -1   0  67 54565.5 592.100   2
   1   0 -67 54926.5 853.237   2
   1   0 -66 94326.1 764.574   1
  -1   0  66 89319.4 987.803   1
  -1   0  66 80474.0 1031.27   2
   1   0 -66 105467. 985.687   1
  -1   0  66 79355.9 780.436   1
   1   0 -66 82840.9 692.433   2
  -1   0  66 87917.8 738.100   2
   1   0 -66 72188.5 954.328   2
  -1   0  65 3081.32 280.762   1
   1   0 -65 2315.24 175.263   2
  -1   0  65 3042.28 331.255   2
   1   0 -65 2952.49 261.207   1
  -1   0  65 2996.34 224.230   1
  -1   0  65 2667.74 191.169   2
   1   0 -65 2719.20 324.769   2
   1   0 -64 43567.8 532.654   1
   1   0 -64 43018.9 500.023   2
  -1   0  64 37789.0 734.697   2
   1   0 -64 44879.2 657.737   1
  -1   0  64 41783.7 571.362   1
  -1   0  64 42864.7 518.236   2
   1   0 -64 38482.0 708.708   2
   1   0 -63 9652.16 272.433   1
  -1   0  63 8647.16 363.635   1
   1   0 -63 9544.44 257.624   2
  -1   0  63 8295.30 431.849   2
  -1   0  63 8952.89 298.648   1
  -1   0  63 9368.81 276.309   2
   1   0 -63 9334.66 420.058   2
   1   0 -62 31543.2 439.775   1
  -1   0  62 26038.7 551.622   1
   1   0 -62 29986.0 416.903   2
  -1   0  62 28900.5 664.084   2
   1   0 -62 32729.4 559.237   1
  -1   0  62 29232.3 475.309   1
  -1   0  62 29223.4 432.447   2
   1   0 -62 25285.5 595.840   2
   1   0 -61 40921.7 491.193   1
  -1   0  61 41988.5 769.840   2
  -1   0  61 41142.4 549.453   1
   1   0 -61 41943.2 482.423   2
   1   0 -61 41639.8 703.323   2
   1   0 -60 5610.10 215.396   1
   1   0 -60 4584.83 202.935   2
  -1   0  60 5382.63 382.925   2
   1   0 -60 6447.30 296.357   1
  -1   0  60 5140.83 235.532   1
  -1   0  60 5611.66 300.883   1
   1   0 -60 5368.75 346.337   2
   1   0 -59 13296.7 440.114   2
  -1   0  59 13616.0 488.362   2
  -1   0  59 13736.5 404.228   1
  -1   0  59 13907.3 307.452   2
   1   0 -59 14262.0 304.052   2
   1   0 -59 13749.2 301.015   1
   1   0 -58 3838.04 320.126   2
  -1   0  58 3104.07 328.615   2
  -1   0  58 3552.68 261.721   1
  -1   0  58 3538.73 192.352   2
  -1   0  58 3584.82 221.705   1
   1   0 -58 3749.89 189.664   1
   1   0 -58 3156.04 179.299   2
   1   0 -57 17396.8 451.495   2
  -1   0  57 18833.5 429.093   1
  -1   0  57 17767.0 325.603   2
  -1   0  57 17202.5 368.366   1
   1   0 -57 17701.4 327.333   1
   1   0 -57 18299.3 321.192   2
   1   0 -56 520.176 239.359   2
  -1   0  56 660.498 196.383   1
  -1   0  56 614.209 172.686   1
  -1   0  56 782.810 145.859   2
   1   0 -56 802.009 141.812   2
   1   0 -55 85704.8 888.247   2
  -1   0  55 82475.1 813.172   1
  -1   0  55 80437.2 631.150   2
  -1   0  55 86304.5 738.207   1
   1   0 -55 88415.2 685.991   1
   1   0 -55 81213.9 625.387   2
  -1   0  54 2179.45 215.039   1
  -1   0  54 2064.60 159.465   2
  -1   0  54 2248.45 190.244   1
   1   0 -54 2573.36 177.858   1
   1   0 -54 2381.58 159.174   2
  -1   0  53 16963.8 306.172   2
  -1   0  53 18210.2 357.475   1
  -1   0  53 16814.6 391.612   1
   1   0 -53 18420.0 343.491   1
  -1   0  52 2686.80 166.976   2
  -1   0  52 2841.90 196.768   1
   1   0 -52 3013.90 160.724   2
   1   0 -52 3067.31 185.562   1
  -1   0  51 24120.6 343.978   2
  -1   0  51 25429.4 411.159   1
   1   0 -51 24924.3 332.165   2
  -1   0  50 2295.20 156.119   2
  -1   0  50 2615.28 194.599   1
   1   0 -50 2820.32 152.358   2
   1   0 -50 2572.37 172.875   1
  -1   0  49 47497.4 539.766   1
   1   0 -49 49568.8 504.397   1
  -1   0  48 3525.44 169.343   2
  -1   0  48 3760.62 205.530   1
   1   0 -48 4035.35 181.519   1
  -1   0  47 1494.61 141.412   2
  -1   0  47 1685.95 169.363   1
   1   0 -47 1658.05 127.373   2
   1   0 -47 1659.15 150.794   1
  -1   0  46 1792.26 145.034   2
  -1   0  46 2003.46 173.368   1
   1   0 -46 2299.17 138.013   2
   1   0 -46 2198.85 163.325   1
   1   0 -45 13179.0 229.855   2
  -1   0  45 12916.2 249.262   2
  -1   0  44 2901.54 183.935   1
   1   0 -44 3073.19 138.642   2
   1   0 -44 2967.59 163.378   1
  -1   0  43 11396.3 264.902   1
   1   0 -43 12013.8 246.078   1
  -1   0  43 12150.5 235.621   2
   1   0 -42 2618.90 145.727   1
   1   0 -42 2652.83 131.814   2
  -1   0  42 2327.04 142.566   2
   1   0 -41 16714.7 273.511   1
   1   0 -41 17121.8 247.946   2
  -1   0  40 3902.66 194.824   1
   1   0 -40 6115.92 169.852   2
  -1   0  40 3470.23 151.060   2
   1   0 -40 5238.29 179.989   1
  -1   0  39 28437.9 367.668   1
   1   0 -39 29187.3 315.024   2
   1   0 -39 29530.0 345.696   1
  -1   0  39 29685.4 487.843   2
  -1   0  38 4877.30 188.892   1
   1   0 -38 5402.52 162.224   2
  -1   0  38 5183.14 156.337   2
   1   0 -38 5518.57 178.339   1
  -1   0  38 4722.76 232.224   2
  -1   0  37 479442. 1385.17   1
   1   0 -37 469174. 1228.35   2
  -1   0  36 8793.07 179.369   2
   1   0 -36 9297.61 205.624   1
  -1   0  36 8692.65 272.457   2
   1   0 -35 989400. 1828.05   1
  -1   0  35 999999. 1985.99   1
   1   0 -34 12452.8 229.116   1
  -1   0  34 10041.4 182.217   2
  -1   0  34 12046.8 282.164   1
   1   0 -34 11055.8 256.804   1
  -1   0  34 10634.8 294.409   2
  -1   0  34 9642.05 230.757   1
   1   0 -33 256133. 1034.43   1
  -1   0  33 249308. 1130.08   1
  -1   0  32 4819.24 194.903   2
   1   0 -32 4730.31 198.215   1
  -1   0  32 5051.08 186.677   1
   1   0 -31 19473.8 353.461   2
  -1   0  31 19165.6 339.971   2
   1   0 -31 21002.9 302.106   1
  -1   0  31 20888.2 327.409   1
   1   0 -30 21216.2 370.546   2
  -1   0  30 20590.1 349.226   2
   1   0 -30 19299.1 278.277   1
  -1   0  30 19941.9 307.271   1
  -1   0  29 170506. 961.371   2
   1   0 -29 183353. 952.172   2
  -1   0  29 183401. 876.198   1
   1   0 -29 170055. 768.218   1
  -1   0  28 5212.68 192.411   2
   1   0 -28 5080.11 220.706   2
  -1   0  28 5201.64 173.208   1
   1   0 -28 5573.18 178.385   1
   1   0 -27 6511.95 234.316   2
  -1   0  27 7015.67 210.352   2
   1   0 -27 6844.66 175.695   1
  -1   0  26 71960.6 579.259   2
  -1   0  26 71735.1 520.027   1
   1   0 -26 72276.2 464.006   1
   1   0 -25 114009. 701.402   2
  -1   0  25 116773. 639.835   1
   1   0 -24 4267.45 204.741   2
  -1   0  24 4050.63 158.749   2
   1   0 -24 4374.21 151.031   1
  -1   0  24 3893.53 131.012   1
  -1   0  23 16228.0 261.636   2
   1   0 -23 15091.6 292.164   2
   1   0 -23 15369.4 220.124   1
  -1   0  23 16914.6 237.862   1
   1   0 -22 14154.0 271.053   2
  -1   0  22 13973.5 222.275   1
   1   0 -22 13493.3 213.050   1
   1   0 -21 23495.7 316.258   2
  -1   0  21 21372.9 294.259   2
  -1   0  21 22069.0 265.608   1
   1   0 -21 23507.0 248.510   1
   1   0 -20 227127. 867.521   2
  -1   0  20 223560. 935.492   2
   1   0 -19 2334.61 146.738   2
  -1   0  19 2067.57 125.152   2
   1   0 -19 2228.28 107.719   2
   1   0 -19 2188.67 108.706   1
   1   0 -18 33709.5 336.745   2
  -1   0  18 31399.1 347.899   2
   1   0 -18 32725.1 266.000   2
   1   0 -18 34897.1 290.161   1
  -1   0  18 31114.2 271.092   1
  -1   0  17 26454.1 255.781   1
   1   0 -17 28676.4 258.856   1
  -1   0  17 30158.1 340.650   2
   1   0 -17 27344.1 317.186   2
   1   0 -17 30767.0 256.958   2
   1   0 -17 29455.0 285.829   1
   1   0 -16 42029.2 300.231   1
   1   0 -16 46648.5 383.093   2
  -1   0  16 41805.8 384.409   2
   1   0 -16 42474.6 283.233   2
  -1   0  16 42415.5 310.708   1
   1   0 -16 48322.6 371.389   1
  -1   0  15 112481. 586.353   2
   1   0 -15 106128. 544.649   2
  -1   0  15 108222. 467.963   1
   1   0 -15 105141. 440.711   2
   1   0 -15 106412. 475.777   1
   1   0 -15 110289. 543.146   1
   1   0 -14 210946. 736.956   2
  -1   0  14 202863. 752.776   2
  -1   0  14 193870. 611.793   1
   1   0 -14 194770. 725.608   1
   1   0 -14 213803. 671.900   1
   1   0 -14 215158. 644.152   2
   1   0 -13 6656.81 137.189   1
   1   0 -13 7955.01 174.014   1
   1   0 -13 6007.49 143.797   2
  -1   0  13 4472.80 139.557   2
   1   0 -13 5906.66 158.646   2
  -1   0  12 25648.9 292.672   1
   1   0 -12 22141.8 250.145   1
   1   0 -12 27463.8 273.916   2
  -1   0  12 24114.4 268.511   2
   1   0 -12 25610.1 231.658   2
  -1   0  12 27484.7 244.368   2
  -1   0  12 24202.9 217.175   1
   1   0 -12 26541.6 231.658   1
  -1   0  11 183410. 683.915   1
   1   0 -11 201235. 705.839   1
   1   0 -11 185836. 654.776   2
  -1   0  11 196596. 700.400   2
   1   0 -11 188403. 593.974   2
  -1   0  11 188671. 615.308   2
  -1   0  11 186619. 603.462   1
   1   0 -11 192585. 578.059   1
   1   0 -10 225646. 761.144   1
  -1   0  10 218211. 715.313   1
   1   0 -10 219971. 697.236   2
  -1   0  10 215334. 712.829   2
   1   0 -10 211867. 636.398   2
  -1   0  10 220615. 650.340   2
   1   0 -10 222917. 626.285   1
  -1   0  10 210648. 633.192   1
   1   0  -9 122025. 587.423   1
  -1   0   9 116107. 533.977   1
  -1   0   9 131310. 553.653   2
   1   0  -9 133591. 557.125   2
  -1   0   9 121599. 486.149   2
   1   0  -9 131490. 506.332   2
  -1   0   9 122983. 466.922   1
   1   0  -9 123964. 468.873   1
   1   0  -8 291783. 851.786   1
  -1   0   8 284587. 840.061   1
  -1   0   8 275265. 780.912   2
   1   0  -8 277750. 782.428   2
   1   0  -8 280834. 735.932   2
   1   0  -8 276671. 656.908   1
  -1   0   8 266526. 658.583   1
  -1   0   7 75930.7 425.799   1
   1   0  -7 75153.4 432.336   1
   1   0  -7 72440.4 324.244   1
  -1   0   7 77724.1 368.806   1
   1   0  -7 79542.8 439.963   2
  -1   0   7 70341.1 368.690   2
   1   0  -7 72941.3 379.751   2
   1   0  -6 290227. 853.125   1
   1   0  -6 295122. 820.719   2
   1   0  -6 291797. 677.857   1
  -1   0   6 295176. 696.979   1
  -1   0   6 287433. 807.835   2
   1   0  -6 292485. 757.981   2
  -1   0   5 221113. 637.360   2
   1   0  -5 215855. 736.351   1
  -1   0   5 217321. 737.210   1
   1   0  -5 216118. 650.377   2
  -1   0   5 211091. 558.944   1
  -1   0   5 222932. 710.547   2
   1   0  -4 246471. 710.867   1
  -1   0   4 300598. 837.594   1
   1   0  -4 306781. 823.617   1
   1   0  -4 283047. 748.847   2
  -1   0   4 294672. 719.402   2
   1   0  -4 274234. 754.086   2
  -1   0   4 275196. 800.155   2
   1   0  -3 87208.6 388.103   1
  -1   0   3 65484.0 330.102   1
  -1   0   3 75539.3 440.967   1
  -1   0   3 69094.0 383.105   2
   1   0  -3 77934.4 399.009   2
   1   0  -3 83370.4 469.754   1
  -1   0   3 90568.8 455.032   2
   1   0  -3 93368.8 427.800   2
  -1   0   2 167485. 580.530   2
   1   0  -2 168824. 552.720   2
  -1   0   2 159952. 644.231   1
   1   0  -2 181041. 532.860   1
  -1   0   2 166057. 526.411   1
   1   0  -2 173152. 678.345   1
   1   0  -2 191659. 590.547   2
  -1   0   2 155727. 605.607   2
  -1   0   1 160046. 536.250   1
   1   0  -1 189679. 549.765   1
  -1   0   1 162081. 562.012   2
   1   0  -1 188522. 570.066   2
   1   0  -1 174113. 591.954   2
  -1   0   1 163665. 560.304   2
   1   0  -1 172192. 667.175   1
  -1   0   1 161150. 685.834   1
  -1   0   0 7832.69 122.481   1
   1   0   0 9772.56 146.233   1
   1   0   0 9038.63 154.709   2
  -1   0   0 8447.85 138.583   2
  -1   0   0 8336.17 170.129   2
   1   0   0 8886.45 157.348   2
   1   0   0 8932.99 186.218   1
  -1   0   0 8764.15 206.615   1
   1   0   1 131787. 459.822   1
  -1   0  -1 111310. 429.685   1
   1   0   1 135486. 472.346   2
  -1   0  -1 124803. 487.012   2
  -1   0  -1 107447. 493.994   2
   1   0   1 122516. 503.896   2
   1   0   1 122973. 619.128   1
  -1   0  -1 100029. 569.220   1
   1   0   2 213982. 601.280   1
  -1   0  -2 178973. 586.580   1
  -1   0  -2 185305. 740.684   1
   1   0   2 203859. 818.850   1
  -1   0  -2 166465. 599.585   2
   1   0   2 207687. 563.536   2
  -1   0  -2 183612. 691.425   2
   1   0   2 203964. 665.117   2
  -1   0  -3 118596. 530.148   2
  -1   0  -3 101718. 423.769   1
   1   0   3 125693. 447.838   1
   1   0   3 130881. 522.046   2
  -1   0  -3 110592. 452.363   2
   1   0   3 129985. 660.357   1
  -1   0  -3 119790. 586.571   1
   1   0   4 169228. 759.094   2
   1   0   4 196944. 602.556   1
  -1   0  -4 178266. 560.968   1
  -1   0  -4 194228. 710.455   2
  -1   0  -4 172622. 695.410   1
   1   0   4 197447. 771.978   1
  -1   0  -4 177184. 544.932   2
   1   0   4 194625. 578.169   2
  -1   0  -5 277921. 692.258   1
  -1   0  -5 277907. 687.747   2
  -1   0  -5 276591. 877.092   2
  -1   0  -6 217721. 754.774   1
  -1   0  -6 243224. 653.204   1
  -1   0  -6 225026. 792.522   2
   1   0   6 207116. 735.646   2
   1   0   6 228849. 783.986   1
  -1   0  -6 233601. 652.474   2
  -1   0  -7 99602.4 525.873   1
  -1   0  -7 113654. 472.890   1
  -1   0  -7 107126. 594.834   2
   1   0   7 109790. 572.524   2
   1   0   7 102885. 363.317   1
   1   0   7 112302. 569.888   1
  -1   0  -7 107048. 445.356   2
   1   0   7 101313. 426.427   2
   1   0   8 228541. 832.047   2
  -1   0  -8 219461. 833.821   2
   1   0   8 231102. 538.080   1
  -1   0  -8 237044. 536.847   1
  -1   0  -8 227619. 631.796   2
   1   0   8 252362. 682.176   2
   1   0   8 204733. 757.681   1
  -1   0  -8 211473. 762.368   1
  -1   0  -9 155332. 715.423   2
   1   0   9 148976. 682.937   2
  -1   0  -9 143578. 444.717   1
   1   0   9 151369. 448.128   1
   1   0   9 151929. 530.214   2
  -1   0  -9 152100. 533.518   2
   1   0   9 158505. 686.830   1
  -1   0  -9 156885. 668.219   1
   1   0  10 259172. 957.373   2
  -1   0 -10 279456. 976.973   2
   1   0  10 269307. 613.110   1
  -1   0 -10 265775. 603.610   1
   1   0  10 275430. 705.370   2
  -1   0 -10 277684. 720.837   2
   1   0  10 282078. 930.575   1
  -1   0 -10 269704. 885.056   1
  -1   0 -11 159344. 754.829   2
   1   0  11 141236. 716.510   2
  -1   0 -11 160580. 462.278   1
   1   0  11 140957. 444.803   1
   1   0  11 148376. 489.923   2
   1   0  11 143314. 657.961   1
  -1   0 -11 155828. 668.598   1
  -1   0 -12 30384.3 372.105   2
   1   0  12 30174.8 357.134   2
   1   0  12 32846.1 228.808   1
  -1   0 -12 34800.6 225.166   1
   1   0  12 31004.1 236.215   2
  -1   0 -12 35288.6 262.401   2
   1   0  12 26327.0 311.829   1
  -1   0 -12 31298.8 311.301   1
   1   0  13 7721.27 211.179   2
  -1   0 -13 6880.22 236.701   2
   1   0  13 8418.72 130.158   1
  -1   0 -13 8977.99 122.112   1
   1   0  13 6796.25 118.701   2
   1   0  13 9392.23 204.610   1
  -1   0 -13 7744.63 191.023   1
   1   0  14 116964. 715.400   2
  -1   0 -14 148103. 752.267   2
  -1   0 -14 146094. 522.352   2
   1   0  14 148057. 483.312   2
   1   0  14 161077. 525.215   1
  -1   0 -14 150056. 480.227   1
   1   0  14 129082. 661.571   1
  -1   0 -14 148031. 663.462   1
   1   0  15 93800.1 386.534   2
  -1   0 -15 101580. 657.684   2
   1   0  15 90560.8 620.044   2
  -1   0 -15 105356. 432.754   2
   1   0  15 98499.0 429.968   1
  -1   0 -15 105923. 402.724   1
  -1   0 -15 97974.0 544.194   1
   1   0  15 100917. 576.023   1
   1   0  16 37613.9 256.426   2
  -1   0 -16 39530.7 436.978   2
  -1   0 -16 40325.4 378.001   1
   1   0  16 37664.4 363.022   1
   1   0  16 39362.9 425.923   2
   1   0  17 27122.3 226.186   1
   1   0  17 30458.1 386.494   2
  -1   0 -17 30050.5 237.269   2
   1   0  17 26979.3 229.174   2
  -1   0 -17 36321.0 381.129   1
   1   0  17 33611.6 340.225   1
  -1   0 -17 31330.7 235.081   1
   1   0  18 12134.7 161.152   1
   1   0  18 12622.1 272.688   2
  -1   0 -18 14499.9 167.034   2
   1   0  18 11930.8 164.615   2
   1   0  18 12107.1 227.657   1
  -1   0 -18 13713.8 168.079   1
   1   0  19 6371.62 131.745   1
   1   0  19 6136.53 127.528   2
   1   0  19 7223.78 213.773   2
   1   0  19 7220.72 188.211   1
  -1   0 -19 5838.65 110.813   2
  -1   0 -19 6627.21 120.543   1
   1   0  20 262157. 1074.61   2
   1   0  20 305532. 805.615   1
   1   0  20 269403. 954.737   1
   1   0  20 300746. 777.145   2
  -1   0 -20 277077. 710.887   2
  -1   0 -20 287547. 753.465   1
   1   0  21 26952.9 321.832   1
   1   0  21 26515.6 248.957   1
   1   0  21 26407.5 239.558   2
   1   0  22 36725.3 387.940   1
  -1   0 -22 38195.5 298.882   1
   1   0  22 32285.6 418.804   2
  -1   0 -22 31335.9 241.622   2
  -1   0 -23 6635.82 137.749   1
   1   0  23 4841.46 136.846   1
  -1   0 -23 6104.85 120.155   2
   1   0  23 4937.10 127.406   2
   1   0  24 18306.1 340.248   2
   1   0  24 18701.6 218.193   1
  -1   0 -24 18345.5 202.916   2
   1   0  25 93682.6 465.373   1
  -1   0 -25 117622. 508.374   1
   1   0  25 92078.9 439.138   2
  -1   0 -25 113613. 515.849   2
  -1   0 -26 130327. 542.208   1
  -1   0 -26 126126. 549.655   2
  -1   0 -27 6397.10 135.268   1
  -1   0 -27 5477.04 125.915   2
  -1   0 -28 18946.7 212.904   1
  -1   0 -28 16971.7 206.518   2
  -1   0 -29 176272. 654.578   2
  -1   0 -30 7872.68 160.967   2
   1   0  41 23831.2 379.848   1
  -1   0 -41 27184.2 500.604   2
   1   0  42 821.600 162.321   1
  -1   0 -42 1434.35 258.060   2
  -1   0 -43 25107.7 500.658   2
  -1   0 -43 23614.0 313.503   1
  -1   0 -44 6386.22 329.809   1
   1   0  44 6436.53 249.782   1
   1   0  44 6070.11 181.025   2
  -1   0 -44 7002.53 333.151   2
  -1   0 -45 7187.46 200.361   1
   1   0  45 6311.43 197.103   1
   1   0  45 6402.64 325.185   2
   1   0  45 6427.38 187.187   2
  -1   0 -45 7734.13 354.715   2
   1   0  45 5352.18 235.786   1
  -1   0 -45 6835.73 358.033   1
  -1   0 -46 8461.31 201.793   1
   1   0  46 9056.71 232.001   1
   1   0  46 8140.41 347.650   2
   1   0  46 7631.57 199.704   2
   1   0  46 7185.93 264.785   1
  -1   0 -46 9137.17 380.065   1
  -1   0 -46 8590.04 362.041   2
  -1   0 -47 888.154 113.057   1
  -1   0 -47 847.722 265.705   2
   1   0  47 748.673 132.502   1
  -1   0 -47 914.806 105.045   2
   1   0  47 457.182 229.942   2
  -1   0 -47 677.012 264.750   1
   1   0  47 744.671 117.741   2
   1   0  47 370.085 176.534   1
  -1   0 -48 2865.77 308.941   2
   1   0  48 3074.89 164.091   1
  -1   0 -48 3422.94 142.722   2
   1   0  48 2713.09 270.356   2
   1   0  48 3085.06 153.941   2
  -1   0 -48 3558.91 155.967   1
  -1   0 -48 3577.56 318.320   1
   1   0  48 2615.24 212.835   1
  -1   0 -49 74464.4 889.241   2
   1   0  49 81551.5 634.739   1
  -1   0 -49 73769.6 517.074   2
   1   0  49 74426.0 849.600   2
  -1   0 -49 82544.1 942.631   1
   1   0  49 71490.7 705.794   1
   1   0  49 67970.1 526.136   2
  -1   0 -49 73099.1 553.756   1
  -1   0 -50 10287.2 228.293   1
   1   0  50 10387.4 313.946   1
  -1   0 -50 12005.0 426.801   1
   1   0  50 9445.46 221.748   2
  -1   0 -50 9634.82 391.262   2
   1   0  50 11845.2 271.166   1
  -1   0 -51 27870.0 590.036   1
  -1   0 -51 25070.8 316.218   2
   1   0  51 24029.5 513.440   2
   1   0  51 25555.2 343.771   2
   1   0  51 26803.9 382.845   1
  -1   0 -51 27260.5 588.185   2
  -1   0 -52 7536.10 384.076   2
   1   0  52 7985.14 238.756   1
  -1   0 -52 6620.46 181.718   2
   1   0  52 6632.98 337.747   2
   1   0  52 7046.02 208.050   2
  -1   0 -52 7157.70 198.678   1
   1   0  52 6853.35 277.228   1
  -1   0 -52 8500.64 385.184   1
  -1   0 -53 35666.6 662.739   2
   1   0  53 35415.9 442.144   1
  -1   0 -53 30905.3 357.586   2
   1   0  53 31693.9 589.530   2
   1   0  53 31341.5 384.987   2
  -1   0 -53 33818.6 397.646   1
  -1   0 -53 36104.8 664.563   1
   1   0  53 29277.5 487.918   1
  -1   0 -54 1179.91 298.963   2
   1   0  54 1258.17 157.978   1
  -1   0 -54 1854.64 126.931   2
   1   0  54 866.319 249.094   2
   1   0  54 1278.65 139.850   2
  -1   0 -54 1501.66 135.779   1
   1   0  54 818.266 189.316   1
  -1   0 -55 86658.0 595.795   2
   1   0  55 82603.3 926.976   2
   1   0  55 78313.2 606.713   2
  -1   0 -55 92193.7 1015.85   1
   1   0  55 73875.0 752.677   1
  -1   0 -55 84687.8 620.463   1
  -1   0 -56 4707.16 173.193   2
   1   0  56 5372.69 325.364   2
  -1   0 -56 4784.36 180.292   1
   1   0  56 5174.65 211.750   1
   1   0  56 4437.26 253.486   1
  -1   0 -56 4959.60 332.101   1
  -1   0 -57 16132.2 501.157   2
   1   0  57 17555.8 342.067   1
   1   0  57 17178.7 476.872   2
   1   0  57 17556.0 315.826   2
  -1   0 -57 17151.5 298.935   1
  -1   0 -57 17153.2 497.033   1
   1   0  58 1283.61 208.177   1
   1   0  58 1523.22 173.799   1
  -1   0 -58 1614.98 137.740   2
   1   0  58 1188.21 267.499   2
  -1   0 -58 1561.52 284.646   1
   1   0  58 1457.14 153.113   2
  -1   0 -58 1645.94 144.321   1
  -1   0 -59 17926.1 309.927   1
  -1   0 -59 16279.0 504.204   2
   1   0  59 18086.6 358.964   1
  -1   0 -59 17737.8 296.110   2
   1   0  59 17296.6 485.714   2
  -1   0 -59 17865.4 505.079   1
   1   0  59 15862.2 313.736   2
   1   0  60 559.795 261.677   2
  -1   0 -60 657.896 288.078   2
   1   0  60 660.478 155.872   1
  -1   0 -60 901.424 131.356   2
   1   0  60 676.728 200.238   1
  -1   0 -60 726.675 281.049   1
   1   0  60 623.175 150.122   2
  -1   0 -60 738.651 131.249   1
  -1   0 -61 45997.7 780.283   2
   1   0  61 34505.3 558.061   1
   1   0  61 39936.6 507.750   1
  -1   0 -61 37360.6 425.148   2
  -1   0 -61 42621.7 734.845   1
   1   0  61 38830.1 484.736   2
  -1   0 -61 39923.7 455.539   1
  -1   0 -62 45169.5 483.621   1
  -1   0 -62 38460.3 721.333   2
   1   0  62 42182.3 518.265   1
  -1   0 -62 41803.8 449.246   2
   1   0  62 39781.2 697.809   2
  -1   0 -62 45019.8 762.155   1
   1   0  62 46665.2 563.816   2
   1   0  62 39361.8 606.647   1
  -1   0 -63 5769.96 206.741   1
  -1   0 -63 5889.38 406.293   2
   1   0  63 5443.49 231.395   1
  -1   0 -63 5870.99 202.007   2
   1   0  63 4930.36 347.757   2
  -1   0 -63 4857.25 335.829   1
   1   0  63 6094.87 248.770   2
   1   0  63 5030.30 287.970   1
  -1   0 -64 73424.5 619.914   1
  -1   0 -64 71340.8 992.498   2
   1   0  64 72367.2 676.832   1
  -1   0 -64 65397.8 566.396   2
   1   0  64 61011.7 868.921   2
  -1   0 -64 69013.7 894.119   1
   1   0  64 68830.0 678.229   2
   1   0  64 61050.4 761.777   1
  -1   0 -65 2930.25 172.055   1
  -1   0 -65 3236.06 368.563   2
   1   0  65 2761.24 198.135   1
  -1   0 -65 2614.07 153.093   2
   1   0  65 2074.16 300.556   2
  -1   0 -65 2822.81 314.140   1
   1   0  65 2651.28 204.051   2
   1   0  65 2276.67 244.343   1
  -1   0 -66 90299.7 698.444   1
  -1   0 -66 80962.2 1126.89   2
   1   0  66 88076.1 764.017   1
  -1   0 -66 89471.9 673.531   2
   1   0  66 76884.6 988.894   2
  -1   0 -66 85158.5 1034.92   1
   1   0  66 86705.2 769.710   2
   1   0  66 86384.8 906.131   1
  -1   0 -67 58492.8 570.729   1
  -1   0 -67 58499.7 987.180   2
   1   0  67 55373.4 618.406   1
  -1   0 -67 54608.7 535.133   2
   1   0  67 53858.6 841.170   2
  -1   0 -67 57908.8 885.784   1
   1   0  67 53881.9 618.170   2
   1   0  67 58058.6 756.318   1
  -1   0 -68 32654.2 435.409   1
  -1   0 -68 35043.1 773.252   2
   1   0  68 29839.7 466.506   1
  -1   0 -68 27078.9 387.926   2
   1   0  68 29526.3 654.003   2
  -1   0 -68 28498.9 650.352   1
   1   0  68 27667.5 460.165   2
   1   0  68 27130.8 544.229   1
  -1   0 -69 37764.3 470.053   1
  -1   0 -69 35375.0 795.081   2
   1   0  69 33851.6 498.614   1
  -1   0 -69 33528.0 434.582   2
   1   0  69 33971.4 701.485   2
  -1   0 -69 36899.3 743.147   1
   1   0  69 36616.8 529.158   2
   1   0  69 31057.0 586.688   1
  -1   0 -70 12714.4 294.769   1
  -1   0 -70 14249.8 568.926   2
   1   0  70 12245.1 326.341   1
  -1   0 -70 11478.5 274.308   2
   1   0  70 12880.6 484.120   2
  -1   0 -70 12045.3 487.835   1
   1   0  70 12380.6 338.123   2
   1   0  70 11005.5 391.370   1
  -1   0 -71 8580.27 253.827   1
  -1   0 -71 8358.50 481.011   2
   1   0  71 7022.89 267.612   1
  -1   0 -71 7884.47 239.910   2
   1   0  71 6714.12 404.183   2
  -1   0 -71 5672.10 401.703   1
   1   0  71 7845.35 289.562   2
   1   0  71 6531.34 328.751   1
  -1   0 -72 39509.3 490.813   1
  -1   0 -72 38212.4 849.261   2
   1   0  72 36797.2 532.679   1
  -1   0 -72 36074.4 458.254   2
   1   0  72 38499.7 761.416   2
  -1   0 -72 30975.3 716.397   1
   1   0  72 34229.7 525.387   2
   1   0  72 29849.7 588.784   1
  -1   0 -73 13903.3 309.569   1
  -1   0 -73 9698.26 529.498   2
   1   0  73 12364.2 337.216   1
  -1   0 -73 11373.3 276.991   2
   1   0  73 11811.6 482.634   2
  -1   0 -73 12272.8 507.327   1
   1   0  73 12002.7 340.133   2
   1   0  73 9272.70 374.736   1
  -1   0 -74 47674.5 543.663   1
  -1   0 -74 44147.8 837.443   1
  -1   0 -74 36333.5 832.951   2
   1   0  74 42409.8 576.840   1
  -1   0 -74 42165.5 498.557   2
   1   0  74 42974.4 804.483   2
   1   0  74 33879.1 625.997   1
   1   0  74 43685.0 570.228   2
  -1   0 -75 437.315 343.998   2
   1   0  75 757.805 304.488   2
   1   0  75 669.867 215.523   1
   1   0  75 891.718 186.048   1
  -1   0 -75 883.692 145.099   2
  -1   0 -75 790.443 300.084   1
   1   0  75 1060.63 181.229   2
  -1   0 -75 1012.49 151.254   1
  -1   0 -76 24742.6 406.913   1
  -1   0 -76 21690.4 685.830   2
   1   0  76 20709.1 447.249   1
  -1   0 -76 22414.1 377.392   2
  -1   0 -76 20100.8 619.228   1
   1   0  76 22580.1 425.477   2
   1   0  76 19977.6 506.749   1
  -1   0 -77 1496.13 373.629   2
   1   0  77 1492.73 248.142   1
   1   0  77 1735.65 205.653   1
  -1   0 -77 1786.14 161.164   2
  -1   0 -77 1673.27 329.119   1
   1   0  77 1733.68 189.854   2
  -1   0 -77 1871.42 162.158   1
  -1   0 -78 2825.55 187.854   1
  -1   0 -78 2178.52 338.550   1
  -1   0 -78 2386.30 384.831   2
   1   0  78 2617.63 214.585   1
  -1   0 -78 2830.67 180.397   2
   1   0  78 2421.31 344.448   2
   1   0  78 2607.52 280.244   1
   1   0  78 2652.70 211.215   2
  -1   0 -79 230.092 327.294   2
   1   0  79 251.052 279.665   2
   1   0  79 224.375 226.089   1
   1   0  79 273.854 166.344   1
  -1   0 -79 239.341 128.033   2
  -1   0 -79 166.900 291.375   1
   1   0  79 243.539 159.340   2
  -1   0 -79 544.169 139.766   1
   1   0  80 8829.10 306.331   1
  -1   0 -80 8073.20 504.774   2
   1   0  80 8431.08 379.712   1
  -1   0 -80 8502.06 253.526   2
   1   0  80 8817.32 299.691   2
  -1   0 -81 25436.5 409.205   2
   1   0  81 25522.7 476.284   1
  -1   0 -81 25670.9 686.990   1
  -1   0 -81 25191.0 756.407   2
   1   0  81 25465.8 576.125   1
   1   0  81 27135.4 475.182   2
  -1   0 -82 3204.03 188.811   2
  -1   0 -82 2397.95 392.258   2
   1   0  82 2799.85 218.101   2
   1   0  82 2719.88 351.888   2
  -1   0 -82 2316.41 348.617   1
   1   0  82 2981.26 225.716   1
   1   0  82 2283.62 268.474   1
  -1   0 -83 444.663 383.040   2
   1   0  83 596.868 181.157   2
   1   0  83 590.105 174.928   1
  -1   0 -83 527.483 308.236   1
   1   0  83 476.698 306.692   2
  -1   0 -83 684.529 144.796   2
   1   0  83 467.943 227.661   1
  -1   0 -84 6647.74 432.285   1
  -1   0 -84 7444.07 251.045   2
  -1   0 -84 6661.00 525.366   2
   1   0  84 7132.49 295.581   1
   1   0  84 7263.99 440.690   2
   1   0  84 7990.36 294.748   2
  -1   0 -85 13076.9 313.357   2
   1   0  85 12758.3 527.621   2
  -1   0 -85 12494.7 621.223   2
   1   0  85 12812.3 371.843   1
   1   0  85 13919.3 374.264   2
   1   0  86 1232.54 202.844   2
  -1   0 -86 1066.50 417.894   2
  -1   0 -86 1161.22 162.785   2
   1   0  86 1181.49 194.800   1
  -1   0 -86 1058.61 320.201   1
   1   0  86 1407.35 334.137   2
  -1   0 -87 20257.2 632.323   1
   1   0  87 19036.2 631.534   2
  -1   0 -87 17767.2 723.240   2
  -1   0 -87 18409.1 365.347   2
   1   0  87 18300.9 429.134   2
   1   0  87 18628.7 452.775   1
  -1   0 -88 1905.98 348.227   1
   1   0  88 1653.58 329.208   2
  -1   0 -88 1609.71 432.678   2
   1   0  88 1770.16 214.871   1
   1   0  89 1146.72 194.521   2
  -1   0 -89 776.537 407.248   2
  -1   0 -89 1160.52 315.286   1
   1   0  89 811.859 208.892   1
  -1   0 -90 3669.57 368.920   1
   1   0  90 4083.31 263.275   2
  -1   0 -90 3089.78 475.352   2
   1   0  90 3399.74 259.683   1
  -1   0 -91 222.637 379.555   2
  -1   0 -91 386.198 303.994   1
   1   0  91 210.562 184.224   1
   1   0  91 300.722 174.804   2
  -1   0 -92 482.196 398.157   2
   1   0  92 333.831 180.536   2
  -1   0 -92 233.473 284.130   1
   1   0  92 191.443 191.340   1
   1   0  93 1279.49 197.016   2
  -1   0 -93 958.152 413.609   2
  -1   0 -93 1193.89 320.430   1
   1   0  93 929.308 214.912   1
  -1   0 -94 2081.12 325.567   1
  -1   0 -94 2423.63 437.722   2
   1   0  94 2074.87 244.117   1
   1   0  94 2177.48 220.821   2
   1   0  95 10172.6 345.533   2
  -1   0 -95 9195.54 483.977   1
   1   0  95 9182.99 372.255   1
  -1   0 -96 40.9452 280.656   1
  -1   0 -96 192.691 397.550   2
   1   0  96 50.6131 192.387   1
  -1   0 -97 3612.32 375.553   1
  -1   0 -97 2643.29 465.175   2
   1   0  97 3373.38 268.585   1
  -1   0 -98 300.209 405.895   2
  -1   0 -98 368.193 291.106   1
   1   0  98 242.934 193.085   1
  -1   0 -99 985.655 415.535   2
   1   0  99 997.792 218.463   1
  -1   0-100-84.0212 407.920   2
   1   0 100 117.884 182.667   1
   1   0 101 2216.51 246.235   1
  -1   0-101 2492.22 459.657   2
  -1   1  97 158.956 177.124   2
  -1   1  96 573.101 191.106   2
  -1   1  95 378.143 191.408   2
  -1   1  94 6581.30 347.846   1
  -1   1  94 6401.14 306.130   2
  -1   1  93 1335.71 243.521   1
  -1   1  93 1333.35 204.286   2
  -1   1  92 185.685 206.604   1
  -1   1  92 106.758 176.716   2
  -1   1  91 240.157 214.841   1
  -1   1  91 263.550 178.995   2
  -1   1  90 209.886 213.796   1
  -1   1  90 173.476 174.929   2
  -1   1  89 3277.51 282.456   1
  -1   1  89 3186.92 236.650   2
  -1   1  88 6704.35 333.351   1
  -1   1  88 6429.40 287.376   2
  -1   1  87 1631.41 234.672   1
  -1   1  87 1358.20 203.273   2
  -1   1  86 3127.28 271.420   1
  -1   1  86 2874.97 235.254   2
  -1   1  85 473.781 205.541   1
  -1   1  85 509.963 179.428   2
  -1   1  84 247.522 197.207   1
  -1   1  84 196.722 169.707   2
  -1   1  83 1969.90 204.238   2
  -1   1  83 2035.53 237.664   1
  -1   1  82 518.141 169.766   2
  -1   1  82 464.630 204.701   1
   1   1 -82 98.0357 222.814   1
  -1   1  81 558.748 211.808   1
  -1   1  81 540.201 173.551   2
  -1   1  80 1543.10 192.866   2
  -1   1  80 1523.05 227.430   1
   1   1 -80 927.471 236.403   1
  -1   1  79 7947.93 284.819   2
  -1   1  79 7714.16 329.723   1
  -1   1  78 3597.96 225.077   2
  -1   1  78 3154.29 252.768   1
  -1   1  77 943.922 173.218   2
  -1   1  77 1025.55 210.084   1
  -1   1  76 46830.9 595.577   2
  -1   1  76 49822.5 687.452   1
  -1   1  75 3469.96 215.337   2
  -1   1  75 3418.22 248.763   1
  -1   1  74 506.253 166.860   2
  -1   1  74 354.019 196.325   1
   1   1 -74-16.6018 201.185   1
  -1   1  73 24937.2 671.369   2
  -1   1  73 24636.8 490.401   1
  -1   1  73 23607.6 428.106   2
  -1   1  72 11155.7 505.693   2
  -1   1  72 11704.9 361.553   1
   1   1 -72 11926.4 385.737   1
  -1   1  71 22379.6 406.542   2
  -1   1  71 22988.7 463.523   1
  -1   1  70 2366.90 193.899   2
   1   1 -70 326.069 196.286   1
   1   1 -70 144.483 270.637   2
  -1   1  70 2187.71 223.826   1
   1   1 -69 1579.77 297.597   2
  -1   1  69 5368.47 234.217   2
   1   1 -69 1645.67 226.587   1
  -1   1  69 5707.49 404.203   2
  -1   1  69 5011.07 268.485   1
   1   1 -68 64479.4 907.018   2
  -1   1  68 50189.2 576.165   2
   1   1 -68 63898.7 744.667   1
  -1   1  68 49497.5 845.753   2
  -1   1  68 51883.6 661.815   1
   1   1 -67 7862.43 393.977   2
  -1   1  67 4111.30 212.680   2
   1   1 -67 7592.00 302.028   1
  -1   1  67 4229.80 396.519   2
  -1   1  67 3848.14 243.319   1
  -1   1  66 1586.34 276.496   1
   1   1 -66 254.003 266.728   2
  -1   1  66 1749.28 173.556   2
   1   1 -66 187.664 180.355   1
  -1   1  66 1686.95 351.611   2
  -1   1  66 1387.18 207.814   1
  -1   1  65 11323.6 423.592   1
   1   1 -65 8869.59 400.977   2
  -1   1  65 9320.46 280.869   2
   1   1 -65 8555.37 313.471   1
  -1   1  65 10868.7 504.873   2
  -1   1  65 10495.1 334.037   1
   1   1 -64 4240.73 326.896   2
  -1   1  64 4273.30 312.557   1
   1   1 -64 4781.19 260.300   1
  -1   1  64 4141.11 207.971   2
  -1   1  64 4399.82 400.986   2
   1   1 -63 5357.01 350.108   2
  -1   1  63 5779.35 331.903   1
   1   1 -63 5331.01 268.579   1
  -1   1  63 4956.19 217.516   2
  -1   1  63 5332.90 412.256   2
   1   1 -62 27.8057 171.113   1
  -1   1  62 180.614 223.040   1
  -1   1  62 0.64478 133.216   2
  -1   1  62-130.045 292.356   2
   1   1 -62 27.9733 240.457   2
   1   1 -61 1345.31 272.144   2
  -1   1  61 1314.98 248.890   1
   1   1 -61 1530.30 196.025   1
  -1   1  61 941.621 155.613   2
  -1   1  61 1330.46 317.160   2
   1   1 -60 352.273 174.405   1
  -1   1  60 190.310 223.063   1
  -1   1  60 103.360 130.511   2
   1   1 -60 296.967 250.592   2
  -1   1  60 250.219 300.736   2
   1   1 -59 433.198 171.187   1
  -1   1  59 328.172 226.638   1
   1   1 -59 387.369 247.741   2
  -1   1  59 430.813 301.328   2
  -1   1  58 1489.57 247.931   1
   1   1 -58 3645.03 222.003   1
  -1   1  58 1944.09 309.847   2
   1   1 -58 3165.97 292.841   2
  -1   1  57 6229.49 324.700   1
  -1   1  57 6183.80 399.121   2
   1   1 -57 6323.17 347.685   2
   1   1 -56 2786.47 284.647   2
   1   1 -56 2712.04 208.272   1
   1   1 -56 3117.34 166.249   2
   1   1 -55 3489.97 166.882   2
  -1   1  55 3767.98 267.851   1
  -1   1  55 3668.03 346.069   2
   1   1 -55 2846.71 288.519   2
   1   1 -55 3749.66 221.673   1
   1   1 -54 4182.78 174.555   2
  -1   1  54 4258.85 278.664   1
   1   1 -54 3831.04 289.623   2
   1   1 -54 4278.14 226.562   1
  -1   1  54 4182.09 334.478   2
  -1   1  53 321.686 292.145   2
   1   1 -53 306.132 229.668   2
   1   1 -53 453.051 162.330   1
   1   1 -53 410.060 119.134   2
  -1   1  53 313.695 196.998   1
   1   1 -52 1447.00 259.022   2
  -1   1  52 1484.37 214.545   1
   1   1 -52 2306.99 187.941   1
  -1   1  52 1504.80 295.899   2
   1   1 -52 1937.99 144.389   1
   1   1 -51 11726.7 246.156   1
   1   1 -51 11243.2 239.141   2
   1   1 -51 9940.74 369.521   2
  -1   1  51 8437.53 311.204   1
  -1   1  51 9695.14 425.887   2
   1   1 -51 11069.1 290.004   1
   1   1 -50 2028.13 252.564   2
   1   1 -50 2319.46 148.181   2
   1   1 -50 2308.99 186.990   1
   1   1 -50 2352.45 145.241   1
   1   1 -49 4287.84 167.050   1
   1   1 -49 4018.85 169.626   2
   1   1 -49 4252.60 283.477   2
   1   1 -49 4010.07 208.623   1
  -1   1  48 12939.2 337.841   1
   1   1 -48 11280.9 288.623   1
  -1   1  48 13347.8 467.915   2
   1   1 -48 10470.6 340.908   2
   1   1 -48 12170.5 241.452   1
   1   1 -48 12293.7 239.935   2
  -1   1  47 13989.1 349.244   1
  -1   1  47 13574.8 459.802   2
   1   1 -47 13850.0 307.379   1
   1   1 -47 13166.2 245.391   1
   1   1 -47 14593.5 255.016   2
  -1   1  46 6905.51 240.203   1
  -1   1  46 8693.27 280.643   1
   1   1 -46 8617.64 264.463   1
   1   1 -46 7749.18 311.863   2
  -1   1  46 7892.38 368.710   2
   1   1 -46 9250.26 211.691   1
   1   1 -46 9463.08 211.075   2
  -1   1  45 3301.38 213.934   1
  -1   1  45 3446.08 296.298   2
   1   1 -45 2913.74 198.566   1
   1   1 -45 3772.81 156.081   1
   1   1 -45 3431.00 154.405   2
  -1   1  44 7435.44 239.732   1
  -1   1  44 11812.1 308.840   1
   1   1 -44 15977.5 369.317   2
  -1   1  44 10401.5 381.480   2
   1   1 -44 15884.9 315.269   1
   1   1 -44 17932.2 275.994   1
   1   1 -44 17386.2 252.876   2
  -1   1  43 1567.63 120.805   2
  -1   1  43 1546.10 165.628   1
  -1   1  43 1601.79 185.411   1
   1   1 -43 1112.98 204.334   2
  -1   1  43 1719.17 259.683   2
   1   1 -43 1212.89 162.345   1
   1   1 -43 1638.83 130.488   1
[truncated: 783,536 more chars]
