# Supplementary material for: l-threo-d-galacto-Octitol: a curious non-classical order–disorder polytype with an 88 Å axis
Source: Acta Crystallogr B Struct Sci Cryst Eng Mater. 2026 May 26;82(Pt 3):352–9. doi: 10.1107/S2052520626004907 (PMC13238486; doi:10.1107/S2052520626004907)
Supplement: Supplementary file 2 [file b-82-00352-Isup2.hkl]

data_I                                                                          
_shelx_title ' '                                                                
_shelx_refln_list_code          4                                               
_shelx_F_calc_maximum      168.32                                               
_exptl_crystal_F_000      1040.00                                               
_reflns_d_resolution_high  0.6161                                               
                                                                                
loop_                                                                           
 _space_group_symop_operation_xyz                                               
 'x, y, z'                                                                      
 '-x, y+1/2, -z'                                                                
                                                                                
_cell_length_a     4.8703                                                       
_cell_length_b     4.8682                                                       
_cell_length_c    87.8394                                                       
_cell_angle_alpha  90.000                                                       
_cell_angle_beta   90.313                                                       
_cell_angle_gamma  90.000                                                       
                                                                                
_shelx_F_squared_multiplier     1.000                                           
                                                                                
loop_                                                                           
 _refln_index_h                                                                 
 _refln_index_k                                                                 
 _refln_index_l                                                                 
 _refln_F_squared_calc                                                          
 _refln_F_squared_meas                                                          
 _refln_F_squared_sigma                                                         
 _refln_observed_status                                                         
   1  -7   0          5.57         20.82         2.05 o                         
   2  -7   0         14.49          0.63         1.12 o                         
   3  -7   0          2.17          1.55         1.01 o                         
   0  -6   0        641.99        720.19         5.70 o                         
   1  -6   0          6.96         65.56        11.15 o                         
   2  -6   0          5.70          4.19         1.31 o                         
   3  -6   0         21.42         39.48         3.79 o                         
   4  -6   0          6.50         69.07         6.27 o                         
   1  -5   0         12.89        113.15         3.62 o                         
   2  -5   0         34.29         58.07         3.02 o                         
   3  -5   0          8.42          5.18         1.58 o                         
   4  -5   0         15.89         11.79         2.37 o                         
   5  -5   0         10.83         10.95         2.49 o                         
   0  -4   0        157.59        153.56        16.41 o                         
   1  -4   0         38.68         86.08         5.64 o                         
   2  -4   0        117.14        177.60         7.70 o                         
   3  -4   0         67.68         72.12         2.40 o                         
   4  -4   0        129.26        106.35        11.48 o                         
   5  -4   0         18.10         15.54         3.96 o                         
   6  -4   0         15.85         39.07         7.15 o                         
   1  -3   0        133.35        143.30         6.86 o                         
   2  -3   0        102.37         82.52         3.40 o                         
   3  -3   0        223.08        239.22         6.20 o                         
   4  -3   0         71.44        106.72         5.71 o                         
   5  -3   0          8.33         14.51         4.06 o                         
   6  -3   0         75.44         44.12         4.56 o                         
   1  -2   0        829.82        683.53        27.02 o                         
   2  -2   0        196.46        198.65         4.28 o                         
   3  -2   0        114.29        101.96         4.74 o                         
   4  -2   0        181.06        228.92         5.16 o                         
   5  -2   0         68.29         86.77         5.56 o                         
   6  -2   0          7.09         11.33         6.60 o                         
   7  -2   0         30.08         34.71         6.80 o                         
   1  -1   0       2862.89       3126.38        18.83 o                         
   2  -1   0        531.46        637.45        10.39 o                         
   3  -1   0        222.10        213.76         4.61 o                         
   4  -1   0         20.43         60.54        13.05 o                         
   5  -1   0          9.57        121.19         6.27 o                         
   6  -1   0          4.77         53.68         8.54 o                         
   7  -1   0         13.34          3.03        10.08 o                         
  -5   0   0          0.00         17.17         3.21 o                         
  -3   0   0          8.48          9.15         1.08 o                         
   1   0   0        319.05        269.58         4.84 o                         
   2   0   0       2998.15       3173.23        68.02 o                         
   3   0   0         31.80         34.52         3.36 o                         
   4   0   0        139.40        153.01         3.58 o                         
   5   0   0          0.00         14.10         4.72 o                         
   6   0   0       1275.68       1502.44       107.11 o                         
   1   1   0       2862.74       2995.55         8.06 o                         
   2   1   0        531.23        623.95        35.48 o                         
   3   1   0        222.16        213.04         3.67 o                         
   4   1   0         20.44         58.64         8.36 o                         
   5   1   0          9.57        103.27        19.05 o                         
   1   2   0        829.78        662.40         8.03 o                         
   2   2   0        196.63        189.96         8.82 o                         
   3   2   0        114.27         94.86         6.36 o                         
   4   2   0        181.01        190.14         7.43 o                         
   1   3   0        133.44        134.84         4.93 o                         
   2   3   0        102.32         73.02         6.45 o                         
   3   3   0        222.95        231.37        13.16 o                         
   4   3   0         71.43         92.71         4.43 o                         
   1   4   0         38.65         45.47         5.01 o                         
   2   4   0        117.12        167.39         5.50 o                         
  -3  -7   1          5.84          2.11         1.10 o                         
  -2  -7   1         14.09          6.68         1.72 o                         
  -1  -7   1         15.61         33.62         2.33 o                         
   1  -7   1         13.13         24.13         2.04 o                         
   2  -7   1         22.94          3.74         2.95 o                         
  -4  -6   1         26.15         43.75         5.18 o                         
  -3  -6   1          8.43         82.11        47.99 o                         
  -2  -6   1          8.00          4.65         1.30 o                         
  -1  -6   1         99.11        120.27        55.27 o                         
   0  -6   1          7.85        391.65       107.18 o                         
   1  -6   1        103.05         57.15         3.25 o                         
   2  -6   1          8.21          4.80         1.66 o                         
   3  -6   1         14.46         33.68        17.24 o                         
   4  -6   1         23.33         46.07         5.48 o                         
  -5  -5   1         16.68         16.41         2.47 o                         
  -4  -5   1         22.41         49.15         9.25 o                         
  -3  -5   1         14.79         20.97         2.49 o                         
  -2  -5   1         25.47         39.37         8.14 o                         
  -1  -5   1        176.36         88.26         2.21 o                         
   0  -5   1         29.09        114.06         7.58 o                         
   1  -5   1        257.65        261.75        26.38 o                         
   2  -5   1         10.98         55.13         6.91 o                         
   3  -5   1          6.40          7.64         1.73 o                         
   4  -5   1         41.18         34.16         2.70 o                         
   5  -5   1         25.32         41.84         5.91 o                         
  -6  -4   1         35.92         63.64         7.27 o                         
  -5  -4   1         60.05         65.92         6.26 o                         
  -4  -4   1         73.06         73.91         8.18 o                         
  -3  -4   1         65.12         90.09         3.14 o                         
  -2  -4   1         54.94         64.78         5.29 o                         
  -1  -4   1        188.11        113.28        10.54 o                         
   0  -4   1        133.10        187.22        12.19 o                         
   1  -4   1         61.50         49.29         2.00 o                         
   2  -4   1         74.33         86.78         6.42 o                         
   3  -4   1         43.99        101.81         4.97 o                         
   4  -4   1         73.18         92.84        11.89 o                         
   5  -4   1         12.94         30.66         5.02 o                         
   6  -4   1         14.81         26.47         3.90 o                         
  -6  -3   1         13.70         23.64         4.29 o                         
  -5  -3   1         24.08          7.37         3.88 o                         
  -4  -3   1         60.58         68.17         2.75 o                         
  -3  -3   1        174.56        240.32        20.84 o                         
  -2  -3   1         16.65         37.13         3.00 o                         
  -1  -3   1         30.37         82.00        18.75 o                         
   0  -3   1         68.24        114.75         1.75 o                         
   1  -3   1         82.80         99.01        16.98 o                         
   2  -3   1         45.92         82.77         3.50 o                         
   3  -3   1        127.30        198.31        17.73 o                         
   4  -3   1        109.64        124.06         4.78 o                         
   5  -3   1         21.49         18.42         4.02 o                         
   6  -3   1         22.40         46.02         6.15 o                         
  -7  -2   1         51.16         53.91         6.80 o                         
  -6  -2   1          9.18         11.64         5.04 o                         
  -5  -2   1         24.11         26.53         3.48 o                         
  -4  -2   1        109.40         97.29         3.21 o                         
  -3  -2   1         48.24         30.94         2.18 o                         
  -2  -2   1        406.38        703.77        58.97 o                         
  -1  -2   1        167.41        196.01        11.30 o                         
   1  -2   1        294.33        222.05        36.42 o                         
   2  -2   1        878.24       1000.67        69.78 o                         
   3  -2   1         59.40         62.86         2.95 o                         
   4  -2   1         73.52        102.41         3.53 o                         
   5  -2   1         81.23        107.46         6.44 o                         
   6  -2   1          3.44          4.76         6.26 o                         
   7  -2   1        119.95         86.04         7.64 o                         
  -7  -1   1         28.92         27.60        11.19 o                         
  -6  -1   1        212.52        217.27        19.44 o                         
  -5  -1   1        431.66        430.59        11.81 o                         
  -4  -1   1        216.86        181.84        21.78 o                         
  -3  -1   1         60.37        132.55        22.99 o                         
  -2  -1   1        312.56        361.47        30.64 o                         
  -1  -1   1       4691.33       5322.35        32.08 o                         
   1  -1   1       5525.23       6353.06        13.33 o                         
   2  -1   1         33.67        145.96         8.38 o                         
   3  -1   1         14.54        108.53        12.40 o                         
   4  -1   1         79.71         81.73        10.59 o                         
   5  -1   1         81.71        102.92         5.65 o                         
   6  -1   1        285.97        276.14        22.04 o                         
   7  -1   1         41.37         49.27        10.84 o                         
  -6   0   1         17.94        383.68        36.00 o                         
  -5   0   1         26.67         52.27         5.46 o                         
  -4   0   1        102.13        154.58         4.77 o                         
  -3   0   1        103.62        135.34         4.11 o                         
  -2   0   1        358.04        486.27         5.87 o                         
  -1   0   1       5786.43       5326.04       114.04 o                         
   1   0   1       3297.06       3740.78       111.55 o                         
   2   0   1         85.20        190.52         4.72 o                         
   3   0   1        229.56        224.66         5.50 o                         
   4   0   1        381.30        360.50        10.41 o                         
   5   0   1         48.47        111.57         8.77 o                         
   6   0   1          8.22        315.09        13.39 o                         
  -5   1   1        453.91        422.14        22.52 o                         
  -4   1   1        183.38        171.43        18.49 o                         
  -3   1   1         74.22         73.98         3.23 o                         
  -2   1   1        346.26        320.73        23.59 o                         
  -1   1   1       4914.24       5180.90        73.64 o                         
   1   1   1       5747.95       6330.54       130.83 o                         
   2   1   1         67.53        148.42        13.20 o                         
   3   1   1         28.54         65.24         2.85 o                         
   4   1   1         45.82         71.77         7.15 o                         
   5   1   1        103.42         55.64         7.59 o                         
  -4   2   1        114.62         76.75         5.65 o                         
  -3   2   1         56.06         27.65         5.52 o                         
  -2   2   1        532.37        672.57        40.58 o                         
  -1   2   1         92.96        181.12         6.35 o                         
   1   2   1        219.62        236.86        61.75 o                         
   2   2   1       1004.13       1075.81        10.94 o                         
   3   2   1         67.21         55.19         5.84 o                         
   4   2   1         78.70         92.37         6.70 o                         
  -4   3   1         54.84         57.75         3.93 o                         
  -3   3   1        161.97        241.55         6.80 o                         
  -2   3   1         19.64         26.83         1.84 o                         
  -1   3   1         18.25         72.29         2.72 o                         
   1   3   1         70.58         94.29         9.55 o                         
   2   3   1         48.98         52.01         7.02 o                         
   3   3   1        114.72        188.53        34.05 o                         
   4   3   1        104.09        107.41         4.69 o                         
  -2   4   1         45.39         46.10         4.16 o                         
  -1   4   1        151.42        157.64         6.68 o                         
   1   4   1         24.97         20.35         4.73 o                         
   2   4   1         64.83         60.84         4.40 o                         
  -2  -7   2         14.43          0.01         1.64 o                         
  -1  -7   2         16.90         51.04         2.64 o                         
   1  -7   2         11.29         15.01         2.01 o                         
   2  -7   2         13.98         -0.66         2.44 o                         
   3  -7   2         22.35         11.51         1.34 o                         
  -4  -6   2          6.92         36.35         4.85 o                         
  -3  -6   2         27.51         40.45         2.57 o                         
  -2  -6   2          6.16         11.79         2.35 o                         
  -1  -6   2         26.58        104.68        24.67 o                         
   0  -6   2        379.11        349.42        92.50 o                         
   1  -6   2         19.47         89.45        15.31 o                         
   2  -6   2         13.02         11.43         1.38 o                         
   3  -6   2         12.78         20.80         4.24 o                         
   4  -6   2         14.51         35.95         5.17 o                         
  -5  -5   2          2.48          7.14         2.87 o                         
  -4  -5   2         10.12         28.05         2.87 o                         
  -3  -5   2          7.82         13.91         1.99 o                         
  -2  -5   2         46.67        100.10         6.07 o                         
  -1  -5   2         66.14         56.31         2.54 o                         
   0  -5   2        599.53        840.93         4.71 o                         
   1  -5   2         48.75        111.92         3.72 o                         
   2  -5   2         55.09        122.47        14.07 o                         
   3  -5   2          4.18         17.93         2.25 o                         
   4  -5   2         21.51         61.42         3.36 o                         
   5  -5   2          6.42         10.34         2.75 o                         
  -6  -4   2          6.35         13.80         3.59 o                         
  -5  -4   2         29.05         39.01         5.26 o                         
  -4  -4   2         32.44        105.01        14.42 o                         
  -3  -4   2        115.31        113.93         3.12 o                         
  -2  -4   2         33.14         50.46         3.98 o                         
  -1  -4   2        127.11        283.59         3.56 o                         
   0  -4   2        145.03        181.40        36.59 o                         
   1  -4   2        127.83        123.67        12.51 o                         
   2  -4   2         80.98         93.53         5.15 o                         
   3  -4   2         42.92         71.33         2.64 o                         
   4  -4   2        111.12         93.85         4.79 o                         
   5  -4   2         39.49         36.52         3.55 o                         
   6  -4   2          7.30         20.84         4.85 o                         
  -6  -3   2         43.59         36.63         4.51 o                         
  -5  -3   2          3.15          6.38         4.10 o                         
  -4  -3   2        133.77        154.91         5.14 o                         
  -3  -3   2       1040.20       1155.31        42.83 o                         
  -2  -3   2        212.45        246.14         9.85 o                         
  -1  -3   2       1233.77       1514.93        11.13 o                         
   0  -3   2        440.93        465.42         7.48 o                         
   1  -3   2        841.49        936.16        27.07 o                         
   2  -3   2        312.08        369.62         5.97 o                         
   3  -3   2        909.28       1083.27        24.42 o                         
   4  -3   2         53.93         63.79         3.04 o                         
   5  -3   2          5.39          9.71         3.91 o                         
   6  -3   2         57.21         49.44         4.68 o                         
  -7  -2   2         40.36         70.90         7.23 o                         
  -6  -2   2         16.89         14.18         5.39 o                         
  -5  -2   2         49.32        117.02         5.03 o                         
  -4  -2   2         77.99         88.43         3.06 o                         
  -3  -2   2        272.95        350.37        15.86 o                         
  -2  -2   2        202.58        234.19        31.32 o                         
  -1  -2   2        187.38        386.87        86.53 o                         
   1  -2   2        599.54        771.21        30.35 o                         
   2  -2   2         69.64        257.72        49.95 o                         
   3  -2   2        451.91        421.45        17.11 o                         
   4  -2   2         55.29         76.94         3.89 o                         
   5  -2   2        122.30        210.15         9.55 o                         
   6  -2   2         24.10         21.19         6.98 o                         
   7  -2   2          9.60         19.35         6.55 o                         
  -7  -1   2         39.64         24.71        10.66 o                         
  -6  -1   2         65.55        108.05        13.88 o                         
  -5  -1   2        122.56        153.70         5.81 o                         
  -4  -1   2         59.90         97.51         8.37 o                         
  -3  -1   2       1479.19       1556.69        24.90 o                         
  -2  -1   2        305.96        350.35        19.45 o                         
  -1  -1   2        522.26        529.39         8.16 o                         
   1  -1   2       1373.71       1152.81         9.81 o                         
   2  -1   2       1248.44       1239.23        46.14 o                         
   3  -1   2       1572.40       1527.61        75.57 o                         
   4  -1   2        484.48        469.23        15.50 o                         
   5  -1   2         95.96        116.06         4.83 o                         
   6  -1   2         26.74         88.87         7.78 o                         
   7  -1   2         28.88         27.43        10.55 o                         
  -6   0   2       1005.46       1062.21        52.26 o                         
  -5   0   2        968.89       1020.39       103.13 o                         
  -4   0   2        320.01        337.80        14.95 o                         
  -3   0   2        647.55        654.57         8.92 o                         
  -2   0   2       8241.94       9200.17        19.37 o                         
  -1   0   2       4781.01       5294.51       103.22 o                         
   1   0   2       5622.80       5997.27       167.96 o                         
   2   0   2       9927.72       9546.77       183.27 o                         
   3   0   2        741.33        728.52         9.50 o                         
   4   0   2         31.33         69.87         3.69 o                         
   5   0   2       1343.62       1289.09        12.84 o                         
   6   0   2        503.42        475.99        46.01 o                         
  -5   1   2        118.02        181.98        10.09 o                         
  -4   1   2         60.01         75.75         6.68 o                         
  -3   1   2       1375.04       1430.41       145.18 o                         
  -2   1   2        415.99        337.48        12.70 o                         
  -1   1   2        749.47        616.06        77.97 o                         
   1   1   2       1600.94       1262.58        11.81 o                         
   2   1   2       1358.82       1255.11        57.86 o                         
   3   1   2       1468.00       1367.42         9.92 o                         
   4   1   2        484.90        426.95        19.10 o                         
   5   1   2         91.26        103.47         8.55 o                         
  -4   2   2         90.64         67.57         5.88 o                         
  -3   2   2        299.68        298.87         8.59 o                         
  -2   2   2        167.17        261.96         6.28 o                         
  -1   2   2        439.31        253.57        30.91 o                         
   1   2   2        851.00        825.25       107.69 o                         
   2   2   2         34.18        235.56        35.48 o                         
   3   2   2        478.62        403.56         8.95 o                         
   4   2   2         68.13         71.61         5.83 o                         
  -4   3   2        114.32        121.49         4.50 o                         
  -3   3   2       1005.20       1123.63        33.72 o                         
  -2   3   2        260.35        251.37        18.18 o                         
  -1   3   2       1258.57       1266.38        48.08 o                         
   1   3   2        866.85        828.58         8.74 o                         
   2   3   2        359.88        324.66        21.58 o                         
   3   3   2        874.43       1004.60        19.30 o                         
   4   3   2         34.70         66.12         4.15 o                         
  -2   4   2         27.13         38.05         4.25 o                         
  -1   4   2        240.54        157.68         6.31 o                         
   1   4   2        241.04        125.03         6.22 o                         
   2   4   2         74.89         95.97         5.79 o                         
  -2  -7   3         13.23          0.39         1.67 o                         
  -1  -7   3         13.10         25.53         2.08 o                         
   1  -7   3          3.83          9.13         1.84 o                         
   2  -7   3          8.82         -0.01         1.07 o                         
   3  -7   3         16.41         19.75         1.50 o                         
  -4  -6   3         21.18        103.46         6.17 o                         
  -3  -6   3          2.58         27.64         4.82 o                         
  -2  -6   3         25.16         39.29         2.26 o                         
  -1  -6   3        137.74        118.74        53.04 o                         
   0  -6   3          3.67         78.44        29.39 o                         
   1  -6   3        127.51        135.72        61.49 o                         
   2  -6   3         10.89         18.75         1.53 o                         
   3  -6   3          4.92          7.27         2.36 o                         
   4  -6   3         33.98        102.31         6.76 o                         
  -5  -5   3          0.85          6.92         2.72 o                         
  -4  -5   3         24.69         49.59         8.98 o                         
  -3  -5   3          7.01         16.83         1.89 o                         
  -2  -5   3         46.13         72.39         1.81 o                         
  -1  -5   3         74.77        113.38         2.32 o                         
   0  -5   3        212.47        347.09        21.95 o                         
   1  -5   3         18.45         63.64         6.16 o                         
   2  -5   3         95.50        130.89         3.25 o                         
   3  -5   3          3.02         17.32         2.62 o                         
   4  -5   3         20.24         21.07         2.73 o                         
   5  -5   3          7.59         11.03         2.44 o                         
  -6  -4   3         19.17         54.56        17.39 o                         
  -5  -4   3         38.52         74.16         9.35 o                         
  -4  -4   3          6.91        116.23         4.85 o                         
  -3  -4   3         40.41         44.70         5.19 o                         
  -2  -4   3        329.57        359.89        21.92 o                         
  -1  -4   3        119.94        201.67         3.71 o                         
   0  -4   3         58.85         69.99         9.96 o                         
   1  -4   3         25.60         70.76         1.57 o                         
   2  -4   3        330.37        392.39        17.25 o                         
   3  -4   3         47.18         83.47         2.23 o                         
   4  -4   3         64.00        144.79        21.10 o                         
   5  -4   3          5.63         32.15         4.36 o                         
   6  -4   3         37.79         80.53        15.37 o                         
  -6  -3   3          3.41          9.00         3.90 o                         
  -5  -3   3         12.01         44.37         5.41 o                         
  -4  -3   3         40.52         59.09         2.62 o                         
  -3  -3   3        333.36        410.96         9.72 o                         
  -2  -3   3        368.67        407.39        17.99 o                         
  -1  -3   3        499.16        439.48         3.86 o                         
   0  -3   3        296.92        252.31         3.74 o                         
   1  -3   3        302.12        249.03        10.05 o                         
   2  -3   3        309.90        350.93         5.84 o                         
   3  -3   3        356.18        394.49        12.09 o                         
   4  -3   3         21.67         49.24         2.94 o                         
   5  -3   3         33.08         31.48         4.37 o                         
   6  -3   3         32.69         33.69         4.34 o                         
  -7  -2   3         19.45         44.38         6.75 o                         
  -6  -2   3         29.00         26.20         5.49 o                         
  -5  -2   3         41.58         99.55        12.90 o                         
  -4  -2   3        295.84        337.16         8.68 o                         
  -3  -2   3        326.46        420.76         5.02 o                         
  -2  -2   3       1700.79       1803.85       128.26 o                         
  -1  -2   3         91.11        203.03        58.99 o                         
   1  -2   3        188.67        247.01         9.95 o                         
   2  -2   3        971.85        863.10        19.09 o                         
   3  -2   3        353.05        485.54        13.36 o                         
   4  -2   3        730.67        747.35        18.74 o                         
   5  -2   3         21.47         68.85         5.77 o                         
   6  -2   3         37.88         32.75         8.05 o                         
   7  -2   3         19.23         31.78         6.62 o                         
  -7  -1   3         14.73         14.81        10.55 o                         
  -6  -1   3        268.74        265.00        22.21 o                         
  -5  -1   3         58.93         93.58         6.30 o                         
  -4  -1   3         88.39        112.29         3.01 o                         
  -3  -1   3        456.47        496.88         7.58 o                         
  -2  -1   3         90.19        198.84        26.45 o                         
  -1  -1   3       1552.66       1758.81        36.81 o                         
   1  -1   3       1371.11       1509.15        24.12 o                         
   2  -1   3        242.03        408.82        33.96 o                         
   3  -1   3        409.77        368.21         7.95 o                         
   4  -1   3        203.68        256.35        19.09 o                         
   5  -1   3         40.77        101.57        18.07 o                         
   6  -1   3        287.47        285.33        18.43 o                         
   7  -1   3         13.18         19.97        10.35 o                         
  -6   0   3          4.48        132.71        31.89 o                         
  -5   0   3        396.21        462.84        89.81 o                         
  -4   0   3         96.18        113.73         5.16 o                         
  -3   0   3        327.26        370.86         6.26 o                         
  -2   0   3       1085.23       1230.61        44.68 o                         
  -1   0   3       1899.33       2472.41        96.96 o                         
   1   0   3       3992.76       3664.36       102.22 o                         
   2   0   3        450.30        806.32        12.60 o                         
   3   0   3        233.54        251.87         5.03 o                         
   4   0   3          9.58         42.76         2.90 o                         
   5   0   3        354.73        453.18         9.75 o                         
   6   0   3         15.38         27.57         7.15 o                         
  -5   1   3         43.83         79.10         7.83 o                         
  -4   1   3         63.56         89.89         4.50 o                         
  -3   1   3        403.41        454.40        11.83 o                         
  -2   1   3        115.94        172.81        25.15 o                         
  -1   1   3       1504.34       1442.68        16.22 o                         
   1   1   3       1322.94       1549.44        78.50 o                         
   2   1   3        268.09        365.77        19.65 o                         
   3   1   3        357.59        334.90         8.84 o                         
   4   1   3        178.16        220.89        13.11 o                         
   5   1   3         25.65        111.67        11.34 o                         
  -4   2   3        295.98        324.37         9.41 o                         
  -3   2   3        311.26        414.12        18.87 o                         
  -2   2   3       1506.31       1724.02        14.32 o                         
  -1   2   3        131.55        346.99        30.66 o                         
   1   2   3        228.93        279.18         2.80 o                         
   2   2   3        777.54       1056.81        11.64 o                         
   3   2   3        337.54        428.89         9.16 o                         
   4   2   3        731.01        601.64        11.65 o                         
  -4   3   3         42.32         47.19         3.62 o                         
  -3   3   3        339.48        383.33        16.29 o                         
  -2   3   3        375.48        378.48        21.93 o                         
  -1   3   3        487.38        464.32         5.03 o                         
   1   3   3        289.60        262.33        26.94 o                         
   2   3   3        317.20        311.50        55.77 o                         
   3   3   3        362.27        383.67        22.37 o                         
  -2   4   3        445.64        379.09        21.82 o                         
  -1   4   3        150.27        176.13         6.52 o                         
   1   4   3         56.41         68.42         5.52 o                         
   2   4   3        446.40        455.29         7.87 o                         
  -2  -7   4         17.22          2.01         1.15 o                         
   1  -7   4         10.80         11.26         1.92 o                         
   2  -7   4         16.80         -0.48         1.48 o                         
   3  -7   4         52.06         27.99         1.71 o                         
  -4  -6   4         45.77         91.56         5.97 o                         
  -3  -6   4          6.42         12.92         1.84 o                         
  -2  -6   4         19.44         35.77         2.32 o                         
  -1  -6   4         11.98         58.69        13.64 o                         
   0  -6   4          3.78         30.85        13.85 o                         
   1  -6   4         11.25         96.20         4.81 o                         
   2  -6   4          4.69          5.93         1.12 o                         
   3  -6   4         19.73         47.28         8.75 o                         
  -5  -5   4         15.24         17.20         3.47 o                         
  -4  -5   4          9.44         22.60         2.50 o                         
  -3  -5   4         56.66         88.47        19.18 o                         
  -2  -5   4         36.63         74.11        14.38 o                         
  -1  -5   4        172.96        181.08         6.03 o                         
   0  -5   4        131.10        178.47         8.07 o                         
   1  -5   4         89.97        175.29        16.95 o                         
   2  -5   4         22.81         56.69         4.78 o                         
   3  -5   4         74.74         93.39        11.18 o                         
   4  -5   4          7.51         19.70         2.21 o                         
   5  -5   4          8.90         11.83         3.43 o                         
  -6  -4   4         74.24         98.50        13.11 o                         
  -5  -4   4         21.30         33.67         4.96 o                         
  -4  -4   4         17.12        111.81        11.99 o                         
  -3  -4   4        125.54        127.14         8.83 o                         
  -2  -4   4        117.57        155.08         7.60 o                         
  -1  -4   4        180.66        166.19         3.50 o                         
   0  -4   4        105.92         80.81         1.87 o                         
   1  -4   4        152.70        146.08         8.82 o                         
   2  -4   4         72.42        109.51        14.42 o                         
   3  -4   4        179.69        241.63         4.33 o                         
   4  -4   4         16.56         82.98         4.60 o                         
   5  -4   4         11.79         14.48         4.02 o                         
   6  -4   4         42.19         57.63         9.45 o                         
  -6  -3   4         20.26         11.29         4.77 o                         
  -5  -3   4         82.34         95.77        16.61 o                         
  -4  -3   4        179.89        201.19         3.72 o                         
  -3  -3   4         28.75         54.71         3.97 o                         
  -2  -3   4        397.04        522.80        14.55 o                         
  -1  -3   4        606.00        896.06        20.82 o                         
   0  -3   4       1174.65       1066.46        34.57 o                         
   1  -3   4        421.69        560.51        37.59 o                         
   2  -3   4        622.52        963.13         8.87 o                         
   3  -3   4         87.95         73.41         4.48 o                         
   4  -3   4        159.36        226.57         5.26 o                         
   5  -3   4         89.33         80.02         5.16 o                         
   6  -3   4         10.51         45.38         5.68 o                         
  -7  -2   4         43.52         48.42         6.59 o                         
  -6  -2   4         19.99         33.68        11.67 o                         
  -5  -2   4         53.35        178.13        23.61 o                         
  -4  -2   4        140.78        199.69         4.57 o                         
  -3  -2   4        437.64        596.27         6.62 o                         
  -2  -2   4         83.49        157.81        32.32 o                         
  -1  -2   4       1070.90       1033.07        40.15 o                         
   1  -2   4        569.03        384.51        12.45 o                         
   2  -2   4        243.36        315.26        24.66 o                         
   3  -2   4       1118.96       1102.09        27.07 o                         
   4  -2   4         24.88         73.11         4.98 o                         
   5  -2   4         12.10         53.86         5.11 o                         
   6  -2   4         15.83         44.72         8.13 o                         
   7  -2   4         24.54         32.22         6.65 o                         
  -7  -1   4         13.57         17.84        10.90 o                         
  -6  -1   4         23.14         76.24         7.41 o                         
  -5  -1   4        203.72        282.68        21.10 o                         
  -4  -1   4        190.59        214.08         5.77 o                         
  -3  -1   4        465.86        596.72        11.22 o                         
  -2  -1   4        843.97        795.45       104.31 o                         
  -1  -1   4      24043.68      23787.25        68.64 o                         
   1  -1   4      25397.80      24067.18       498.08 o                         
   2  -1   4        427.82        532.81        46.81 o                         
   3  -1   4       1332.39       1389.77        26.51 o                         
   4  -1   4        167.75        191.79         5.25 o                         
   5  -1   4        172.34        276.61         6.77 o                         
   6  -1   4          4.12         50.99         9.27 o                         
   7  -1   4         26.06         28.17        10.53 o                         
  -6   0   4          6.03         16.43         6.93 o                         
  -5   0   4        120.54        224.58        51.77 o                         
  -4   0   4         28.94         43.35         3.00 o                         
  -3   0   4       1177.27       1256.58        46.00 o                         
  -2   0   4       2291.85       2386.17        95.03 o                         
  -1   0   4       9168.68       8733.98       191.47 o                         
   1   0   4       4935.17       5730.94       125.37 o                         
   2   0   4       2634.61       2848.31        59.06 o                         
   3   0   4       2231.72       2391.60        13.82 o                         
   4   0   4         83.44        103.79         3.30 o                         
   5   0   4        221.15        227.62        24.74 o                         
   6   0   4        155.78        142.85        11.29 o                         
  -5   1   4        181.44        218.96         9.69 o                         
  -4   1   4        183.13        161.32         6.53 o                         
  -3   1   4        416.55        501.54        15.94 o                         
  -2   1   4        709.22        830.47        87.71 o                         
  -1   1   4      24415.99      23689.00        29.44 o                         
   1   1   4      25769.43      24883.84       621.54 o                         
   2   1   4        294.36        446.06        40.75 o                         
   3   1   4       1283.38       1076.71         8.73 o                         
   4   1   4        160.22        166.38         3.67 o                         
   5   1   4        150.23        232.56        10.34 o                         
  -4   2   4        128.67        163.86         7.42 o                         
  -3   2   4        498.15        511.96        23.85 o                         
  -2   2   4        126.05        108.35        16.25 o                         
  -1   2   4        960.79        993.83         6.25 o                         
   1   2   4        458.38        454.57         5.54 o                         
   2   2   4        285.88        321.10        24.07 o                         
   3   2   4       1179.11       1244.88        59.70 o                         
   4   2   4         12.82         55.80         6.16 o                         
  -4   3   4        194.24        148.26         4.84 o                         
  -3   3   4         44.57         41.65         4.96 o                         
  -2   3   4        579.07        490.99        67.77 o                         
  -1   3   4        837.59        775.23        54.78 o                         
   1   3   4        653.10        478.16         5.06 o                         
   2   3   4        804.62        792.68       104.84 o                         
   3   3   4        103.79         76.62         3.92 o                         
  -2   4   4         86.78        203.99         5.67 o                         
  -1   4   4        174.52        201.80         6.84 o                         
   1   4   4        146.71        159.73         6.71 o                         
   2   4   4         41.49        124.71        12.01 o                         
  -2  -7   5          4.95          1.44         1.18 o                         
  -1  -7   5          2.68          6.61         2.74 o                         
   0  -7   5          2.73          1.17         0.55 o                         
   2  -7   5          7.16          0.49         1.50 o                         
   3  -7   5         16.06         29.91         1.77 o                         
  -4  -6   5         23.57         43.78         5.22 o                         
  -3  -6   5         54.62         63.78         5.11 o                         
  -2  -6   5         11.18         12.26         1.53 o                         
  -1  -6   5         51.97         45.20        13.84 o                         
   0  -6   5         26.01         60.78        23.14 o                         
   1  -6   5         69.59        101.35        10.32 o                         
   2  -6   5          5.61          9.46         3.30 o                         
   3  -6   5         58.67        109.48         6.44 o                         
   4  -6   5         16.65         57.44         4.03 o                         
  -5  -5   5         60.82         92.28        24.33 o                         
  -4  -5   5         39.26         67.79         3.12 o                         
  -3  -5   5          9.18         16.98         2.06 o                         
  -2  -5   5        169.76        265.34        41.32 o                         
  -1  -5   5        221.37        187.49         8.45 o                         
   0  -5   5        114.59         91.96         3.04 o                         
   1  -5   5        305.55        174.78         6.51 o                         
   2  -5   5        165.81        143.72         2.69 o                         
   3  -5   5         20.39         44.23         3.36 o                         
   4  -5   5          6.74         15.58         2.45 o                         
   5  -5   5         25.92         27.58         2.97 o                         
  -6  -4   5         28.04         25.73         7.07 o                         
  -5  -4   5         29.88         64.44         5.72 o                         
  -4  -4   5         63.79         40.11         6.96 o                         
  -3  -4   5         19.32         61.18         6.04 o                         
  -2  -4   5        328.45        353.05        20.46 o                         
  -1  -4   5         38.47         76.34         2.07 o                         
   0  -4   5        125.79        182.11         8.87 o                         
   1  -4   5        137.24        130.96        16.39 o                         
   2  -4   5        450.21        482.88        25.24 o                         
   3  -4   5         18.82         57.48        12.13 o                         
   4  -4   5         25.36         41.32         5.53 o                         
   5  -4   5         24.03         31.49         3.48 o                         
   6  -4   5         36.61         46.00         3.58 o                         
  -6  -3   5        127.28        107.69         5.19 o                         
  -5  -3   5         22.07         73.95         8.62 o                         
  -4  -3   5         49.09         57.54         2.93 o                         
  -3  -3   5         54.19         81.64         3.00 o                         
  -2  -3   5         29.39         56.06        11.74 o                         
  -1  -3   5         31.21         69.78        12.78 o                         
   0  -3   5        176.25        160.61         9.33 o                         
   1  -3   5         23.48         52.35         4.11 o                         
   2  -3   5        175.44        250.11         5.27 o                         
   3  -3   5         65.46         65.43         6.14 o                         
   4  -3   5         49.12         65.34         3.60 o                         
   5  -3   5         25.22         61.61         5.63 o                         
   6  -3   5        137.52        127.30        11.48 o                         
  -7  -2   5         10.99         21.73         6.14 o                         
  -6  -2   5         12.31          8.64         5.42 o                         
  -5  -2   5        384.70        368.03         9.01 o                         
  -4  -2   5        487.57        458.65        17.68 o                         
  -3  -2   5         70.64        228.66         4.79 o                         
  -2  -2   5       2608.92       3389.51       152.27 o                         
  -1  -2   5       1713.94       1904.24        27.69 o                         
   0  -2   5        896.83       1282.75        22.14 o                         
   1  -2   5        902.80       1211.31        67.28 o                         
   2  -2   5       3175.40       3833.80       107.75 o                         
   3  -2   5        160.58        291.53         4.23 o                         
   4  -2   5        376.24        554.42        18.62 o                         
   5  -2   5        120.72        149.58         6.22 o                         
   6  -2   5          5.22         21.35         7.24 o                         
   7  -2   5         49.39         47.62         6.81 o                         
  -7  -1   5          3.48         13.19         9.88 o                         
  -6  -1   5        123.14        143.27        11.90 o                         
  -5  -1   5        433.47        502.28        20.51 o                         
  -4  -1   5         17.90         84.57        13.32 o                         
  -3  -1   5         43.70         73.77         2.37 o                         
  -2  -1   5       1263.09       1766.79       111.55 o                         
  -1  -1   5        376.55        582.29         4.24 o                         
   1  -1   5        185.15        487.56         3.61 o                         
   2  -1   5       2027.16       2190.67        66.31 o                         
   3  -1   5         77.29        117.20         4.41 o                         
   4  -1   5        143.28        186.36        17.19 o                         
   5  -1   5        310.99        405.14        10.63 o                         
   6  -1   5         29.92         50.96         9.59 o                         
   7  -1   5          3.06         15.70        10.58 o                         
  -6   0   5         14.38         10.86         6.85 o                         
  -5   0   5        231.98        224.48        30.71 o                         
  -4   0   5         73.32        172.67         5.63 o                         
  -3   0   5        155.53        172.43         6.67 o                         
  -2   0   5        498.73        784.92        46.79 o                         
  -1   0   5       5991.30       6701.05        42.12 o                         
   1   0   5       8355.68       8571.32        13.16 o                         
   2   0   5       2077.34       2041.57        14.23 o                         
   3   0   5         66.23        213.26         5.84 o                         
   4   0   5        464.52        383.86        15.16 o                         
   5   0   5         72.98        155.91        18.63 o                         
   6   0   5         33.04        122.61         9.24 o                         
  -5   1   5        455.99        540.17        25.49 o                         
  -4   1   5         44.41         49.07         3.85 o                         
  -3   1   5         41.63         73.04         3.64 o                         
  -2   1   5       1046.27       1663.30        93.65 o                         
  -1   1   5        325.37        556.99        23.76 o                         
   1   1   5        134.13        539.34        15.60 o                         
   2   1   5       1810.48       2055.99        82.19 o                         
   3   1   5         75.17        124.60        11.47 o                         
   4   1   5        169.47        176.03        17.24 o                         
   5   1   5        333.64        338.80        11.55 o                         
  -4   2   5        520.57        345.57         9.65 o                         
  -3   2   5        109.53        156.93         6.87 o                         
  -2   2   5       2761.34       3363.34        19.38 o                         
  -1   2   5       1919.05       2178.02         8.65 o                         
   0   2   5       1318.30       1214.16        24.91 o                         
   1   2   5       1107.80       1380.09        12.29 o                         
   2   2   5       3327.79       4066.20        37.82 o                         
   3   2   5        199.72        254.81        26.11 o                         
   4   2   5        408.53        501.87        10.87 o                         
  -4   3   5         48.90         49.52         3.53 o                         
  -3   3   5         57.22         77.22         3.84 o                         
  -2   3   5         53.54         81.20        52.93 o                         
  -1   3   5         40.18         76.02         8.56 o                         
   0   3   5        152.40        169.62         2.69 o                         
   1   3   5         32.47         32.64         3.97 o                         
   2   3   5        199.37        238.06        20.09 o                         
   3   3   5         68.50         53.89         4.38 o                         
  -2   4   5        298.56        318.65        14.26 o                         
  -1   4   5         71.93         56.92         4.91 o                         
   1   4   5        170.90        164.43         6.77 o                         
   2   4   5        420.86        564.74        26.74 o                         
  -2  -7   6         14.01         10.86         1.38 o                         
  -1  -7   6          8.95          6.60         2.76 o                         
   0  -7   6          1.52          0.58         0.61 o                         
   2  -7   6         18.00          1.26         1.55 o                         
   3  -7   6          8.25         10.19         1.54 o                         
  -4  -6   6         14.80         53.26         5.43 o                         
  -3  -6   6         11.28         33.11        13.70 o                         
  -2  -6   6         17.66         16.44         2.07 o                         
  -1  -6   6         53.77         33.70        13.44 o                         
   0  -6   6         74.34        136.37        36.75 o                         
   1  -6   6         23.92         55.37         6.17 o                         
   2  -6   6         24.68         17.93         9.01 o                         
   3  -6   6         26.98        109.31        42.66 o                         
  -5  -5   6          7.10         12.02         2.97 o                         
  -4  -5   6         20.45         69.83         8.01 o                         
  -3  -5   6          9.61         19.27         2.08 o                         
  -2  -5   6         33.45         49.26         3.03 o                         
  -1  -5   6        190.95        266.49         5.88 o                         
   0  -5   6         86.36         57.78         1.67 o                         
   1  -5   6        229.46        211.46         1.94 o                         
   2  -5   6         25.89         36.88         4.12 o                         
   3  -5   6         33.33         33.71         3.83 o                         
   4  -5   6         37.76         72.97        10.10 o                         
   5  -5   6          5.05         22.15         3.90 o                         
  -6  -4   6         51.43         28.15         3.96 o                         
  -5  -4   6         43.53         80.08         9.47 o                         
  -4  -4   6          4.96         32.85         7.38 o                         
  -3  -4   6         25.89         88.64         3.51 o                         
  -2  -4   6        509.16        575.34        32.18 o                         
  -1  -4   6        231.63        297.33        12.58 o                         
   0  -4   6        412.11        515.83        10.72 o                         
   1  -4   6        177.06        236.93         2.97 o                         
   2  -4   6        296.45        374.63        25.51 o                         
   3  -4   6         56.80         65.03         2.27 o                         
   4  -4   6          2.28         11.90         6.04 o                         
   5  -4   6         69.08         54.97         7.98 o                         
   6  -4   6         48.51         69.35         8.19 o                         
  -6  -3   6         25.69         57.53         4.60 o                         
  -5  -3   6         33.85         41.54         4.82 o                         
  -4  -3   6         80.67        108.92         5.43 o                         
  -3  -3   6         75.90         62.84         2.15 o                         
  -2  -3   6        461.14        653.06         7.78 o                         
  -1  -3   6         78.57         68.54         2.68 o                         
   0  -3   6        805.41        899.10        48.71 o                         
   1  -3   6        257.49        253.87         3.04 o                         
   2  -3   6        276.39        298.76         7.48 o                         
   3  -3   6         45.70         51.19         2.03 o                         
   4  -3   6         44.00         49.42         2.59 o                         
   5  -3   6          5.89         18.80         4.40 o                         
   6  -3   6         82.13        132.02        13.45 o                         
  -7  -2   6         45.63         28.49         6.30 o                         
  -6  -2   6         42.45         65.32         7.15 o                         
  -5  -2   6         59.42         56.16         3.93 o                         
  -4  -2   6        608.00        760.68        16.08 o                         
  -3  -2   6        482.21        518.28        39.19 o                         
  -2  -2   6       1606.29       1457.31       123.09 o                         
  -1  -2   6        648.73        700.72        51.97 o                         
   0  -2   6       1036.73       1359.98         4.31 o                         
   1  -2   6        777.72        572.82        15.35 o                         
   2  -2   6        379.05        546.80       108.80 o                         
   3  -2   6        441.07        439.15        25.87 o                         
   4  -2   6        530.24        526.95         7.46 o                         
   5  -2   6         69.73         71.65         3.97 o                         
   6  -2   6         78.34         30.43         7.21 o                         
   7  -2   6         85.65        101.79        10.76 o                         
  -7  -1   6         21.86         20.19         9.84 o                         
  -6  -1   6         73.62         94.61        10.89 o                         
  -5  -1   6        493.66        484.71        11.16 o                         
  -4  -1   6        218.81        274.72         4.37 o                         
  -3  -1   6         49.09        116.13        27.97 o                         
  -2  -1   6       1094.09       1030.23        24.93 o                         
  -1  -1   6       3541.15       3528.01        48.18 o                         
   1  -1   6       2441.72       2096.71       151.12 o                         
   2  -1   6        607.78        759.05        24.73 o                         
   3  -1   6        123.91        185.75        32.59 o                         
   4  -1   6        386.54        429.67         6.79 o                         
   5  -1   6        578.91        623.24        36.46 o                         
   6  -1   6         61.64         56.40         9.41 o                         
   7  -1   6         18.58         22.96        10.22 o                         
  -6   0   6         76.91        128.62        12.69 o                         
  -5   0   6        226.49        185.18        31.30 o                         
  -4   0   6        861.86        794.24        34.39 o                         
  -3   0   6        958.78       1116.25        15.40 o                         
  -2   0   6        552.58        839.69        31.37 o                         
  -1   0   6       8879.18       9022.97        30.67 o                         
   1   0   6       6992.54       7028.93       128.44 o                         
   2   0   6       2233.35       1917.38       158.58 o                         
   3   0   6       1311.08       1568.73        11.78 o                         
   4   0   6        384.34        415.50        12.89 o                         
   5   0   6         66.64         97.03        17.72 o                         
   6   0   6        165.58        200.00        10.36 o                         
  -5   1   6        504.39        493.32        13.99 o                         
  -4   1   6        204.16        271.11         7.55 o                         
  -3   1   6         96.84         46.82         2.83 o                         
  -2   1   6       1128.85        972.04        29.89 o                         
  -1   1   6       3248.65       3328.73        11.10 o                         
   1   1   6       2149.54       1933.97        88.63 o                         
   2   1   6        642.09        768.16        31.90 o                         
   3   1   6        171.85        232.45         8.57 o                         
   4   1   6        372.36        396.55        10.49 o                         
   5   1   6        588.83        528.63        13.44 o                         
  -4   2   6        550.98        559.74        11.65 o                         
  -3   2   6        433.40        501.57        38.17 o                         
  -2   2   6       1279.07       1408.33        98.21 o                         
  -1   2   6        519.11        576.55         5.69 o                         
   0   2   6       1485.37       1306.73       134.97 o                         
   1   2   6        648.81        679.46        10.31 o                         
   2   2   6         52.35        535.78        78.00 o                         
   3   2   6        391.66        405.80        12.27 o                         
   4   2   6        473.56        467.62        10.44 o                         
  -4   3   6         88.96         79.81         3.79 o                         
  -3   3   6         67.94         57.87         3.63 o                         
  -2   3   6        449.98        511.88         5.63 o                         
  -1   3   6         98.57         67.42         2.85 o                         
   0   3   6        900.11        826.01         5.25 o                         
   1   3   6        277.34        258.54         5.90 o                         
   2   3   6        265.75        291.18         4.36 o                         
   3   3   6         37.65         44.89         4.81 o                         
  -2   4   6        488.75        599.25        30.29 o                         
  -1   4   6        276.66        249.95         6.68 o                         
   1   4   6        221.73        190.22         7.49 o                         
   2   4   6        275.99        404.30         8.24 o                         
  -2  -7   7          6.25         38.29        15.01 o                         
  -1  -7   7          3.61         20.64         2.78 o                         
   0  -7   7          8.38          2.99         1.98 o                         
   2  -7   7         21.19          0.78         2.54 o                         
   3  -7   7          9.61          8.59         1.68 o                         
  -4  -6   7          9.58         95.89         6.30 o                         
  -3  -6   7         49.29         89.61        21.92 o                         
  -2  -6   7         23.67         30.44         4.70 o                         
  -1  -6   7          6.64         22.48         3.33 o                         
   0  -6   7         99.92        156.08        52.68 o                         
   1  -6   7          6.00         29.66         1.94 o                         
   2  -6   7         34.30         31.99         4.92 o                         
   3  -6   7         51.97        134.81        21.44 o                         
  -5  -5   7         25.38         58.39         6.41 o                         
  -4  -5   7         19.06         41.92         5.08 o                         
  -3  -5   7          3.77         14.39         1.64 o                         
  -2  -5   7         22.23         48.16         1.79 o                         
  -1  -5   7         68.23        119.65         3.38 o                         
   0  -5   7        145.15        148.78        14.73 o                         
   1  -5   7         21.77         43.51         1.91 o                         
   2  -5   7         52.06        112.92        16.80 o                         
   3  -5   7          6.90         74.11         2.61 o                         
   4  -5   7         10.66         20.48         2.72 o                         
   5  -5   7         59.43         91.21        20.69 o                         
  -6  -4   7         15.65         32.40        11.71 o                         
  -5  -4   7         22.21         32.55         3.47 o                         
  -4  -4   7         72.02         54.58         4.15 o                         
  -3  -4   7         85.70         95.35        12.24 o                         
  -2  -4   7        149.91        166.23         5.56 o                         
  -1  -4   7        460.09        350.22         4.08 o                         
   0  -4   7         55.42         81.18         1.84 o                         
   1  -4   7        366.35        418.71        10.79 o                         
   2  -4   7         71.15         77.19         4.74 o                         
   3  -4   7         44.35         56.10         2.02 o                         
   4  -4   7         61.25         80.15         4.44 o                         
   5  -4   7         28.46         43.77         3.49 o                         
   6  -4   7          4.29         76.87        17.48 o                         
  -6  -3   7         43.62         54.51         7.75 o                         
  -5  -3   7         13.25         61.12         5.26 o                         
  -4  -3   7         74.58         93.01         6.87 o                         
  -3  -3   7        330.95        365.09         4.88 o                         
  -2  -3   7        192.92        166.57         4.17 o                         
  -1  -3   7        219.91        269.68         6.04 o                         
   0  -3   7        119.65        118.51         3.29 o                         
   1  -3   7         81.33         86.73        15.58 o                         
   2  -3   7         80.96         72.86         2.07 o                         
   3  -3   7        317.93        297.14         4.14 o                         
   4  -3   7         41.77         42.71         2.83 o                         
   5  -3   7         83.07         64.61         6.03 o                         
   6  -3   7        145.36        232.50        14.40 o                         
  -7  -2   7         17.14         24.56         6.43 o                         
  -6  -2   7         68.75         62.62         6.02 o                         
  -5  -2   7         41.10         40.73         4.44 o                         
  -4  -2   7        190.17        218.36         4.58 o                         
  -3  -2   7        180.24        127.39         4.29 o                         
  -2  -2   7        108.03        330.14        55.72 o                         
  -1  -2   7        506.22        651.79        19.62 o                         
   0  -2   7        408.70        413.86         2.84 o                         
   1  -2   7       1632.87       1560.52        44.54 o                         
   2  -2   7        130.72        302.84        56.99 o                         
   3  -2   7        143.55        144.16         8.02 o                         
   4  -2   7         59.23         90.10         4.29 o                         
   5  -2   7        218.56        204.00        21.36 o                         
   6  -2   7         18.85         34.60        21.65 o                         
   7  -2   7        140.58        162.80        10.93 o                         
  -7  -1   7          2.29          8.62         9.74 o                         
  -6  -1   7         13.56         46.61         9.65 o                         
  -5  -1   7         87.30        127.27         4.77 o                         
  -4  -1   7        772.44        766.48        28.40 o                         
  -3  -1   7        268.98        290.26        11.92 o                         
  -2  -1   7        890.12       1221.90       127.29 o                         
  -1  -1   7       1476.66       1740.90        21.76 o                         
   0  -1   7       2286.72       2700.80        50.14 o                         
   1  -1   7       1640.03       1741.83        16.04 o                         
   2  -1   7        852.54       1321.72       104.35 o                         
   3  -1   7        185.62        216.24        24.87 o                         
   4  -1   7        420.36        467.69         7.30 o                         
   5  -1   7         48.44         55.59         6.58 o                         
   6  -1   7          1.29         19.18         8.54 o                         
   7  -1   7         32.71         44.78        11.68 o                         
  -6   0   7        226.18        305.00        11.52 o                         
  -5   0   7        311.42        298.27        11.29 o                         
  -4   0   7         47.15         88.64         3.42 o                         
  -3   0   7        233.44        243.89         6.28 o                         
  -2   0   7        344.51        468.16         8.00 o                         
  -1   0   7       1823.35       2303.94        32.43 o                         
   1   0   7       3382.25       3280.35        49.07 o                         
   2   0   7        352.92        465.16         8.38 o                         
   3   0   7         45.10        156.88         4.48 o                         
   4   0   7         12.75         41.25         2.39 o                         
   5   0   7        235.81        191.45        15.94 o                         
   6   0   7        156.40        199.96        17.50 o                         
  -5   1   7         74.60        109.54         8.09 o                         
  -4   1   7        747.98        701.61        13.54 o                         
  -3   1   7        232.40        244.15         5.44 o                         
  -2   1   7       1189.29       1116.93       100.83 o                         
  -1   1   7       1520.83       1718.85        67.37 o                         
   0   1   7       2703.27       2666.01         7.38 o                         
   1   1   7       1684.02       1831.21        55.11 o                         
   2   1   7       1154.38       1331.10        84.70 o                         
   3   1   7        148.45        139.91         4.35 o                         
   4   1   7        395.10        455.27        14.58 o                         
   5   1   7         36.24         76.75         9.68 o                         
  -4   2   7        169.06        172.29         7.54 o                         
  -3   2   7        150.30        125.98         8.28 o                         
  -2   2   7        114.19        371.03        19.30 o                         
  -1   2   7        498.77        631.81        19.01 o                         
   0   2   7        411.32        427.93        12.25 o                         
   1   2   7       1622.34       1452.86         5.53 o                         
   2   2   7        137.08        363.79         4.47 o                         
   3   2   7        113.76        162.92        12.24 o                         
   4   2   7         38.23         76.92         6.23 o                         
  -4   3   7         63.48         77.96         3.73 o                         
  -3   3   7        327.62        335.67         7.54 o                         
  -2   3   7        183.25        129.31         3.78 o                         
  -1   3   7        197.51        225.87         3.87 o                         
   0   3   7         69.56         87.86         2.21 o                         
   1   3   7         59.31         74.93         5.07 o                         
   2   3   7         71.37         76.49         2.44 o                         
   3   3   7        314.66        278.93         4.41 o                         
  -2   4   7        115.17        161.73         5.70 o                         
  -1   4   7        366.02        419.47         8.02 o                         
   1   4   7        272.81        460.84         9.61 o                         
   2   4   7         36.33         72.88         9.69 o                         
  -2  -7   8          8.52         42.64        18.76 o                         
  -1  -7   8         17.72         21.45         2.68 o                         
   0  -7   8          4.48          3.60         1.75 o                         
   1  -7   8         17.61         12.16         2.04 o                         
   2  -7   8         13.79         -0.67         2.08 o                         
   3  -7   8          2.46          4.67         1.60 o                         
  -4  -6   8         25.55         56.58         5.65 o                         
  -3  -6   8         60.77        226.60        23.02 o                         
  -2  -6   8         22.56         58.25         9.65 o                         
  -1  -6   8         18.01         23.94         3.52 o                         
   0  -6   8        116.19        119.34        46.08 o                         
   1  -6   8         30.95         76.46         6.14 o                         
   2  -6   8         10.19         20.01         4.08 o                         
   3  -6   8         55.13         60.47        11.27 o                         
  -5  -5   8         15.60         68.41        27.47 o                         
  -4  -5   8          7.56         15.79         2.33 o                         
  -3  -5   8         53.84         65.50         2.16 o                         
  -2  -5   8          1.44         31.70         1.69 o                         
  -1  -5   8         59.73         89.39         2.33 o                         
   0  -5   8          0.96         17.80         1.58 o                         
   1  -5   8         22.06         11.58         1.04 o                         
   2  -5   8          9.53         35.39         3.81 o                         
   3  -5   8         29.71         50.07         4.02 o                         
   4  -5   8         19.80         26.14         2.25 o                         
   5  -5   8          4.99         18.01         3.55 o                         
  -6  -4   8         50.99         35.24         6.25 o                         
  -5  -4   8          4.82         12.24         3.25 o                         
  -4  -4   8         16.48         24.26         9.40 o                         
  -3  -4   8         11.81         13.82         2.28 o                         
  -2  -4   8        431.94        464.13        13.52 o                         
  -1  -4   8        113.46        128.34         8.73 o                         
   0  -4   8        125.75        104.00        15.78 o                         
   1  -4   8        246.97        242.74        15.65 o                         
   2  -4   8        226.43        287.45        23.34 o                         
   3  -4   8         18.64         31.84         3.78 o                         
   4  -4   8          6.71         10.21         3.45 o                         
   5  -4   8         21.02         54.76         6.29 o                         
   6  -4   8         22.41         42.71         4.35 o                         
  -6  -3   8        158.72        131.34         7.03 o                         
  -5  -3   8         62.98        134.82         8.57 o                         
  -4  -3   8         20.93         34.03         2.61 o                         
  -3  -3   8         17.92         25.58         1.60 o                         
  -2  -3   8         51.06         48.66         2.82 o                         
  -1  -3   8        231.21        235.08         3.66 o                         
   0  -3   8        273.16        248.48        30.58 o                         
   1  -3   8        377.67        331.62        14.31 o                         
   2  -3   8         64.35         56.51         2.12 o                         
   3  -3   8         17.86         12.50         1.46 o                         
   4  -3   8         17.41         20.59         2.33 o                         
   5  -3   8         31.26        107.80         5.87 o                         
   6  -3   8        121.08        138.55        22.23 o                         
  -7  -2   8         20.44         44.35         7.00 o                         
  -6  -2   8         28.48         44.97         5.93 o                         
  -5  -2   8          3.84         78.24        20.86 o                         
  -4  -2   8        403.99        441.10        13.21 o                         
  -3  -2   8         42.66         50.74         2.64 o                         
  -2  -2   8       9439.50      10566.57       186.00 o                         
  -1  -2   8        424.82        561.69        22.55 o                         
   0  -2   8       2203.93       2164.66        70.06 o                         
   1  -2   8        821.07        678.53        12.21 o                         
   2  -2   8       8445.27       9553.03       329.06 o                         
   3  -2   8         30.15         55.87         2.55 o                         
   4  -2   8        444.36        439.67         5.69 o                         
   5  -2   8          7.37         85.03        19.32 o                         
   6  -2   8         12.89         26.11         5.87 o                         
   7  -2   8         62.09         80.54         7.57 o                         
  -7  -1   8         52.01         28.96         9.94 o                         
  -6  -1   8         54.41         83.19        10.16 o                         
  -5  -1   8         73.06         66.91         6.39 o                         
  -4  -1   8        247.15        279.06        25.85 o                         
  -3  -1   8        459.82        515.41        10.41 o                         
  -2  -1   8        355.56        693.99        36.93 o                         
  -1  -1   8        569.00        415.98        27.43 o                         
   0  -1   8       7658.15       6560.10        90.42 o                         
   1  -1   8        428.39        423.29        33.46 o                         
   2  -1   8        465.15        674.78        40.36 o                         
   3  -1   8        423.30        474.25        31.25 o                         
   4  -1   8        276.91        266.73        17.95 o                         
   5  -1   8         60.15         86.34         7.93 o                         
   6  -1   8         27.67         57.43         7.11 o                         
   7  -1   8         67.17         38.15        11.67 o                         
  -6   0   8        319.44        326.80        44.24 o                         
  -5   0   8          0.47         18.94         4.40 o                         
  -4   0   8        190.24        197.67        12.74 o                         
  -3   0   8        513.00        604.79        19.45 o                         
  -2   0   8       2489.38       3109.08        27.37 o                         
  -1   0   8       8779.76       8587.30        70.43 o                         
   0   0   8       5784.32       5322.07        14.39 o                         
   1   0   8       6066.93       7085.58       127.86 o                         
   2   0   8       2505.44       2666.85        65.50 o                         
   3   0   8        180.17        192.31         6.17 o                         
   4   0   8        122.61        107.71         3.04 o                         
   5   0   8          0.96         20.48         4.67 o                         
   6   0   8         95.33         77.60         8.71 o                         
  -5   1   8         63.19         71.09         7.79 o                         
  -4   1   8        282.81        259.91        11.12 o                         
  -3   1   8        499.01        527.03         7.10 o                         
  -2   1   8        461.24        615.20        19.75 o                         
  -1   1   8        532.15        352.85         2.70 o                         
   0   1   8       6940.59       6029.36        18.59 o                         
   1   1   8        391.37        395.53        32.43 o                         
   2   1   8        571.34        705.25        39.89 o                         
   3   1   8        462.53        476.41         7.31 o                         
   4   1   8        312.66        258.67        14.79 o                         
   5   1   8         49.92         63.51         8.15 o                         
  -4   2   8        349.12        362.91        10.04 o                         
  -3   2   8         46.13         34.88         5.61 o                         
  -2   2   8       9179.75      10230.11       165.98 o                         
  -1   2   8        454.85        516.85        27.40 o                         
   0   2   8       2211.07       2145.30        51.36 o                         
   1   2   8        849.99        823.08         6.55 o                         
   2   2   8       8186.23       9601.21       118.67 o                         
   3   2   8         33.79         56.88         6.66 o                         
   4   2   8        389.83        379.44         9.83 o                         
  -3   3   8         17.90         18.87         1.83 o                         
  -2   3   8         47.80         41.79         7.78 o                         
  -1   3   8        221.87        255.95         6.36 o                         
   0   3   8        184.68        225.10         3.03 o                         
   1   3   8        368.30        314.45        13.26 o                         
   2   3   8         61.02         59.26         9.01 o                         
   3   3   8         17.83          9.46         1.65 o                         
  -2   4   8        443.14        584.03        19.40 o                         
  -1   4   8        121.63        110.64         5.80 o                         
   1   4   8        255.06        242.05         7.40 o                         
   2   4   8        237.40        400.24         7.26 o                         
  -2  -7   9         21.77         38.25        18.52 o                         
  -1  -7   9          8.43          6.57         2.55 o                         
   0  -7   9          2.89          3.11         1.30 o                         
   1  -7   9          5.44         12.47         2.00 o                         
   2  -7   9         26.55          1.26         2.16 o                         
   3  -7   9         25.82          6.44         1.78 o                         
  -4  -6   9         15.07         35.60         5.15 o                         
  -3  -6   9          8.13         60.06        27.94 o                         
  -2  -6   9         57.89         77.25         3.96 o                         
  -1  -6   9         35.50         13.59         2.68 o                         
   0  -6   9         43.56         55.09        14.63 o                         
   1  -6   9         41.19         59.22         4.69 o                         
   2  -6   9         46.48         70.91        11.99 o                         
   3  -6   9         23.88         57.70        11.67 o                         
  -5  -5   9         16.54         39.99        17.00 o                         
  -4  -5   9         41.92         59.62         3.39 o                         
  -3  -5   9         35.41         69.19         7.64 o                         
  -2  -5   9        152.72        208.32        13.46 o                         
  -1  -5   9        175.81        206.82        12.14 o                         
   0  -5   9         47.05         42.54         1.38 o                         
   1  -5   9        181.80        181.31         6.92 o                         
   2  -5   9         65.41         88.88         7.74 o                         
   3  -5   9         19.31         12.84         2.32 o                         
   4  -5   9         69.38        144.76        16.91 o                         
   5  -5   9         13.97         17.58         3.75 o                         
  -6  -4   9         30.16         23.11         7.85 o                         
  -5  -4   9         75.18         67.15         3.92 o                         
  -4  -4   9         14.65         42.58         5.46 o                         
  -3  -4   9         39.05         31.31         4.55 o                         
  -2  -4   9        607.62        579.92         4.55 o                         
  -1  -4   9         45.58         61.76         2.36 o                         
   0  -4   9         46.77         29.19         1.53 o                         
   1  -4   9         77.28         92.71         8.11 o                         
   2  -4   9        354.27        400.88        22.10 o                         
   3  -4   9         59.41         51.98         3.15 o                         
   4  -4   9         66.53         97.76        20.75 o                         
   5  -4   9        111.90        197.31         6.33 o                         
   6  -4   9         15.25         52.06         5.80 o                         
  -6  -3   9          4.33         32.03         5.82 o                         
  -5  -3   9         53.22         45.15         4.72 o                         
  -4  -3   9         59.43         61.91         7.20 o                         
  -3  -3   9         17.66         13.01         1.44 o                         
  -2  -3   9        313.66        380.62         5.62 o                         
  -1  -3   9        492.26        638.32        14.43 o                         
   0  -3   9         16.62         17.31         0.85 o                         
   1  -3   9        621.83        601.01         9.83 o                         
   2  -3   9        802.97        913.05        43.19 o                         
   3  -3   9          5.56         14.89         1.46 o                         
   4  -3   9         24.83         67.82         3.79 o                         
   5  -3   9          6.56         25.10         4.65 o                         
   6  -3   9         11.00         45.65         5.75 o                         
  -7  -2   9         46.73         77.04         7.46 o                         
  -6  -2   9        116.79         96.34        24.24 o                         
  -5  -2   9        159.46        165.56        11.98 o                         
  -4  -2   9        766.92        831.41        31.71 o                         
  -3  -2   9        347.12        565.30        61.31 o                         
  -2  -2   9       1696.45       2662.66       264.06 o                         
  -1  -2   9       3953.86       4253.26       122.27 o                         
   0  -2   9        307.77        525.85        54.01 o                         
   1  -2   9       4973.12       3898.08       103.87 o                         
   2  -2   9       3910.46       4555.89       219.53 o                         
   3  -2   9        825.25        730.67        17.30 o                         
   4  -2   9        581.77        568.74         6.40 o                         
   5  -2   9        217.84        173.77         6.94 o                         
   6  -2   9        225.72        208.14        16.03 o                         
   7  -2   9          4.35         27.16         6.53 o                         
  -7  -1   9         12.51         31.98         9.69 o                         
  -6  -1   9         81.25         81.73        10.11 o                         
  -5  -1   9        255.54        303.00         6.06 o                         
  -4  -1   9         87.97        132.07        11.88 o                         
  -3  -1   9        865.26        971.49        34.28 o                         
  -2  -1   9       5206.59       6074.66       278.38 o                         
  -1  -1   9       6568.26       7751.19       108.94 o                         
   0  -1   9       4072.54       3839.07        14.76 o                         
   1  -1   9       9389.76       9517.09       160.89 o                         
   2  -1   9       3809.90       4652.74        67.58 o                         
   3  -1   9        735.48        868.78        25.08 o                         
   4  -1   9        130.47        116.24         3.37 o                         
   5  -1   9        433.81        487.13        11.57 o                         
   6  -1   9         75.06         77.78         7.51 o                         
   7  -1   9          8.22         25.57        10.78 o                         
  -6   0   9        104.02         77.92         7.79 o                         
  -5   0   9         55.30         34.59         6.70 o                         
  -4   0   9         94.09         76.66         5.07 o                         
  -3   0   9         20.13         30.55         3.74 o                         
  -2   0   9         93.34        316.50        22.14 o                         
  -1   0   9       3216.41       3872.49        59.16 o                         
   0   0   9        123.83         68.41         4.67 o                         
   1   0   9       4565.75       4672.20        41.26 o                         
   2   0   9       1127.99        992.33        26.45 o                         
   3   0   9         30.56         28.41         3.46 o                         
   4   0   9         48.12         50.70         2.56 o                         
   5   0   9        117.76         93.98         5.01 o                         
   6   0   9        142.26        134.67         9.59 o                         
  -5   1   9        257.06        233.82        59.97 o                         
  -4   1   9         96.59        117.42         3.39 o                         
  -3   1   9        900.29        906.51        27.31 o                         
  -2   1   9       5484.43       5755.18        35.70 o                         
  -1   1   9       7327.45       7338.68       159.49 o                         
   0   1   9       4434.41       4139.81        28.67 o                         
   1   1   9      10147.42       9400.38       158.40 o                         
   2   1   9       4081.61       4354.16        44.82 o                         
   3   1   9        769.96        902.14        22.85 o                         
   4   1   9        138.84        100.02         3.60 o                         
   5   1   9        435.65        410.68        12.31 o                         
  -3   2   9        478.34        567.11        36.06 o                         
  -2   2   9       2289.61       2666.08        45.09 o                         
  -1   2   9       3581.75       3867.76        13.43 o                         
   0   2   9        584.37        318.32        43.24 o                         
   1   2   9       4606.04       4924.29        15.27 o                         
   2   2   9       4502.28       4312.43       224.30 o                         
   3   2   9        955.57        807.61        23.77 o                         
   4   2   9        514.40        502.22        10.59 o                         
  -3   3   9         14.38         11.61         1.65 o                         
  -2   3   9        441.60        359.52         4.48 o                         
  -1   3   9        458.08        567.02         8.63 o                         
   0   3   9         19.37         17.45         1.64 o                         
   1   3   9        588.01        674.33         8.27 o                         
   2   3   9        930.92        918.54        34.90 o                         
   3   3   9          2.34         14.63         1.69 o                         
  -2   4   9        558.88        721.64        25.71 o                         
  -1   4   9         56.92         76.36         4.98 o                         
   1   4   9         88.78        107.66         5.97 o                         
   2   4   9        305.31        377.27        28.21 o                         
  -2  -7  10         51.86         20.20        13.28 o                         
  -1  -7  10          4.81          3.09         2.42 o                         
   0  -7  10         10.57          1.95         1.06 o                         
   1  -7  10          8.48         10.35         2.09 o                         
   2  -7  10         34.55          1.41         2.87 o                         
  -3  -6  10         22.16         85.64        40.96 o                         
  -2  -6  10          9.14         64.09         3.09 o                         
  -1  -6  10         11.84          9.06         3.44 o                         
   0  -6  10          8.09         24.43         2.57 o                         
   1  -6  10         12.92         45.62         7.77 o                         
   2  -6  10          5.72         32.55         7.16 o                         
   3  -6  10         19.19         58.96        12.59 o                         
   4  -6  10          3.23          0.74         1.01 o                         
  -5  -5  10          5.16         35.80        16.55 o                         
  -4  -5  10         75.54        160.12         4.57 o                         
  -3  -5  10         13.08         31.26         2.84 o                         
  -2  -5  10         88.85        173.64         4.62 o                         
  -1  -5  10         36.55        103.93         3.18 o                         
   0  -5  10         12.68         12.05         1.26 o                         
   1  -5  10         18.90         38.18         1.51 o                         
   2  -5  10         76.89         77.94         4.84 o                         
   3  -5  10         31.16         65.23         2.33 o                         
   4  -5  10         73.43        174.07        28.20 o                         
   5  -5  10         19.56         28.70         3.19 o                         
  -6  -4  10          7.04          8.59         4.06 o                         
  -5  -4  10         93.52        128.18         5.18 o                         
  -4  -4  10          6.54         44.79         6.71 o                         
  -3  -4  10          7.24         60.52        17.37 o                         
  -2  -4  10        263.21        274.61        13.36 o                         
  -1  -4  10         12.07         67.74         3.85 o                         
   0  -4  10        210.80        242.19         5.15 o                         
   1  -4  10         42.03         66.08         5.50 o                         
   2  -4  10        453.77        448.93        26.18 o                         
   3  -4  10         30.03         53.19         4.53 o                         
   4  -4  10         10.79         41.83         4.09 o                         
   5  -4  10        157.73        214.99         7.67 o                         
   6  -4  10         19.76         14.70         4.35 o                         
  -6  -3  10         53.31         79.25         7.70 o                         
  -5  -3  10         17.60         45.91        10.44 o                         
  -4  -3  10         20.50         31.86        11.31 o                         
  -3  -3  10         24.29         15.31         1.62 o                         
  -2  -3  10        205.11        257.14         4.70 o                         
  -1  -3  10        856.59        959.76        19.31 o                         
   0  -3  10          6.16         28.87         1.33 o                         
   1  -3  10        250.74        166.20         8.38 o                         
   2  -3  10        121.58         71.91         3.41 o                         
   3  -3  10         14.98         27.19         1.61 o                         
   4  -3  10         37.03         61.28         4.34 o                         
   5  -3  10        106.15         95.07         7.52 o                         
   6  -3  10         61.65         77.50         6.21 o                         
  -7  -2  10        124.43        117.08        10.38 o                         
  -6  -2  10         16.56         37.88         6.03 o                         
  -5  -2  10         97.76        120.97         7.15 o                         
  -4  -2  10        469.56        511.38         6.51 o                         
  -3  -2  10        343.72        389.68         7.60 o                         
  -2  -2  10        272.39       1249.03        30.59 o                         
  -1  -2  10        497.55        609.34        48.57 o                         
   0  -2  10        359.27        290.82        32.75 o                         
   1  -2  10        620.69        372.49         2.82 o                         
   2  -2  10        288.39       1155.38        97.90 o                         
   3  -2  10        111.41        234.08        11.31 o                         
   4  -2  10        385.90        538.38         6.88 o                         
   5  -2  10        164.64        203.24         7.65 o                         
   6  -2  10         15.27         87.26        30.81 o                         
   7  -2  10         69.92         75.95         7.62 o                         
  -7  -1  10         11.01         15.24         9.77 o                         
  -6  -1  10         37.29         47.60         6.54 o                         
  -5  -1  10         47.09         60.05         6.25 o                         
  -4  -1  10         27.10         51.90        10.20 o                         
  -3  -1  10        897.36        900.86        81.15 o                         
  -2  -1  10        950.38       1104.21        10.88 o                         
  -1  -1  10       2429.77       2608.40        91.73 o                         
   0  -1  10       6508.80       7116.88        64.87 o                         
   1  -1  10       2870.39       3021.02        12.06 o                         
   2  -1  10        286.90        447.07        25.62 o                         
   3  -1  10        476.87        547.13       126.88 o                         
   4  -1  10        154.75        133.57         3.72 o                         
   5  -1  10         44.78         87.95         6.01 o                         
   6  -1  10         37.23         51.13         7.13 o                         
   7  -1  10          9.35          4.80        10.86 o                         
  -6   0  10         14.47         15.00         6.60 o                         
  -5   0  10         17.98         16.20         4.36 o                         
  -4   0  10        321.15        291.01         4.69 o                         
  -3   0  10         19.31         27.15         3.75 o                         
  -2   0  10        672.52        708.24        25.22 o                         
  -1   0  10       5886.20       6730.35        48.95 o                         
   0   0  10          0.58         29.87         2.42 o                         
   1   0  10       8532.10       8394.37        73.94 o                         
   2   0  10         79.39        180.99        11.21 o                         
   3   0  10        113.89        111.81         4.16 o                         
   4   0  10        578.53        523.26         9.01 o                         
   5   0  10          2.65         17.49         3.87 o                         
   6   0  10         41.48         80.33         8.57 o                         
  -5   1  10         42.22         61.52         8.95 o                         
  -4   1  10         35.24         40.93         4.39 o                         
  -3   1  10        735.71        919.58       118.60 o                         
  -2   1  10        982.55       1018.33        20.57 o                         
  -1   1  10       2548.79       2490.11        20.67 o                         
   0   1  10       7221.31       6933.72       329.97 o                         
   1   1  10       2989.35       2970.35        70.33 o                         
   2   1  10        319.64        433.61        10.55 o                         
   3   1  10        315.45        330.82         6.27 o                         
   4   1  10        162.41        125.44         3.54 o                         
   5   1  10         40.26         94.52         8.69 o                         
  -4   2  10        520.27        389.82         9.81 o                         
  -3   2  10        321.46        391.62        33.25 o                         
  -2   2  10        276.82       1184.76        15.65 o                         
  -1   2  10        321.26        592.07        55.65 o                         
   0   2  10        200.98        390.12        15.93 o                         
   1   2  10        444.20        364.32         3.51 o                         
   2   2  10        292.79       1150.59        10.12 o                         
   3   2  10         89.14        189.37         7.46 o                         
   4   2  10        437.03        497.32        10.93 o                         
  -3   3  10         21.82         12.75         1.96 o                         
  -2   3  10        143.06        219.35        19.93 o                         
  -1   3  10        744.94        945.85        10.86 o                         
   0   3  10         31.43         36.13         1.90 o                         
   1   3  10        139.38        268.23        14.66 o                         
   2   3  10         59.80        114.40        79.82 o                         
   3   3  10         12.52         23.17         1.72 o                         
  -2   4  10        241.32        320.28         6.82 o                         
  -1   4  10         46.04         66.91         4.82 o                         
   1   4  10         76.19         87.15         6.04 o                         
   2   4  10        431.66        575.88        16.38 o                         
  -2  -7  11         13.23         17.22        10.16 o                         
  -1  -7  11          2.99          0.64         2.51 o                         
   0  -7  11          3.78          0.64         1.06 o                         
   1  -7  11          2.97          7.62         2.01 o                         
   2  -7  11         13.20          1.35         1.95 o                         
  -3  -6  11         39.77         86.83        25.85 o                         
  -2  -6  11         37.21         49.36         3.17 o                         
  -1  -6  11         19.30         10.00         1.20 o                         
   0  -6  11         32.83         25.07         7.06 o                         
   1  -6  11         31.89         17.14         5.66 o                         
   2  -6  11         52.53        107.83        32.70 o                         
   3  -6  11         63.56        109.46        12.42 o                         
   4  -6  11          6.63          1.58         1.13 o                         
  -5  -5  11         40.27         35.01         7.17 o                         
  -4  -5  11         59.09        117.19         4.28 o                         
  -3  -5  11         21.83         45.15         5.66 o                         
  -2  -5  11         45.79         53.21         2.55 o                         
  -1  -5  11         52.46         63.93         2.20 o                         
   0  -5  11         19.11         15.19         1.60 o                         
   1  -5  11         88.93        112.51        18.55 o                         
   2  -5  11         17.41         40.49         4.92 o                         
   3  -5  11         20.00         28.04         3.64 o                         
   4  -5  11          5.29         34.50         3.32 o                         
   5  -5  11         19.42         49.21         3.17 o                         
  -6  -4  11          6.22          4.33         3.96 o                         
  -5  -4  11         32.72        112.97         7.83 o                         
  -4  -4  11         15.32         31.55         5.48 o                         
  -3  -4  11        232.22        265.60        27.46 o                         
  -2  -4  11        340.04        361.46        16.95 o                         
  -1  -4  11        109.56         84.88         3.29 o                         
   0  -4  11         24.94         38.37         4.74 o                         
   1  -4  11         74.07         78.20         5.92 o                         
   2  -4  11        457.46        518.29        11.85 o                         
   3  -4  11        120.36        139.44         8.62 o                         
   4  -4  11          9.75         25.80        11.69 o                         
   5  -4  11         16.05         10.55         4.07 o                         
   6  -4  11         21.33         18.26         5.28 o                         
  -6  -3  11         60.50         78.77         5.10 o                         
  -5  -3  11         60.15         65.96         7.10 o                         
  -4  -3  11        244.12        268.96         8.22 o                         
  -3  -3  11         63.06         59.89         7.63 o                         
  -2  -3  11        516.76        736.27        65.75 o                         
  -1  -3  11         98.28        151.57         1.79 o                         
   0  -3  11         17.18         26.08         2.38 o                         
   1  -3  11        193.93        188.29         8.75 o                         
   2  -3  11        307.17        239.07        13.54 o                         
   3  -3  11         47.86         37.52         1.66 o                         
   4  -3  11        265.52        221.22        14.15 o                         
   5  -3  11         39.18        126.66        26.87 o                         
   6  -3  11        283.30        297.58         8.22 o                         
  -7  -2  11         43.37         78.91        10.19 o                         
  -6  -2  11         90.40         78.15         6.55 o                         
  -5  -2  11         16.92         24.17         3.36 o                         
  -4  -2  11        434.02        495.38         9.05 o                         
  -3  -2  11        748.13        703.11        47.19 o                         
  -2  -2  11       9909.74      11078.75       195.55 o                         
  -1  -2  11        174.22        143.83        16.22 o                         
   0  -2  11       1829.53       1599.75        23.60 o                         
   1  -2  11        164.15        120.89         9.94 o                         
   2  -2  11       5986.41       6545.16       369.95 o                         
   3  -2  11        337.26        353.28        18.13 o                         
   4  -2  11        660.56        736.94        11.11 o                         
   5  -2  11         74.68         91.25         5.80 o                         
   6  -2  11        272.31        181.63        61.44 o                         
   7  -2  11         26.22         38.13         6.97 o                         
  -7  -1  11          7.42         13.95         9.90 o                         
  -6  -1  11         41.15         41.52         6.41 o                         
  -5  -1  11        108.77        139.37         8.15 o                         
  -4  -1  11        163.40        160.72         5.20 o                         
  -3  -1  11        104.04        212.19        15.66 o                         
  -2  -1  11        237.07        263.11         7.98 o                         
  -1  -1  11        178.95        465.04        63.84 o                         
   0  -1  11       5223.94       4814.53        12.38 o                         
   1  -1  11       1084.23       1140.37        72.35 o                         
   2  -1  11         37.31         64.51         3.30 o                         
   3  -1  11        217.46        279.50        13.94 o                         
   4  -1  11        132.62        150.63         3.38 o                         
   5  -1  11        125.39        134.18        20.39 o                         
   6  -1  11         25.14         38.42         6.97 o                         
   7  -1  11          0.54          2.20        10.16 o                         
  -6   0  11         59.86         45.66         6.90 o                         
  -5   0  11          5.47         10.84         4.36 o                         
  -4   0  11         22.68         31.48         2.79 o                         
  -3   0  11         40.23         38.33         3.15 o                         
  -2   0  11       2054.14       2346.07        22.36 o                         
  -1   0  11       5764.78       5875.00        55.47 o                         
   0   0  11        135.11         80.46         2.74 o                         
   1   0  11       4092.96       4636.31        93.69 o                         
   2   0  11       1810.59       2213.29        46.61 o                         
   3   0  11         17.76         38.68         3.79 o                         
   4   0  11          6.04         69.41         2.68 o                         
   5   0  11          5.07         11.75         3.74 o                         
   6   0  11         20.77         28.71         7.33 o                         
  -5   1  11        118.58        161.18        11.79 o                         
  -4   1  11        153.93        154.91         6.97 o                         
  -3   1  11        129.79        210.88         3.58 o                         
  -2   1  11        234.80        245.05         7.53 o                         
  -1   1  11        421.27        373.66        26.20 o                         
   0   1  11       4781.44       4985.59        38.84 o                         
   1   1  11       1325.80       1137.51        68.80 o                         
   2   1  11         34.80         75.05         4.14 o                         
   3   1  11        242.95        264.98         7.28 o                         
   4   1  11        123.22        142.89         3.49 o                         
   5   1  11        135.03        141.14         9.51 o                         
  -4   2  11        465.84        393.63         9.81 o                         
  -3   2  11        692.79        711.56        75.08 o                         
  -2   2  11       8867.78       9793.37       428.18 o                         
  -1   2  11        120.79        131.67        22.76 o                         
   0   2  11       1766.89       1636.68        26.77 o                         
   1   2  11        111.18        107.19        14.86 o                         
   2   2  11       4947.35       6403.50       159.88 o                         
   3   2  11        281.47        303.32         6.37 o                         
   4   2  11        691.61        693.86        12.50 o                         
  -3   3  11         59.06         64.24         3.87 o                         
  -2   3  11        407.06        576.27         6.44 o                         
  -1   3  11        128.63        132.69        12.22 o                         
   0   3  11         11.18         30.07         1.89 o                         
   1   3  11        224.28        197.66         7.43 o                         
   2   3  11        198.23        270.90        16.11 o                         
   3   3  11         43.90         34.62         1.86 o                         
  -2   4  11        400.71        401.93         8.87 o                         
  -1   4  11        101.48        114.88         5.31 o                         
   1   4  11         65.93         92.48         5.90 o                         
   2   4  11        518.24        527.63        48.69 o                         
  -2  -7  12         13.40         12.96         2.22 o                         
  -1  -7  12         15.46          6.92         2.45 o                         
   0  -7  12          7.46          0.82         1.19 o                         
   1  -7  12         14.55          4.16         1.99 o                         
   2  -7  12         15.03          3.20         3.16 o                         
  -3  -6  12         18.30        267.13        65.94 o                         
  -2  -6  12          6.14         65.84         2.70 o                         
  -1  -6  12          2.61          4.11         0.94 o                         
   0  -6  12          3.64         25.72         4.97 o                         
   1  -6  12          5.17         18.82         3.30 o                         
   2  -6  12          6.76         36.28         5.01 o                         
   3  -6  12         38.83         90.04         9.53 o                         
   4  -6  12         19.93          7.85         1.55 o                         
  -5  -5  12         12.55         72.90        39.27 o                         
  -4  -5  12         53.74        109.67         3.75 o                         
  -3  -5  12         57.41         78.44         2.71 o                         
  -2  -5  12         20.46         36.08         1.71 o                         
  -1  -5  12        171.18        173.54         3.50 o                         
   0  -5  12         68.11         62.75         2.54 o                         
   1  -5  12        225.75        211.98        32.21 o                         
   2  -5  12         60.70         85.91        17.77 o                         
   3  -5  12         31.82         39.91         2.45 o                         
   4  -5  12         14.56         20.15         3.81 o                         
   5  -5  12          6.34         11.49         3.42 o                         
  -6  -4  12          4.92         32.45         4.71 o                         
  -5  -4  12         51.31         76.91         6.82 o                         
  -4  -4  12         22.65         19.28         5.01 o                         
  -3  -4  12         42.35         52.92         4.27 o                         
  -2  -4  12        103.19        163.69         8.35 o                         
  -1  -4  12        177.55        233.50        12.85 o                         
   0  -4  12         78.50        121.81        10.19 o                         
   1  -4  12        307.83        280.04        20.06 o                         
   2  -4  12        164.18        186.55        22.58 o                         
   3  -4  12         23.66         33.14         1.96 o                         
   4  -4  12         17.27         15.18         3.90 o                         
   5  -4  12         19.83         29.50         4.79 o                         
   6  -4  12         52.57         68.26         4.63 o                         
  -6  -3  12         40.83         60.79         6.02 o                         
  -5  -3  12         69.42         27.96         6.89 o                         
  -4  -3  12         54.29         59.54         2.96 o                         
  -3  -3  12         25.41         39.41         6.39 o                         
  -2  -3  12        231.89        257.87        13.17 o                         
  -1  -3  12        626.74        670.74         7.81 o                         
   0  -3  12        120.30        113.10         4.52 o                         
   1  -3  12        747.88        595.07        40.43 o                         
   2  -3  12        129.74        103.52         3.13 o                         
   3  -3  12         56.11         72.04         2.16 o                         
   4  -3  12         12.09         36.06         2.93 o                         
   5  -3  12        120.78        132.88        14.88 o                         
   6  -3  12        102.96        146.00        16.64 o                         
  -7  -2  12         28.46         55.20         6.84 o                         
  -6  -2  12          5.26         60.34        17.14 o                         
  -5  -2  12         24.03         56.30        11.70 o                         
  -4  -2  12        182.96        271.10         7.75 o                         
  -3  -2  12        230.56        232.51         4.63 o                         
  -2  -2  12        256.97        237.06        30.94 o                         
  -1  -2  12       4589.71       4879.66       127.41 o                         
   0  -2  12       2281.69       1823.54         8.24 o                         
   1  -2  12       6880.48       5704.98       220.23 o                         
   2  -2  12         78.54         80.79        12.24 o                         
   3  -2  12        191.25        206.44        12.54 o                         
   4  -2  12         71.97        163.05         9.55 o                         
   5  -2  12         62.14         94.71         4.96 o                         
   6  -2  12         36.38         97.75        33.46 o                         
   7  -2  12         49.09         78.91         8.51 o                         
  -7  -1  12         52.28         22.32         9.94 o                         
  -6  -1  12          5.33          5.60         5.79 o                         
  -5  -1  12        317.52        348.19        18.43 o                         
  -4  -1  12        296.81        311.31        17.40 o                         
  -3  -1  12       1099.76       1153.77        18.97 o                         
  -2  -1  12       5497.98       6639.11       191.84 o                         
  -1  -1  12        781.75        813.57        20.13 o                         
   0  -1  12        847.02        867.01        52.91 o                         
   1  -1  12        482.03        494.28        34.89 o                         
   2  -1  12       6565.64       6766.27        20.86 o                         
   3  -1  12        684.93        806.81         6.72 o                         
   4  -1  12        544.56        504.88        15.98 o                         
   5  -1  12        271.46        345.21         7.51 o                         
   6  -1  12         40.92         46.83         7.07 o                         
   7  -1  12         28.43         15.25        11.00 o                         
  -6   0  12          1.34         61.61         7.36 o                         
  -5   0  12        137.85         99.78         8.08 o                         
  -4   0  12         30.97         75.95         5.85 o                         
  -3   0  12         72.96         81.97         4.42 o                         
  -2   0  12       2232.20       2695.77        36.80 o                         
  -1   0  12        572.33        786.66        16.53 o                         
   0   0  12       1467.15       1448.63        27.77 o                         
   1   0  12       1137.14        997.37        26.77 o                         
   2   0  12       2362.50       2696.97        24.93 o                         
   3   0  12        177.17        162.01         7.33 o                         
   4   0  12        117.94        161.47         5.51 o                         
   5   0  12        106.04        103.82         5.12 o                         
   6   0  12         47.63         77.15        12.64 o                         
  -5   1  12        332.65        318.59        16.12 o                         
  -4   1  12        331.70        284.40         9.07 o                         
  -3   1  12       1131.10       1059.00        34.72 o                         
  -2   1  12       6113.76       6549.61        83.81 o                         
  -1   1  12        701.53        767.00        26.60 o                         
   0   1  12        998.85        867.35        36.68 o                         
   1   1  12        402.02        479.44        38.77 o                         
   2   1  12       7178.61       6971.48       190.83 o                         
   3   1  12        718.04        774.08        35.63 o                         
   4   1  12        579.55        471.42         9.50 o                         
   5   1  12        285.88        308.65        11.91 o                         
  -4   2  12        199.58        193.94         7.53 o                         
  -3   2  12        203.59        221.37        11.16 o                         
  -2   2  12        209.47        193.21        11.96 o                         
  -1   2  12       4882.51       5283.75        15.13 o                         
   0   2  12       2319.15       1768.90        51.14 o                         
   1   2  12       7172.45       5804.57       156.39 o                         
   2   2  12         31.32        106.70        14.74 o                         
   3   2  12        164.06        151.18         7.33 o                         
   4   2  12         88.06        133.02         6.97 o                         
  -3   3  12         33.65         24.01         1.82 o                         
  -1   3  12        517.88        514.34        25.95 o                         
   0   3  12        148.13        127.86        16.31 o                         
   1   3  12        637.73        753.31        73.00 o                         
   2   3  12        119.61         79.04        29.24 o                         
   3   3  12         64.22         64.18         7.86 o                         
  -2   4  12         73.42        188.11         7.98 o                         
  -1   4  12        244.11        193.40         6.20 o                         
   1   4  12        374.20        337.43         8.33 o                         
   2   4  12        134.96        232.67        10.62 o                         
  -1  -7  13         10.03         14.53         2.71 o                         
   0  -7  13         13.48          0.39         1.63 o                         
   1  -7  13          8.51          6.19         2.11 o                         
   2  -7  13         24.67          3.14         2.30 o                         
  -3  -6  13         49.87        127.29        25.09 o                         
  -2  -6  13          9.69         14.27         1.69 o                         
  -1  -6  13         11.38         13.68         3.49 o                         
   0  -6  13         86.91         47.84        15.43 o                         
   1  -6  13          5.20          9.27         3.09 o                         
   2  -6  13         20.17         42.84         9.22 o                         
   3  -6  13         12.20        114.69        28.92 o                         
   4  -6  13          5.74          7.12         1.98 o                         
  -5  -5  13         53.20         86.57        14.17 o                         
  -4  -5  13         94.19        136.14        17.15 o                         
  -3  -5  13         20.55         41.60         3.89 o                         
  -2  -5  13         49.75         81.70         9.57 o                         
  -1  -5  13        252.95        306.90         4.34 o                         
   0  -5  13         19.25         15.88         1.04 o                         
   1  -5  13        327.15        298.11        11.94 o                         
   2  -5  13         22.96         22.37         5.38 o                         
   3  -5  13         15.51         35.80         2.02 o                         
   4  -5  13         85.64        100.60        15.44 o                         
   5  -5  13         26.92         24.76         2.43 o                         
  -6  -4  13         21.40         67.47        23.40 o                         
  -5  -4  13         97.15        175.46        19.75 o                         
  -4  -4  13         43.27         83.42         6.28 o                         
  -3  -4  13        173.31        152.57         8.70 o                         
  -2  -4  13        252.10        229.30        20.78 o                         
  -1  -4  13        154.53        142.54         2.29 o                         
   0  -4  13        140.72        164.20        14.73 o                         
   1  -4  13        202.89        168.20        12.06 o                         
   2  -4  13        228.61        191.89        14.28 o                         
   3  -4  13         98.45        160.52         7.92 o                         
   4  -4  13         53.80         65.32         6.47 o                         
   5  -4  13        104.80        108.60         6.56 o                         
   6  -4  13         21.15        120.86        32.66 o                         
  -6  -3  13         40.41         94.34        15.33 o                         
  -5  -3  13         13.24         33.16         7.67 o                         
  -4  -3  13        157.99        182.73         5.14 o                         
  -3  -3  13        266.74        286.23        27.39 o                         
  -2  -3  13        144.65        178.82        11.09 o                         
  -1  -3  13        877.70        869.91         3.93 o                         
   0  -3  13        587.37        556.16        13.88 o                         
   1  -3  13        606.27        589.39        16.69 o                         
   2  -3  13         74.19         72.71         2.48 o                         
   3  -3  13        151.71        123.41        15.39 o                         
   4  -3  13        174.98        166.78         4.37 o                         
   5  -3  13         40.68        117.67        26.24 o                         
   6  -3  13         38.02         46.28         9.18 o                         
  -7  -2  13         83.27         46.41         6.74 o                         
  -6  -2  13         18.24         35.47         5.96 o                         
  -5  -2  13         61.97         76.72         6.79 o                         
  -4  -2  13        299.53        359.32         4.80 o                         
  -3  -2  13        162.00        155.76         9.64 o                         
  -2  -2  13       2710.08       3526.66        31.65 o                         
  -1  -2  13        168.29        169.30         5.26 o                         
   0  -2  13         63.76        104.23         7.01 o                         
   1  -2  13        229.64        131.19         3.97 o                         
   2  -2  13       3282.15       3385.27       104.11 o                         
   3  -2  13        135.38        130.20        12.16 o                         
   4  -2  13        183.71        252.74         5.64 o                         
   5  -2  13         64.55         84.99        14.06 o                         
   6  -2  13         41.78         40.61        14.73 o                         
   7  -2  13         62.66         59.55         9.42 o                         
  -7  -1  13         21.88         21.02         9.79 o                         
  -6  -1  13         11.02         17.53         6.08 o                         
  -5  -1  13        421.62        390.02        11.16 o                         
  -4  -1  13        235.52        251.56         7.30 o                         
  -3  -1  13        896.02       1093.82        35.75 o                         
  -2  -1  13        318.45        426.60        46.69 o                         
  -1  -1  13       1112.80       1738.27       130.68 o                         
   0  -1  13        142.32        195.89        21.59 o                         
   1  -1  13       2608.19       2647.54       127.30 o                         
   2  -1  13         67.81        197.37        25.15 o                         
   3  -1  13        997.33       1120.15        58.44 o                         
   4  -1  13        150.62        214.56         8.84 o                         
   5  -1  13        712.88        732.63        28.52 o                         
   6  -1  13         27.22         42.61         9.15 o                         
   7  -1  13         45.03         56.75        11.97 o                         
  -6   0  13        173.16        221.89        13.37 o                         
  -5   0  13          5.20         13.75         6.23 o                         
  -4   0  13        291.09        388.50        11.12 o                         
  -3   0  13        839.95       1055.72        25.15 o                         
  -2   0  13        119.10        123.41         2.40 o                         
  -1   0  13         89.26        193.71        13.89 o                         
   0   0  13        126.72         67.76         2.72 o                         
   1   0  13        224.92        250.86        10.39 o                         
   2   0  13        235.12        264.12        10.69 o                         
   3   0  13       1018.82       1070.41        21.49 o                         
   4   0  13        148.82        264.32        17.88 o                         
   5   0  13         58.07         35.03         4.09 o                         
   6   0  13        126.15        125.48         9.22 o                         
  -5   1  13        441.31        439.29        12.39 o                         
  -4   1  13        248.22        253.76        11.17 o                         
  -3   1  13        823.10       1054.11        79.50 o                         
  -2   1  13        335.69        376.09        41.00 o                         
  -1   1  13       1513.82       1531.05        60.94 o                         
   0   1  13        178.55        201.89         3.57 o                         
   1   1  13       3008.03       2663.70        66.49 o                         
   2   1  13         84.21        152.15        18.02 o                         
   3   1  13        925.64       1056.31        64.18 o                         
   4   1  13        163.53        210.68         9.91 o                         
   5   1  13        732.99        752.29        15.98 o                         
  -4   2  13        293.28        272.49         8.60 o                         
  -3   2  13        143.13        131.26         6.58 o                         
  -2   2  13       2866.22       3253.53        15.57 o                         
  -1   2  13        101.10        182.14         2.74 o                         
   0   2  13         94.93        104.33        11.23 o                         
   1   2  13        163.25        271.14        53.52 o                         
   2   2  13       3437.60       3862.17        40.45 o                         
   3   2  13        116.65        117.64         7.36 o                         
   4   2  13        177.59        223.32         8.48 o                         
  -3   3  13        236.14        265.25         6.27 o                         
  -2   3  13        137.80        150.04         3.50 o                         
  -1   3  13        906.49        943.49        26.07 o                         
   0   3  13        636.31        613.13        14.22 o                         
   1   3  13        634.28        634.68        19.62 o                         
   2   3  13         67.18         81.10         4.57 o                         
   3   3  13        121.21        102.73        10.48 o                         
  -2   4  13        221.29        247.86        13.17 o                         
   1   4  13        180.36        180.74         6.52 o                         
   2   4  13        197.93        240.98        31.50 o                         
  -1  -7  14          5.14         17.86         2.84 o                         
   0  -7  14          5.33          1.92         1.70 o                         
   1  -7  14          6.57          5.12         1.96 o                         
   2  -7  14          3.91          3.09         1.85 o                         
  -3  -6  14         50.38         34.03         8.17 o                         
  -2  -6  14          3.34         46.64        12.69 o                         
  -1  -6  14         11.10         10.23         1.84 o                         
   0  -6  14          9.18         15.69         3.09 o                         
   1  -6  14         36.63         28.46         2.12 o                         
   2  -6  14          8.08         19.39         4.69 o                         
   3  -6  14         25.41         27.82        11.77 o                         
   4  -6  14         29.81          2.33         2.18 o                         
  -5  -5  14          1.12         13.66         3.58 o                         
  -4  -5  14         36.70         67.04         6.02 o                         
  -3  -5  14         53.12         71.96         6.65 o                         
  -2  -5  14         87.35        119.08        29.90 o                         
  -1  -5  14          9.20        188.98         6.62 o                         
   0  -5  14         11.48         11.66         1.02 o                         
   1  -5  14         20.24         94.28         6.36 o                         
   2  -5  14         58.84         34.03         7.24 o                         
   3  -5  14          7.57         11.65         1.87 o                         
   4  -5  14         52.51         64.95         3.50 o                         
   5  -5  14         27.29         31.19         4.04 o                         
  -6  -4  14         81.11        130.44        66.54 o                         
  -5  -4  14        106.99         69.06         4.84 o                         
  -4  -4  14        112.22        195.01         8.19 o                         
  -3  -4  14        109.27        160.25        19.00 o                         
  -2  -4  14        285.89        284.72         6.49 o                         
  -1  -4  14        200.22        192.48         2.06 o                         
   0  -4  14       1094.33        952.84        10.70 o                         
   1  -4  14        310.76        356.02        13.20 o                         
   2  -4  14        351.11        286.15        14.22 o                         
   3  -4  14         57.98         61.92         2.00 o                         
   4  -4  14         80.93        131.73        14.02 o                         
   5  -4  14        108.30        110.97         5.47 o                         
   6  -4  14         19.37         36.43         3.62 o                         
  -6  -3  14         83.26        134.17         7.58 o                         
  -5  -3  14         33.08         54.54        13.59 o                         
  -4  -3  14        122.30        171.10         5.25 o                         
  -3  -3  14        210.39        170.78        12.73 o                         
  -2  -3  14        220.26        272.36         8.46 o                         
  -1  -3  14        450.53        490.83         6.06 o                         
   0  -3  14        675.51        525.78        26.14 o                         
   1  -3  14        535.18        504.77         2.95 o                         
   2  -3  14        176.47        162.34         3.53 o                         
   3  -3  14        125.24        145.85         2.41 o                         
   4  -3  14        125.91        114.04         9.17 o                         
   5  -3  14         31.91         90.54         7.40 o                         
   6  -3  14         22.04         31.26         5.61 o                         
  -7  -2  14         14.82         29.25         6.41 o                         
  -6  -2  14          7.92         41.51         7.47 o                         
  -5  -2  14        172.06        161.49        32.28 o                         
  -4  -2  14        451.11        441.40         7.61 o                         
  -3  -2  14        318.75        305.00        21.77 o                         
  -2  -2  14        240.59        225.77         7.66 o                         
  -1  -2  14        237.49        299.16        40.18 o                         
   0  -2  14         70.42        105.58         1.87 o                         
   1  -2  14        775.36        757.09        41.90 o                         
   2  -2  14        148.75        175.65         8.83 o                         
   3  -2  14        157.45        195.82        10.18 o                         
   4  -2  14        476.46        443.34         8.43 o                         
   5  -2  14         64.20         55.54         7.29 o                         
   6  -2  14         17.56         32.59         8.75 o                         
   7  -2  14          4.43         14.00         6.44 o                         
  -7  -1  14         11.64         13.29         9.97 o                         
  -6  -1  14         34.55         30.09         6.24 o                         
  -5  -1  14         14.02         95.21        16.96 o                         
  -4  -1  14        314.51        388.88        26.44 o                         
  -3  -1  14        672.59        739.95        10.99 o                         
  -2  -1  14        296.57        488.67        46.16 o                         
  -1  -1  14       2558.82       2715.99        73.88 o                         
   0  -1  14       5006.09       4570.93       143.73 o                         
   1  -1  14       2854.35       2889.38         8.98 o                         
   2  -1  14        891.22        801.02        64.04 o                         
   3  -1  14        902.81        837.37        12.90 o                         
   4  -1  14        496.84        491.63        19.44 o                         
   5  -1  14        149.02        162.72         9.31 o                         
   6  -1  14          6.01         27.16         9.00 o                         
   7  -1  14         36.47         50.80        11.72 o                         
  -6   0  14          3.71         14.89         6.81 o                         
  -5   0  14         19.99         20.22         6.68 o                         
  -4   0  14       1806.65       1750.98        22.53 o                         
  -3   0  14        984.55       1249.59        20.21 o                         
  -2   0  14        180.00        176.20         2.83 o                         
  -1   0  14       6736.12       6346.46       111.40 o                         
   0   0  14          1.63         24.61         0.74 o                         
   1   0  14       3873.85       4529.00       101.85 o                         
   2   0  14        250.28        212.97         3.09 o                         
   3   0  14        548.56        530.45         8.57 o                         
   4   0  14       1918.28       2033.36        38.71 o                         
   5   0  14         41.50         20.40         3.77 o                         
   6   0  14         14.00         26.82         7.32 o                         
  -5   1  14         16.93        101.77         8.31 o                         
  -4   1  14        343.76        353.13         7.17 o                         
  -3   1  14        695.45        591.89        58.56 o                         
  -2   1  14        440.52        426.03        43.44 o                         
  -1   1  14       2639.89       2651.56        27.12 o                         
   0   1  14       4248.03       4386.71       149.69 o                         
   1   1  14       2935.68       2827.75        33.88 o                         
   2   1  14       1035.79        933.06        63.35 o                         
   3   1  14        925.46        810.38         6.67 o                         
   4   1  14        526.42        498.29        14.43 o                         
   5   1  14        151.97        187.45        10.38 o                         
  -4   2  14        469.51        395.93        10.05 o                         
  -3   2  14        306.48        295.80         8.27 o                         
  -2   2  14        216.28        201.31         5.37 o                         
  -1   2  14        397.33        317.72        35.17 o                         
   0   2  14         89.47        104.61         4.36 o                         
   1   2  14        933.89        724.35        15.54 o                         
   2   2  14        124.52        207.92         7.36 o                         
   3   2  14        145.97        179.86         4.55 o                         
   4   2  14        493.62        454.42        10.72 o                         
  -3   3  14        187.76        160.10         2.70 o                         
  -2   3  14        177.90        231.61         4.38 o                         
  -1   3  14        512.95        504.24        39.03 o                         
   0   3  14        559.83        562.89        95.29 o                         
   1   3  14        597.69        515.69         3.97 o                         
   2   3  14        133.70        150.15        11.45 o                         
   3   3  14        102.57        134.58         2.64 o                         
  -2   4  14        292.27        349.86         9.81 o                         
  -1   4  14        249.51        239.43         6.43 o                         
   1   4  14        359.71        400.44         8.70 o                         
   2   4  14        358.35        272.86        47.98 o                         
  -1  -7  15         12.54         23.04         3.07 o                         
   0  -7  15          1.23          3.16         1.68 o                         
   1  -7  15         12.49         13.19         2.04 o                         
   2  -7  15         17.33          0.83         1.01 o                         
  -3  -6  15         17.33         22.85         2.75 o                         
  -2  -6  15         51.96         26.61         3.44 o                         
  -1  -6  15          1.72          5.71         0.99 o                         
   0  -6  15         14.04         10.72         2.49 o                         
   1  -6  15          7.25         24.11         9.56 o                         
   2  -6  15         21.36         15.93         4.37 o                         
   3  -6  15         51.03         52.86         6.39 o                         
   4  -6  15          1.90          2.62         1.75 o                         
  -5  -5  15          1.31         17.73         3.56 o                         
  -4  -5  15         38.85         69.49         4.19 o                         
  -3  -5  15         89.59         83.98         3.96 o                         
  -2  -5  15         22.95         29.75         2.90 o                         
  -1  -5  15        190.83        153.60         7.27 o                         
   0  -5  15         21.24          6.25         0.99 o                         
   1  -5  15         44.03         50.21         1.36 o                         
   2  -5  15         64.72         95.04         4.30 o                         
   3  -5  15         53.45        113.01         3.22 o                         
   4  -5  15        105.70        107.42         6.75 o                         
   5  -5  15         66.71         63.54        19.41 o                         
  -6  -4  15          2.31         28.69         4.77 o                         
  -5  -4  15         71.30         92.00         5.35 o                         
  -4  -4  15        127.77        102.91         6.95 o                         
  -3  -4  15         51.85         51.48         2.39 o                         
  -2  -4  15         97.29         76.02         1.84 o                         
  -1  -4  15         38.72         83.60         3.04 o                         
   0  -4  15        119.31        152.66         2.14 o                         
   1  -4  15        152.77        157.24        22.66 o                         
   2  -4  15         94.92         75.75         7.81 o                         
   3  -4  15         66.93         52.10         3.30 o                         
   4  -4  15        121.99        169.00         6.36 o                         
   5  -4  15        137.35        204.11         6.55 o                         
   6  -4  15         21.74         49.83        10.96 o                         
  -6  -3  15         60.47         52.34         5.54 o                         
  -5  -3  15         90.49         71.56        11.10 o                         
  -4  -3  15         52.59         46.99         2.78 o                         
  -3  -3  15         97.15        163.86         6.64 o                         
  -2  -3  15        128.84        177.33         3.45 o                         
  -1  -3  15         47.20         64.72         1.82 o                         
   0  -3  15         95.73         76.09         8.18 o                         
   1  -3  15        316.94        247.21         4.03 o                         
   2  -3  15        409.18        410.46         4.74 o                         
   3  -3  15         86.09        122.55         4.81 o                         
   4  -3  15         51.88         70.12         3.62 o                         
   5  -3  15        148.46        167.81        19.04 o                         
   6  -3  15         72.98        120.39         7.02 o                         
  -7  -2  15         60.88         67.58         6.84 o                         
  -6  -2  15         60.65         64.18        27.46 o                         
  -5  -2  15         65.26         81.69         4.74 o                         
  -4  -2  15        209.58        201.97        12.60 o                         
  -3  -2  15        182.23        293.63        13.89 o                         
  -2  -2  15        157.84        142.27        18.22 o                         
  -1  -2  15        983.93        906.62        38.90 o                         
   0  -2  15        144.73        161.81         4.81 o                         
   1  -2  15        470.24        582.72        27.85 o                         
   2  -2  15        144.18        146.15         7.54 o                         
   3  -2  15        337.71        358.32         7.14 o                         
   4  -2  15        136.37        102.91         3.82 o                         
   5  -2  15        141.14         96.90        18.19 o                         
   6  -2  15         36.72         44.63         8.81 o                         
   7  -2  15         13.79         20.56         6.51 o                         
  -7  -1  15         19.69         23.38        10.26 o                         
  -6  -1  15          5.96         17.43         6.03 o                         
  -5  -1  15        171.40        163.77        25.72 o                         
  -4  -1  15        109.64        181.81        29.99 o                         
  -3  -1  15         59.66        155.03        22.54 o                         
  -2  -1  15        724.73        757.61        20.50 o                         
  -1  -1  15       6509.38       9354.88       858.66 o                         
   0  -1  15       3138.35       2736.14        25.68 o                         
   1  -1  15      11916.88      12669.42       231.37 o                         
   2  -1  15       1075.96       1283.76        95.53 o                         
   3  -1  15        159.73        237.23        28.45 o                         
   4  -1  15        123.59        160.12         5.68 o                         
   5  -1  15        278.13        295.03        10.48 o                         
   6  -1  15         14.38          9.98         6.35 o                         
   7  -1  15         53.05         65.14        12.52 o                         
  -6   0  15         45.77         34.15         6.91 o                         
  -5   0  15         58.91         21.74         4.79 o                         
  -4   0  15         36.40        187.04        12.11 o                         
  -3   0  15        106.41        141.16         4.06 o                         
  -2   0  15         62.33        163.77         8.18 o                         
  -1   0  15       3799.04       3328.22        30.63 o                         
   0   0  15         78.81         58.00         0.95 o                         
   1   0  15       2671.77       3087.14        48.05 o                         
   2   0  15         96.02        200.36         4.61 o                         
   3   0  15         37.64         61.89         4.65 o                         
   4   0  15        166.42        294.71         5.10 o                         
   5   0  15          8.74         11.34         3.73 o                         
   6   0  15         43.75         31.42        11.46 o                         
  -5   1  15        132.45        131.16         8.73 o                         
  -4   1  15        140.12        144.10        12.78 o                         
  -3   1  15        131.43        134.04        17.43 o                         
  -2   1  15        587.80        739.12        34.84 o                         
  -1   1  15       7961.93       7726.40       418.78 o                         
   0   1  15       2840.69       2914.31         8.38 o                         
   1   1  15      13365.17      11830.66       393.86 o                         
   2   1  15        939.70       1101.54        77.54 o                         
   3   1  15        232.09        227.04        36.23 o                         
   4   1  15        154.16        155.65         8.78 o                         
   5   1  15        238.49        206.24        23.81 o                         
  -4   2  15        208.91        139.40         7.02 o                         
  -3   2  15        257.12        270.67         8.07 o                         
  -2   2  15        154.29        142.37         4.52 o                         
  -1   2  15       1079.16       1048.42        27.02 o                         
   0   2  15        153.92        146.60         7.61 o                         
   1   2  15        565.32        609.06        39.78 o                         
   2   2  15        140.61        171.91         7.18 o                         
   3   2  15        412.66        396.77        14.91 o                         
   4   2  15        135.94         94.43         6.51 o                         
  -3   3  15         94.28        131.91         3.20 o                         
  -2   3  15        170.84        172.36         4.16 o                         
  -1   3  15         74.30         46.84         2.66 o                         
   0   3  15         77.54        112.47         3.00 o                         
   1   3  15        343.21        243.48         7.47 o                         
   2   3  15        450.84        413.15         4.70 o                         
   3   3  15         83.19        114.33         6.24 o                         
  -2   4  15         77.90        108.13        12.57 o                         
  -1   4  15         42.60         70.22         4.75 o                         
   1   4  15        156.52        252.99         7.65 o                         
   2   4  15         75.42         93.79        12.51 o                         
  -1  -7  16          7.84         24.89         3.08 o                         
   0  -7  16         32.11          3.31         3.03 o                         
   1  -7  16          8.05         19.30         2.17 o                         
   2  -7  16          4.66          4.85         1.04 o                         
  -3  -6  16         28.74        148.74        23.45 o                         
  -2  -6  16          5.65          6.13         2.81 o                         
  -1  -6  16         15.57          3.06         0.94 o                         
   0  -6  16         13.72          2.92         1.34 o                         
   1  -6  16         17.60         14.35         4.66 o                         
   2  -6  16          2.34          3.41         1.06 o                         
   3  -6  16         34.87         67.64        22.23 o                         
   4  -6  16         36.56         22.56         4.81 o                         
  -5  -5  16         32.00        158.75        20.60 o                         
  -4  -5  16         50.32         76.89         3.80 o                         
  -3  -5  16         11.79         12.00         3.51 o                         
  -2  -5  16          5.34         40.07        13.24 o                         
  -1  -5  16         79.86         78.61         1.95 o                         
   0  -5  16         10.23          6.00         1.06 o                         
   1  -5  16         84.42        107.52         7.23 o                         
   2  -5  16          4.39         39.98        28.75 o                         
   3  -5  16         25.93         32.63         2.60 o                         
   4  -5  16         58.88         77.32        20.81 o                         
   5  -5  16         34.78        204.42        86.20 o                         
  -6  -4  16         43.73         49.88         6.26 o                         
  -5  -4  16         46.31         97.51         5.55 o                         
  -4  -4  16         22.04        160.69         7.64 o                         
  -3  -4  16         22.25         30.82         1.73 o                         
  -2  -4  16          9.41         46.01         8.36 o                         
  -1  -4  16        151.53        197.94         2.59 o                         
   0  -4  16        563.61        492.68        16.96 o                         
   1  -4  16        150.76        166.08        12.56 o                         
   2  -4  16        121.39        120.66        10.30 o                         
   3  -4  16         25.93         36.17         2.04 o                         
   4  -4  16         15.35        119.79         5.62 o                         
   5  -4  16         85.04        155.01         6.06 o                         
   6  -4  16         77.76         95.37         5.34 o                         
  -6  -3  16         45.61         68.35         5.76 o                         
  -5  -3  16         40.70         82.86         8.64 o                         
  -4  -3  16         19.55         38.44         2.26 o                         
  -3  -3  16         32.57         63.22         3.38 o                         
  -2  -3  16         44.92         76.19         2.13 o                         
  -1  -3  16        169.02        139.27         2.41 o                         
   0  -3  16        432.31        356.77        30.36 o                         
   1  -3  16        216.67        233.00        66.59 o                         
   2  -3  16         75.02        114.11         3.22 o                         
   3  -3  16         94.96        129.84         5.78 o                         
   4  -3  16         23.56         32.58         2.30 o                         
   5  -3  16          8.53        116.85        20.22 o                         
   6  -3  16        121.62        157.81         7.59 o                         
  -7  -2  16          3.35          9.85         5.91 o                         
  -6  -2  16          2.17         10.45         8.12 o                         
  -5  -2  16          6.93         15.92         5.02 o                         
  -4  -2  16         20.81         41.49         2.37 o                         
  -3  -2  16         80.90        171.22         5.10 o                         
  -2  -2  16       1690.62       1988.48        48.14 o                         
  -1  -2  16        131.15        185.06         9.18 o                         
   0  -2  16       2486.62       2289.03        62.94 o                         
   1  -2  16        221.53        140.41         2.41 o                         
   2  -2  16       2633.92       2979.92       116.95 o                         
   3  -2  16        112.47        185.97        10.65 o                         
   4  -2  16         99.27        128.76         5.56 o                         
   5  -2  16         14.00         83.39        19.60 o                         
   6  -2  16          4.95          2.99         5.03 o                         
   7  -2  16          5.59         18.53         6.40 o                         
  -7  -1  16         17.22         31.45        10.51 o                         
  -6  -1  16         47.98         56.72         6.67 o                         
  -5  -1  16        116.13        180.11         6.31 o                         
  -4  -1  16        178.26        243.08        10.27 o                         
  -3  -1  16        173.24        329.36        32.11 o                         
  -2  -1  16         97.89        124.09         5.30 o                         
  -1  -1  16       2475.54       2726.13        81.30 o                         
   0  -1  16       1352.20       1187.95        29.26 o                         
   1  -1  16       2449.34       2768.28        70.38 o                         
   2  -1  16        237.27        284.75         6.09 o                         
   3  -1  16        185.89        270.78        11.40 o                         
   4  -1  16        535.66        496.09         6.26 o                         
   5  -1  16        204.57        180.08        20.64 o                         
   6  -1  16         11.80         14.48         6.30 o                         
   7  -1  16          3.48         18.95        10.64 o                         
  -6   0  16         44.59         33.10         7.08 o                         
  -5   0  16          3.74          2.44         4.36 o                         
  -4   0  16       1112.15       1106.38        10.85 o                         
  -3   0  16        940.97        880.35         8.56 o                         
  -2   0  16       2705.85       3271.62        37.37 o                         
  -1   0  16       1196.32       1349.66        31.46 o                         
   0   0  16        636.57        689.63         8.21 o                         
   1   0  16       1227.65       1192.09        16.46 o                         
   2   0  16       3090.61       3193.35        36.82 o                         
   3   0  16        230.17        310.59         6.76 o                         
   4   0  16        686.66        902.77        25.22 o                         
   5   0  16         10.91         16.26         4.34 o                         
   6   0  16          9.88          0.86        11.35 o                         
  -5   1  16        117.48        124.45        10.46 o                         
  -4   1  16        178.43        182.12         6.93 o                         
  -3   1  16        186.41        307.63        25.32 o                         
  -2   1  16        122.14        150.96        15.07 o                         
  -1   1  16       2471.13       2680.33        64.11 o                         
   0   1  16       1362.17       1175.12         4.52 o                         
   1   1  16       2444.66       2696.99        92.95 o                         
   2   1  16        261.43        281.55         6.05 o                         
   3   1  16        198.55        253.28         5.70 o                         
   4   1  16        535.54        456.19        19.21 o                         
   5   1  16        205.88        211.24        20.23 o                         
  -4   2  16         50.73         24.29         4.96 o                         
  -3   2  16         89.38        165.94        10.41 o                         
  -2   2  16       1945.51       2140.92        15.67 o                         
  -1   2  16        168.72        169.58        12.41 o                         
   0   2  16       2593.62       1998.72        75.53 o                         
   1   2  16        258.85        235.80         4.66 o                         
   2   2  16       2887.78       2814.70        13.23 o                         
   3   2  16        120.28        203.89         8.02 o                         
   4   2  16        129.12        119.49         6.26 o                         
  -3   3  16         49.30         58.27         3.74 o                         
  -2   3  16         53.24         66.39         3.37 o                         
  -1   3  16        172.63        124.38         2.09 o                         
   0   3  16        243.45        401.70       103.09 o                         
   1   3  16        220.68        331.21         5.29 o                         
   2   3  16         83.72        113.56         5.24 o                         
   3   3  16        111.70        114.94         2.84 o                         
  -2   4  16         30.44         39.14         5.41 o                         
   1   4  16        246.42        252.91         7.90 o                         
   2   4  16        142.31        154.04         7.53 o                         
  -1  -7  17         22.04         20.25         2.82 o                         
   0  -7  17          4.88          0.93         1.27 o                         
   1  -7  17         20.33         14.15         2.19 o                         
   2  -7  17          8.20          8.66         1.13 o                         
  -3  -6  17         55.79         80.11         2.92 o                         
  -2  -6  17          1.64          2.21         2.50 o                         
  -1  -6  17          5.86          3.87         0.99 o                         
   0  -6  17          6.51          5.13         1.19 o                         
   1  -6  17          4.65          3.12         1.54 o                         
   2  -6  17          2.62          7.18         1.79 o                         
   3  -6  17         33.75         20.48         7.19 o                         
   4  -6  17         20.05          9.10         2.13 o                         
  -5  -5  17         30.52        121.24        22.03 o                         
  -4  -5  17         16.14         46.08         4.64 o                         
  -3  -5  17         38.87         35.13         3.50 o                         
  -2  -5  17        137.35        255.78         3.38 o                         
  -1  -5  17         70.90         56.36         2.78 o                         
   0  -5  17          4.06         14.95         1.17 o                         
   1  -5  17         94.42        113.62        13.19 o                         
   2  -5  17         69.55        107.26         7.30 o                         
   3  -5  17         11.71         22.12         1.70 o                         
   4  -5  17         20.95         40.55         3.13 o                         
   5  -5  17         46.46         99.39        37.18 o                         
  -6  -4  17         39.08         70.56        18.14 o                         
  -5  -4  17         33.32         24.50         4.50 o                         
  -4  -4  17         90.72         81.11         6.28 o                         
  -3  -4  17         38.52         36.79         3.02 o                         
  -2  -4  17        387.80        357.78        30.27 o                         
  -1  -4  17        128.01        163.11        11.45 o                         
   0  -4  17       1305.61       1075.39        67.17 o                         
   1  -4  17        181.20        186.16        22.21 o                         
   2  -4  17        249.89        228.09         3.54 o                         
   3  -4  17         53.06         38.27         2.48 o                         
   4  -4  17         92.94        133.00         6.24 o                         
   5  -4  17         18.44         50.30         4.57 o                         
   6  -4  17         41.96         96.17        34.42 o                         
  -6  -3  17        103.63        103.64         6.52 o                         
  -5  -3  17         28.31         31.99         7.44 o                         
  -4  -3  17         26.18         34.44         2.23 o                         
  -3  -3  17         69.55        156.12        31.97 o                         
  -2  -3  17        641.51        642.38         8.26 o                         
  -1  -3  17       1650.80       1405.19        30.15 o                         
   0  -3  17        212.22        193.98        13.80 o                         
   1  -3  17       1579.10       1708.68         9.99 o                         
   2  -3  17        323.95        274.29         4.43 o                         
   3  -3  17        183.83        288.51        19.59 o                         
   4  -3  17         43.90         58.45         3.27 o                         
   5  -3  17         35.60         37.11         4.45 o                         
   6  -3  17         34.61         32.93         5.68 o                         
  -7  -2  17         20.45         16.66         6.08 o                         
  -6  -2  17          4.38          4.25         4.80 o                         
  -5  -2  17        216.27        177.31        18.22 o                         
  -4  -2  17        428.46        491.89         7.71 o                         
  -3  -2  17        615.40        660.64        39.26 o                         
  -2  -2  17       1002.53       1096.02         7.74 o                         
  -1  -2  17         63.42         44.64         1.68 o                         
   0  -2  17         63.73         73.61         2.54 o                         
   1  -2  17        235.41        176.89         5.06 o                         
   2  -2  17        711.64        998.33        90.62 o                         
   3  -2  17        385.12        511.18         6.72 o                         
   4  -2  17        553.73        434.22         9.19 o                         
   5  -2  17        253.66        231.54         7.99 o                         
   6  -2  17         44.79         15.84         5.37 o                         
   7  -2  17          7.87         18.73         6.66 o                         
  -7  -1  17         67.00         70.08        11.37 o                         
  -6  -1  17          3.91          8.50         5.71 o                         
  -5  -1  17        149.94        147.35         6.11 o                         
  -4  -1  17        404.41        365.93        19.93 o                         
  -3  -1  17       2085.50       2462.11        28.77 o                         
  -2  -1  17        120.41        146.60        23.80 o                         
  -1  -1  17       4609.52       3933.09       140.41 o                         
   0  -1  17        829.34        797.74        25.96 o                         
   1  -1  17       1906.39       1953.68       177.31 o                         
   2  -1  17          9.57         51.32         2.34 o                         
   3  -1  17       2028.90       2291.60        12.24 o                         
   4  -1  17        163.13        255.91        15.78 o                         
   5  -1  17        111.23        109.97         6.03 o                         
   6  -1  17         10.34         17.74         6.69 o                         
   7  -1  17         47.38         51.03        12.52 o                         
  -6   0  17          2.00          2.82         6.45 o                         
  -5   0  17          3.83          9.33         4.42 o                         
  -4   0  17       1993.57       2159.62        23.56 o                         
  -3   0  17        253.65        219.24         5.19 o                         
  -2   0  17        156.20        181.60         6.87 o                         
  -1   0  17        706.29        890.77        18.19 o                         
   0   0  17         82.29         47.72         2.00 o                         
   1   0  17        792.60        930.85        31.37 o                         
   2   0  17         91.30         63.12         3.35 o                         
   3   0  17        550.23        505.35        11.72 o                         
   4   0  17       2322.17       2263.92        22.91 o                         
   5   0  17          2.45         25.62         3.94 o                         
   6   0  17          3.04         24.12         7.62 o                         
  -5   1  17        156.17        181.77        10.85 o                         
  -4   1  17        419.13        335.44        25.05 o                         
  -3   1  17       2067.17       2123.48        46.69 o                         
  -2   1  17        166.39        127.87        19.13 o                         
  -1   1  17       3889.56       3724.19       164.15 o                         
   0   1  17        852.95        794.61         3.98 o                         
   1   1  17       1188.93       2162.11       188.14 o                         
   2   1  17         55.49         71.20         6.30 o                         
   3   1  17       2009.94       2271.01        16.97 o                         
   4   1  17        177.22        232.54         5.36 o                         
   5   1  17        117.53         99.53        11.18 o                         
  -4   2  17        391.00        354.20        10.00 o                         
  -3   2  17        531.11        647.78        14.18 o                         
  -2   2  17        925.82       1093.66        22.15 o                         
  -1   2  17         33.91         53.85         4.00 o                         
   0   2  17         46.61         96.37         1.36 o                         
   1   2  17        205.71        124.61         4.81 o                         
   2   2  17        635.35       1081.56        19.26 o                         
   3   2  17        300.58        353.27         9.55 o                         
   4   2  17        517.58        398.43         9.16 o                         
  -3   3  17        100.10         94.22        38.12 o                         
  -2   3  17        580.23        574.22         6.98 o                         
  -1   3  17       1638.49       1405.61        23.20 o                         
   0   3  17        292.11        194.93        38.82 o                         
   1   3  17       1567.20       1460.95        87.52 o                         
   2   3  17        263.36        250.92         9.81 o                         
   3   3  17        214.38        222.96        12.02 o                         
  -2   4  17        422.24        355.31         6.79 o                         
  -1   4  17         63.82        142.89         5.75 o                         
   1   4  17        117.22        222.12         7.81 o                         
   2   4  17        283.41        202.72        65.77 o                         
  -1  -7  18         15.32         14.12         2.68 o                         
   0  -7  18          1.44          0.96         1.33 o                         
   1  -7  18         11.69          3.91         2.08 o                         
   2  -7  18         17.81          3.36         0.77 o                         
  -3  -6  18          7.82         24.33         3.76 o                         
  -2  -6  18          5.26         14.16        11.73 o                         
  -1  -6  18          8.21          7.33         1.34 o                         
   0  -6  18         33.74         41.96         1.90 o                         
   1  -6  18         20.10         32.40         1.55 o                         
   2  -6  18         14.06         18.40         3.06 o                         
   3  -6  18         26.77         17.21         3.22 o                         
   4  -6  18          6.84          6.58         2.72 o                         
  -5  -5  18         88.07        143.55        38.22 o                         
  -4  -5  18         61.98        117.82         3.77 o                         
  -3  -5  18         11.35         16.43         2.12 o                         
  -2  -5  18          4.36         32.09         7.64 o                         
  -1  -5  18         26.44         28.99         2.56 o                         
   0  -5  18         31.12         24.61         7.21 o                         
   1  -5  18         66.93         67.29         8.26 o                         
   2  -5  18         22.28         38.82         3.70 o                         
   3  -5  18         10.05         21.06         4.03 o                         
   4  -5  18         25.64         51.25         3.27 o                         
   5  -5  18         22.66        130.55        40.31 o                         
  -6  -4  18         20.80        110.14        45.86 o                         
  -5  -4  18         53.35         94.71         5.39 o                         
  -4  -4  18         35.00         79.64         6.11 o                         
  -3  -4  18          2.27         10.00         1.80 o                         
  -2  -4  18         21.23         35.46         2.34 o                         
  -1  -4  18        554.16        437.70        23.38 o                         
   0  -4  18        226.63        209.71        11.14 o                         
   1  -4  18        170.45        178.56         9.21 o                         
   2  -4  18         37.04         21.30         1.39 o                         
   3  -4  18         18.00         30.69         3.81 o                         
   4  -4  18         32.19         87.05         5.54 o                         
   5  -4  18         60.69         46.15         4.71 o                         
   6  -4  18         15.29        104.39        20.17 o                         
  -6  -3  18         14.09         29.05         5.39 o                         
  -5  -3  18         31.44         31.04         4.40 o                         
  -4  -3  18          8.03          7.45         2.30 o                         
  -3  -3  18       1775.24       2058.03        85.81 o                         
  -2  -3  18        395.28        443.66         4.61 o                         
  -1  -3  18         94.83         98.99        22.67 o                         
   0  -3  18        455.71        528.53        19.64 o                         
   1  -3  18        163.80        214.83        28.03 o                         
   2  -3  18        252.58        240.43         6.81 o                         
   3  -3  18       1938.61       1978.91        65.75 o                         
   4  -3  18         27.80         54.72         2.95 o                         
   5  -3  18         26.93         33.16         3.92 o                         
   6  -3  18         17.57         36.62         4.03 o                         
  -7  -2  18         58.49         63.02        14.75 o                         
  -6  -2  18         15.87         10.59         4.92 o                         
  -5  -2  18         15.91         25.04         5.87 o                         
  -4  -2  18         45.41         46.24         2.82 o                         
  -3  -2  18        370.83        318.60         5.10 o                         
  -2  -2  18        868.85        782.86       129.97 o                         
  -1  -2  18        427.06        409.61        17.63 o                         
   0  -2  18        585.47        541.91         9.37 o                         
   1  -2  18        553.84        536.29         7.46 o                         
   2  -2  18        288.05        249.85        44.46 o                         
   3  -2  18        415.72        407.33         5.36 o                         
   4  -2  18          6.59         39.77         2.94 o                         
   5  -2  18          4.34         21.00         5.64 o                         
   6  -2  18         57.15         42.93         5.99 o                         
   7  -2  18         83.01         84.92         7.89 o                         
  -7  -1  18         44.58         38.29        10.34 o                         
  -6  -1  18         15.81         12.16         5.91 o                         
  -5  -1  18         73.86         78.25         4.43 o                         
  -4  -1  18        538.12        506.76        45.03 o                         
  -3  -1  18        109.91        217.99        41.55 o                         
  -2  -1  18        643.33        687.28        12.43 o                         
  -1  -1  18        569.42        474.45        14.76 o                         
   0  -1  18        743.54        648.66        53.31 o                         
   1  -1  18        247.46        236.52        27.80 o                         
   2  -1  18        509.52        478.62        25.06 o                         
   3  -1  18        196.71        302.93        14.67 o                         
   4  -1  18        715.18        675.69        68.33 o                         
   5  -1  18         76.47         71.85        15.56 o                         
   6  -1  18         36.43         42.62         7.12 o                         
   7  -1  18         36.47         32.29        11.54 o                         
  -6   0  18         47.78         52.71         7.85 o                         
  -5   0  18         55.43         47.06         6.65 o                         
  -4   0  18        649.40        605.25        43.03 o                         
  -3   0  18        560.57        660.31         7.53 o                         
  -2   0  18        339.00        472.87        14.55 o                         
  -1   0  18       1066.98       1013.20        19.09 o                         
   0   0  18          5.72         18.43         1.03 o                         
   1   0  18        345.24        401.10        12.43 o                         
   2   0  18       2094.58       1883.00        42.12 o                         
   3   0  18       1118.31       1155.84        14.72 o                         
   4   0  18        344.93        419.31        16.11 o                         
   5   0  18          4.70         33.05         5.37 o                         
   6   0  18        175.92        171.75        12.11 o                         
  -5   1  18         84.55        103.32         9.81 o                         
  -4   1  18        436.69        507.70        49.45 o                         
  -3   1  18        128.92        198.23        36.14 o                         
  -2   1  18        677.88        636.21        30.94 o                         
  -1   1  18        483.82        459.23        14.81 o                         
   0   1  18        551.33        710.22        81.09 o                         
   1   1  18        162.34        146.27         7.32 o                         
   2   1  18        543.71        484.61        16.47 o                         
   3   1  18        214.75        288.02        13.96 o                         
   4   1  18        612.20        577.87        93.17 o                         
   5   1  18         87.28         77.29         8.39 o                         
  -4   2  18         49.76         34.69         5.80 o                         
  -3   2  18        332.95        355.01        11.40 o                         
  -2   2  18        714.21        545.42        39.47 o                         
  -1   2  18        392.04        435.67        21.14 o                         
   0   2  18       1055.43        308.27        37.59 o                         
   1   2  18        519.16        503.00        26.36 o                         
   2   2  18        134.06        201.00         6.42 o                         
   3   2  18        377.95        336.22        11.56 o                         
   4   2  18         10.87         29.37         4.40 o                         
  -3   3  18       1820.68       1863.72        74.22 o                         
  -2   3  18        407.66        372.68         5.89 o                         
  -1   3  18        117.93        165.02        11.78 o                         
   0   3  18        605.76        432.69         6.12 o                         
   1   3  18        187.63        258.20        24.49 o                         
   2   3  18        264.93        237.80         3.64 o                         
   3   3  18       1984.03       1934.58         9.61 o                         
  -2   4  18         10.85         41.17         4.25 o                         
  -1   4  18        601.17        645.57         9.38 o                         
   1   4  18        218.52        305.13         8.74 o                         
   2   4  18         26.71         19.97         7.14 o                         
  -1  -7  19          1.17          8.06         2.48 o                         
   0  -7  19          2.61          0.88         1.35 o                         
   1  -7  19          2.54          2.38         0.59 o                         
   2  -7  19          5.16          2.92         0.84 o                         
  -3  -6  19          2.71         45.50         9.04 o                         
  -2  -6  19          7.45         28.55        20.32 o                         
  -1  -6  19          5.29         28.53         2.44 o                         
   0  -6  19          8.97         27.44         4.94 o                         
   1  -6  19          9.26         47.35        16.04 o                         
   2  -6  19          6.66         12.79         3.86 o                         
   3  -6  19          4.92         41.92        10.25 o                         
  -5  -5  19         44.75        120.94        32.83 o                         
  -4  -5  19         91.21        103.89        12.87 o                         
  -3  -5  19         15.80          9.50         1.80 o                         
  -2  -5  19         65.50         98.87        21.15 o                         
  -1  -5  19         68.72         77.31        10.66 o                         
   0  -5  19         46.17         49.76         1.62 o                         
   1  -5  19         36.60         53.92         4.84 o                         
   2  -5  19         26.88         38.09         4.35 o                         
   3  -5  19         30.22         23.70         1.94 o                         
   4  -5  19         38.70         35.18         8.66 o                         
   5  -5  19         14.54         76.38        13.79 o                         
  -6  -4  19         62.17         83.08        17.48 o                         
  -5  -4  19         73.86        124.72         5.45 o                         
  -4  -4  19         21.41         28.75         5.17 o                         
  -3  -4  19         33.57         45.36        10.23 o                         
  -2  -4  19         92.56        100.04         1.98 o                         
  -1  -4  19        184.69        192.93         3.48 o                         
   0  -4  19        724.27        466.54        43.96 o                         
   1  -4  19        230.48        257.20        11.02 o                         
   2  -4  19        189.78        203.34        11.53 o                         
   3  -4  19          8.78         19.61         1.85 o                         
   4  -4  19         60.17         66.21         4.89 o                         
   5  -4  19         32.46         64.87        15.75 o                         
   6  -4  19        108.16        125.49        12.21 o                         
  -6  -3  19          0.86         15.80         6.97 o                         
  -5  -3  19         21.39         24.12         4.73 o                         
  -4  -3  19         29.26         29.47         2.67 o                         
  -3  -3  19        621.79        799.24         5.20 o                         
  -2  -3  19         58.86         69.46         2.57 o                         
  -1  -3  19        348.63        237.74        10.16 o                         
   0  -3  19        815.36        719.55        28.90 o                         
   1  -3  19        232.76        151.23         8.67 o                         
   2  -3  19         25.06         25.61         1.77 o                         
   3  -3  19        869.34       1079.05        22.22 o                         
   4  -3  19         21.68         50.87        12.37 o                         
   5  -3  19         10.17         11.05         3.88 o                         
   6  -3  19         10.26         54.74        14.56 o                         
  -7  -2  19         19.19         21.19         6.14 o                         
  -6  -2  19          2.31          5.27         4.80 o                         
  -5  -2  19        101.55         84.24        14.50 o                         
  -4  -2  19        142.47        115.40         5.95 o                         
  -3  -2  19         55.32         80.25         2.47 o                         
  -2  -2  19        296.32        258.70        26.80 o                         
  -1  -2  19        587.13        631.59        27.05 o                         
   0  -2  19        113.11        125.48        12.53 o                         
   1  -2  19       1120.11        944.41        64.68 o                         
   2  -2  19        207.28        191.32         6.91 o                         
   3  -2  19         42.50         81.43        15.75 o                         
   4  -2  19        262.81        259.63         6.14 o                         
   5  -2  19         88.73         85.85         3.89 o                         
   6  -2  19          5.00         26.09         6.34 o                         
   7  -2  19         13.15         26.83         6.85 o                         
  -7  -1  19          1.49          6.82         9.28 o                         
  -6  -1  19         10.43         15.57         6.00 o                         
  -5  -1  19         73.84         87.89         4.58 o                         
  -4  -1  19        318.09        409.77        13.50 o                         
  -3  -1  19        327.52        335.24        20.41 o                         
  -2  -1  19       1166.42       1190.09        65.06 o                         
  -1  -1  19        987.28        966.07        59.00 o                         
   0  -1  19         75.89        105.74        12.41 o                         
   1  -1  19        336.69        341.92        43.35 o                         
   2  -1  19        507.40        631.57        52.26 o                         
   3  -1  19        201.12        233.54        14.67 o                         
   4  -1  19        565.52        522.85        16.87 o                         
   5  -1  19        205.35        195.58         5.00 o                         
   6  -1  19         13.42         35.69         6.99 o                         
   7  -1  19          2.07          4.09        10.24 o                         
  -6   0  19         17.24         34.03        12.75 o                         
  -5   0  19        131.94        100.68        10.62 o                         
  -4   0  19       1368.86       1250.97        10.93 o                         
  -3   0  19        880.24        972.80        10.99 o                         
  -2   0  19         57.83        133.76         5.35 o                         
  -1   0  19         21.18         67.95         1.84 o                         
   0   0  19         79.60         46.97         1.59 o                         
   1   0  19        218.42        197.98         6.27 o                         
   2   0  19         70.75        168.90         4.83 o                         
   3   0  19       1291.05       1580.74        48.13 o                         
   4   0  19        709.49        721.97        12.39 o                         
   5   0  19        140.39         99.89        14.04 o                         
   6   0  19         97.26         92.55         8.87 o                         
  -5   1  19         65.29         90.08         8.08 o                         
  -4   1  19        330.58        367.72         9.42 o                         
  -3   1  19        296.37        296.62        27.53 o                         
  -2   1  19       1310.13       1165.99        32.71 o                         
  -1   1  19        813.73        930.98        52.34 o                         
   0   1  19        128.71        100.38        11.60 o                         
   1   1  19        163.52        393.36        60.94 o                         
   2   1  19        649.76        655.71        25.47 o                         
   3   1  19        170.31        201.29         4.37 o                         
   4   1  19        577.70        512.90        19.37 o                         
   5   1  19        196.83        230.07        18.32 o                         
  -4   2  19        168.05         96.40         7.03 o                         
  -3   2  19         46.17         73.33         8.91 o                         
  -2   2  19        272.77        225.76         7.99 o                         
  -1   2  19        412.29        683.27        46.77 o                         
   0   2  19        116.36        109.35         8.03 o                         
   1   2  19        946.25        994.59       106.62 o                         
   2   2  19        183.95        185.66         5.02 o                         
   3   2  19         33.42         57.49         6.29 o                         
   4   2  19        289.50        251.66         7.59 o                         
  -3   3  19        688.63        681.31        19.94 o                         
  -2   3  19         55.58         56.62         3.43 o                         
  -1   3  19        315.48        230.40         5.16 o                         
   0   3  19        926.98        525.00       190.20 o                         
   1   3  19        199.70        152.86         5.41 o                         
   2   3  19         21.72         28.24         1.75 o                         
   3   3  19        935.89       1060.22        29.50 o                         
  -2   4  19        125.52        106.23         4.91 o                         
  -1   4  19        251.13        205.69         6.06 o                         
   1   4  19        297.00        321.12         8.87 o                         
   2   4  19        221.87        220.25        35.69 o                         
  -3  -7  20          6.39          0.98         1.19 o                         
  -1  -7  20          3.11          8.76         2.52 o                         
   0  -7  20          4.32          0.10         1.37 o                         
   1  -7  20          4.01          0.61         0.71 o                         
   2  -7  20          5.83          1.77         0.83 o                         
  -3  -6  20         26.54         32.43         2.92 o                         
  -2  -6  20          8.96         24.42         2.75 o                         
  -1  -6  20         49.80         17.39         1.53 o                         
   0  -6  20         63.25         43.15         3.23 o                         
   1  -6  20         32.52          9.72         3.44 o                         
   2  -6  20          7.81         17.34         1.94 o                         
   3  -6  20         33.55         27.94         2.38 o                         
   4  -6  20         10.40          7.54         3.43 o                         
  -5  -5  20         97.67         89.91        17.87 o                         
  -4  -5  20         68.47         77.76         7.42 o                         
  -3  -5  20          5.35          6.11         1.49 o                         
  -2  -5  20         10.45         21.20         2.12 o                         
  -1  -5  20         46.11         58.25         4.95 o                         
   0  -5  20        102.24         77.13        15.63 o                         
   1  -5  20         47.89         51.80         2.95 o                         
   2  -5  20          8.04         14.76         5.14 o                         
   3  -5  20         10.22         17.23         2.19 o                         
   4  -5  20         42.63         54.33         8.36 o                         
   5  -5  20         92.76         99.29        19.34 o                         
  -6  -4  20         33.29         83.39        12.78 o                         
  -5  -4  20         72.05         86.28        15.58 o                         
  -4  -4  20         19.61        108.71         6.75 o                         
  -3  -4  20        102.29        162.06        22.32 o                         
  -2  -4  20        215.01        225.04        14.96 o                         
  -1  -4  20        400.93        314.84         4.27 o                         
   0  -4  20         28.96         49.94         1.65 o                         
   1  -4  20        942.68        883.82        55.30 o                         
   2  -4  20        322.04        307.38        13.20 o                         
   3  -4  20        122.18         92.87         2.26 o                         
   4  -4  20         69.92        118.55         5.81 o                         
   5  -4  20         22.82         33.63         2.81 o                         
   6  -4  20          6.69         55.55        20.48 o                         
  -6  -3  20         76.81         71.45         6.11 o                         
  -5  -3  20          2.17         26.84         4.78 o                         
  -4  -3  20        129.58        176.69         7.58 o                         
  -3  -3  20         73.41        314.08        81.51 o                         
  -2  -3  20        463.97        421.10         5.59 o                         
  -1  -3  20        482.85        521.51         4.55 o                         
   0  -3  20         63.29         89.50         5.54 o                         
   1  -3  20        403.70        506.99        10.83 o                         
   2  -3  20        330.54        342.98        19.04 o                         
   3  -3  20        313.50        436.16        48.99 o                         
   4  -3  20         97.10        116.29         4.38 o                         
   5  -3  20          7.15         16.92         3.43 o                         
   6  -3  20         59.79         51.28         4.23 o                         
  -7  -2  20          2.17          6.66         5.76 o                         
  -6  -2  20         14.08         17.27         7.16 o                         
  -5  -2  20          3.94         20.41         3.55 o                         
  -4  -2  20        354.69        405.36        14.15 o                         
  -3  -2  20        440.20        404.40         6.04 o                         
  -2  -2  20         73.02        206.28        18.70 o                         
  -1  -2  20       1017.72        915.02        21.22 o                         
   0  -2  20        324.92        246.30         2.61 o                         
   1  -2  20       1592.24       1283.79        30.68 o                         
   2  -2  20        425.09        413.88        32.98 o                         
   3  -2  20        587.94        670.56        16.01 o                         
   4  -2  20        447.04        463.47         8.32 o                         
   5  -2  20         46.19         55.98         7.46 o                         
   6  -2  20         12.10         15.41         5.71 o                         
   7  -2  20          2.17          9.86         6.44 o                         
  -7  -1  20          5.62          7.01         9.62 o                         
  -6  -1  20        120.95         94.47        20.01 o                         
  -5  -1  20        137.44        173.20         7.59 o                         
  -4  -1  20        996.04       1034.27       121.16 o                         
  -3  -1  20        472.60        641.16        33.12 o                         
  -2  -1  20       1247.05       1285.61        27.79 o                         
  -1  -1  20        531.69        585.36        10.64 o                         
   0  -1  20       7226.64       6837.84       170.31 o                         
   1  -1  20        309.38        351.40        33.18 o                         
   2  -1  20       1327.99       1328.33        47.62 o                         
   3  -1  20        725.65        880.31        44.06 o                         
   4  -1  20        896.47        964.85       106.07 o                         
   5  -1  20         68.74        113.13         4.42 o                         
   6  -1  20         62.12         44.09        11.40 o                         
   7  -1  20          1.41          5.20        11.12 o                         
  -6   0  20        127.04        100.45         9.07 o                         
  -5   0  20        253.41        244.28        41.24 o                         
  -4   0  20         10.21         72.48         3.55 o                         
  -3   0  20        114.34        159.09         7.24 o                         
  -2   0  20         90.85        183.81        11.06 o                         
  -1   0  20       6525.66       6962.34        55.07 o                         
   0   0  20      17198.28      14319.48       311.75 o                         
   1   0  20       8701.09       8856.20       196.05 o                         
   2   0  20        147.95        195.78        13.64 o                         
   3   0  20        205.25        214.59         9.23 o                         
   4   0  20        110.19        102.76         5.07 o                         
   5   0  20        170.76        161.70         5.94 o                         
   6   0  20        111.53        130.65         9.48 o                         
  -5   1  20        137.98        146.15         8.94 o                         
  -4   1  20       1141.38       1089.79        13.69 o                         
  -3   1  20        452.05        563.54        18.52 o                         
  -2   1  20       1401.81       1260.93        23.73 o                         
  -1   1  20        472.48        567.12        19.24 o                         
   0   1  20       7816.65       7184.55        98.14 o                         
   1   1  20        250.43        361.25        40.34 o                         
   2   1  20       1482.00       1446.07        68.74 o                         
   3   1  20        704.14        739.52         9.78 o                         
   4   1  20       1040.46        777.72         8.56 o                         
   5   1  20         69.08         86.64         8.95 o                         
  -4   2  20        383.49        287.65         9.72 o                         
  -3   2  20        404.89        343.14        13.41 o                         
  -2   2  20        167.40        148.56         3.81 o                         
  -1   2  20       1041.43        909.95        11.17 o                         
   0   2  20        340.15        192.51         2.30 o                         
   1   2  20       1615.83       1288.87        20.86 o                         
   2   2  20        519.11        432.41         8.30 o                         
   3   2  20        552.23        609.31        11.38 o                         
   4   2  20        475.72        456.19         9.85 o                         
  -3   3  20        137.82        274.86       107.10 o                         
  -2   3  20        503.85        347.20         5.93 o                         
  -1   3  20        550.90        623.48        26.79 o                         
   0   3  20         87.90         93.40         3.03 o                         
   1   3  20        472.26        487.25        37.19 o                         
   2   3  20        370.58        363.45         4.93 o                         
   3   3  20        377.72        351.52        36.36 o                         
  -2   4  20        239.95        197.78        18.95 o                         
  -1   4  20        375.27        344.79         7.11 o                         
   1   4  20        917.50        964.79        13.08 o                         
   2   4  20        347.13        269.99        89.77 o                         
  -3  -7  21          6.23          0.52         1.28 o                         
  -1  -7  21          8.08          3.89         2.53 o                         
   0  -7  21         10.79          0.33         1.34 o                         
   1  -7  21          5.56          1.28         0.87 o                         
   2  -7  21          2.29          0.89         0.80 o                         
  -3  -6  21         13.42         71.15        14.66 o                         
  -2  -6  21         14.94         40.20         7.74 o                         
  -1  -6  21         11.70         15.63         1.24 o                         
   0  -6  21         31.02         25.47         1.91 o                         
   1  -6  21         12.91         21.77         2.07 o                         
   2  -6  21         10.68         18.99         1.58 o                         
   3  -6  21         19.38         25.92         4.90 o                         
   4  -6  21         22.09         11.69         4.93 o                         
  -5  -5  21         33.67         79.94         9.22 o                         
  -4  -5  21         55.60         64.96         9.86 o                         
  -3  -5  21          8.69         15.13         2.52 o                         
  -2  -5  21         31.54         30.03         2.47 o                         
  -1  -5  21         47.84         56.27         2.60 o                         
   0  -5  21          9.75         40.11         3.31 o                         
   1  -5  21        182.97        210.36        17.39 o                         
   2  -5  21         52.25         58.42        15.24 o                         
   3  -5  21         13.48         15.86         2.09 o                         
   4  -5  21         24.74         48.83         8.03 o                         
   5  -5  21         89.72        132.23        56.22 o                         
  -6  -4  21         10.10        127.79        28.61 o                         
  -5  -4  21         39.71         56.06         5.01 o                         
  -4  -4  21         37.16        197.11         8.16 o                         
  -3  -4  21         20.94         32.29         2.06 o                         
  -2  -4  21         25.59         67.65        13.32 o                         
  -1  -4  21        400.67        449.49        17.16 o                         
   0  -4  21        609.43        420.10        23.72 o                         
   1  -4  21        295.80        357.69        16.78 o                         
   2  -4  21         39.79         58.96         7.21 o                         
   3  -4  21         75.88        104.69         7.11 o                         
   5  -4  21         55.06         55.74         3.78 o                         
   6  -4  21          5.85         54.86         6.01 o                         
  -6  -3  21         19.21         34.55         5.60 o                         
  -5  -3  21         21.81         31.38         3.58 o                         
  -4  -3  21         50.19         45.42         4.03 o                         
  -3  -3  21       1587.65       1779.02       181.48 o                         
  -2  -3  21       1183.80       1226.91        35.27 o                         
  -1  -3  21        798.04        729.81        54.66 o                         
   0  -3  21         66.39         61.12         5.68 o                         
   1  -3  21        497.18        389.85         5.65 o                         
   2  -3  21        885.09        855.41        32.20 o                         
   3  -3  21        963.47        883.53        41.47 o                         
   4  -3  21         71.35         97.88        12.67 o                         
   5  -3  21          6.57         37.23         5.00 o                         
   6  -3  21         56.52         93.35         6.63 o                         
  -7  -2  21          7.97         10.13         5.71 o                         
  -6  -2  21         33.10         25.84         7.46 o                         
  -5  -2  21        104.68         70.97         6.02 o                         
  -4  -2  21         28.48         19.68         1.99 o                         
  -3  -2  21       1192.48       1127.44        64.35 o                         
  -2  -2  21        256.87        249.62        16.65 o                         
  -1  -2  21        378.21        531.37        74.97 o                         
   0  -2  21         62.85        109.60         3.65 o                         
   1  -2  21        463.85        548.27        43.83 o                         
   2  -2  21        156.30        167.21        21.62 o                         
   3  -2  21       1437.98       1455.34        34.87 o                         
   4  -2  21         70.90         73.98         3.73 o                         
   5  -2  21        145.09         97.40        12.99 o                         
   6  -2  21         12.63         35.46         6.43 o                         
   7  -2  21         10.52          6.04         6.40 o                         
  -7  -1  21         18.28         14.31         9.50 o                         
  -6  -1  21         26.54         39.99         7.00 o                         
  -5  -1  21        135.09        190.93         8.36 o                         
  -4  -1  21        434.50        503.63         6.92 o                         
  -3  -1  21       1010.22       1009.70        69.24 o                         
  -2  -1  21        188.22        379.90        38.57 o                         
  -1  -1  21       2849.88       2608.91        65.82 o                         
   0  -1  21        693.39        691.58        12.74 o                         
   1  -1  21       1741.56       1710.11        64.28 o                         
   2  -1  21       1074.73       1154.26        10.20 o                         
   3  -1  21        364.10        458.92        20.68 o                         
   4  -1  21       1101.18       1043.20        14.27 o                         
   5  -1  21        233.19        234.22        46.76 o                         
   6  -1  21         34.42         51.26         7.45 o                         
   7  -1  21          7.11         10.05        10.75 o                         
  -6   0  21         10.84          8.45         7.23 o                         
  -5   0  21         30.98         72.12        10.74 o                         
  -4   0  21       1127.94        925.22         9.60 o                         
  -3   0  21        113.24        135.72         8.05 o                         
  -2   0  21         58.32        147.43         4.23 o                         
  -1   0  21        628.18        700.08        15.87 o                         
   0   0  21         40.80         40.20         1.98 o                         
   1   0  21        768.66        820.42         4.70 o                         
   2   0  21        168.61        186.40         3.61 o                         
   3   0  21         69.15        121.44         5.71 o                         
   4   0  21        992.44       1049.13        13.89 o                         
   5   0  21         93.24         92.21         5.28 o                         
   6   0  21         58.09         68.18         8.33 o                         
  -5   1  21        171.09        186.60         9.57 o                         
  -4   1  21        405.93        526.30        31.74 o                         
  -3   1  21        929.76        945.15        74.67 o                         
  -2   1  21        211.92        333.06        25.74 o                         
  -1   1  21       2556.10       2514.26        74.04 o                         
   0   1  21        731.69        738.21        15.10 o                         
   1   1  21       1448.75       1847.74       135.33 o                         
   2   1  21       1097.31       1149.79        18.61 o                         
   3   1  21        284.85        399.65        17.51 o                         
   4   1  21       1073.95       1008.88        60.28 o                         
   5   1  21        269.23        231.86        12.57 o                         
  -4   2  21         32.26         13.50         5.57 o                         
  -3   2  21       1112.83       1087.89       134.77 o                         
  -2   2  21        230.46        229.24         4.01 o                         
  -1   2  21        615.81        527.76        80.50 o                         
   0   2  21         92.38        128.48         7.36 o                         
   1   2  21        701.51        554.82        66.89 o                         
   2   2  21        129.98        215.07         7.92 o                         
   3   2  21       1359.86       1632.13        29.07 o                         
   4   2  21         74.51         66.65         4.94 o                         
  -3   3  21       1421.94       1802.45        50.32 o                         
  -2   3  21       1252.08       1125.65         8.36 o                         
  -1   3  21        627.35        536.61        27.85 o                         
   0   3  21         54.63         58.81         2.91 o                         
   1   3  21        326.50        515.94        25.63 o                         
   2   3  21        952.09        818.46        47.76 o                         
   3   3  21        798.31        903.15        44.30 o                         
  -2   4  21         36.88         60.88         8.98 o                         
  -1   4  21        580.21        496.26         8.15 o                         
   1   4  21        474.30        420.28         9.67 o                         
   2   4  21         51.21         50.42         6.66 o                         
  -3  -7  22          8.42          0.48         1.39 o                         
   0  -7  22          0.99          2.85         1.81 o                         
   1  -7  22          8.28          1.46         0.83 o                         
   2  -7  22          4.59          1.80         0.82 o                         
  -3  -6  22         22.38         85.58        12.12 o                         
  -2  -6  22         47.61         61.36        11.85 o                         
  -1  -6  22         37.79         40.89         2.31 o                         
   0  -6  22         11.39         10.78         1.62 o                         
   1  -6  22         60.61         67.36         6.95 o                         
   2  -6  22         53.50         79.36         2.19 o                         
   3  -6  22          5.54         17.55        10.77 o                         
   4  -6  22         98.57         57.66        24.56 o                         
  -5  -5  22          4.89        292.98        89.51 o                         
  -4  -5  22         22.75         42.84         2.66 o                         
  -3  -5  22         44.35         45.64         2.39 o                         
  -2  -5  22         17.43         29.33         6.41 o                         
  -1  -5  22         34.14         47.41         6.66 o                         
   0  -5  22        266.22        136.92        21.77 o                         
   1  -5  22         41.03         53.86         7.07 o                         
   2  -5  22          6.78          4.10         1.44 o                         
   3  -5  22         27.56         23.22         2.53 o                         
   4  -5  22         87.72         52.18        16.17 o                         
   5  -5  22         17.44        263.32        95.63 o                         
  -6  -4  22        163.73         85.77        20.02 o                         
  -5  -4  22         62.04         60.04        13.39 o                         
  -4  -4  22        124.06        115.19         7.02 o                         
  -3  -4  22         56.77         81.80         2.37 o                         
  -2  -4  22        133.97        122.35        16.66 o                         
  -1  -4  22        127.00        119.19         6.09 o                         
   0  -4  22        781.08        459.27        17.37 o                         
   1  -4  22         74.34         72.90         3.36 o                         
   2  -4  22         48.24         28.48         1.61 o                         
   3  -4  22        143.48        194.36         7.89 o                         
   4  -4  22         43.25         34.50         5.71 o                         
   5  -4  22         40.90         74.97         3.62 o                         
   6  -4  22        170.71        109.80        33.53 o                         
  -6  -3  22         24.87         31.08         5.62 o                         
  -5  -3  22         59.48         35.43         4.45 o                         
  -4  -3  22        172.91        130.05         6.51 o                         
  -3  -3  22        310.13        426.18        22.53 o                         
  -2  -3  22        108.12        103.32         2.23 o                         
  -1  -3  22         23.88         16.54         2.22 o                         
   0  -3  22        276.29        250.81         3.49 o                         
   1  -3  22         63.21         51.81        12.87 o                         
   2  -3  22         59.59         57.56         2.46 o                         
   3  -3  22        920.01        896.76        69.64 o                         
   4  -3  22        176.27        172.42         5.09 o                         
   5  -3  22         85.51         58.46         8.77 o                         
   6  -3  22         17.90         15.43         5.07 o                         
  -7  -2  22         12.94         13.70         5.77 o                         
  -6  -2  22         98.15        128.36         9.35 o                         
  -5  -2  22         24.03         37.89         5.03 o                         
  -4  -2  22        136.86        176.08        11.95 o                         
  -3  -2  22         37.18         50.14         3.46 o                         
  -2  -2  22        773.82        696.52        95.45 o                         
  -1  -2  22       1659.06       1696.59        13.47 o                         
   0  -2  22        941.65        936.66       141.56 o                         
   1  -2  22       1307.85       1198.05         7.04 o                         
   2  -2  22        366.75        403.93        43.49 o                         
   3  -2  22         74.77         65.24         2.97 o                         
   4  -2  22         61.57         51.36         3.18 o                         
   5  -2  22         36.94         41.78         5.94 o                         
   6  -2  22        127.72        103.36        37.37 o                         
   7  -2  22         33.63         30.74         6.77 o                         
  -7  -1  22         15.94         14.79         9.23 o                         
  -6  -1  22         88.06         55.83        13.69 o                         
  -5  -1  22         98.66         86.99         5.43 o                         
  -4  -1  22        190.07        224.37        13.14 o                         
  -3  -1  22          7.08         55.55        14.01 o                         
  -2  -1  22       1912.97       2030.90        77.87 o                         
  -1  -1  22        677.61        751.18        39.77 o                         
   0  -1  22        550.28        576.83        45.15 o                         
   1  -1  22        446.82        440.13        27.30 o                         
   2  -1  22       1591.30       1663.21        11.22 o                         
   3  -1  22         50.95         68.34         3.50 o                         
   4  -1  22         78.49        169.93        14.77 o                         
   5  -1  22         42.43         51.81         7.57 o                         
   6  -1  22        108.47        164.86        20.71 o                         
   7  -1  22         35.17         13.46        11.33 o                         
  -6   0  22         20.45         21.25         7.23 o                         
  -5   0  22        579.30        463.51        93.70 o                         
  -4   0  22       1009.49       1145.89        36.85 o                         
  -3   0  22        126.07        151.41         4.41 o                         
  -2   0  22       1655.63       1890.71        37.68 o                         
  -1   0  22        262.53        427.13         5.83 o                         
   0   0  22         10.85         12.75         0.94 o                         
   1   0  22       1092.82       1065.61        50.36 o                         
   2   0  22        305.12        468.40        39.77 o                         
   3   0  22        483.67        412.20         5.53 o                         
   4   0  22        904.23        946.95        28.27 o                         
   5   0  22        336.39        255.20        34.27 o                         
   6   0  22         14.76         29.15         7.71 o                         
  -5   1  22        100.51        118.49        12.90 o                         
  -4   1  22        176.37        177.02         5.18 o                         
  -3   1  22         17.63         51.52         9.61 o                         
  -2   1  22       1819.86       2012.55        95.12 o                         
  -1   1  22        616.43        749.93        31.95 o                         
   0   1  22        772.63        630.88        31.22 o                         
   1   1  22        385.90        452.55        29.97 o                         
   2   1  22       1499.45       1618.86        49.52 o                         
   3   1  22         61.43         74.76         9.66 o                         
   4   1  22         64.63        136.33         4.40 o                         
   5   1  22         44.29         67.90         8.51 o                         
  -4   2  22        113.79        157.81         7.78 o                         
  -3   2  22         24.34         51.21         5.66 o                         
  -2   2  22        666.19        694.73        27.54 o                         
  -1   2  22       1576.63       1558.77        41.83 o                         
   0   2  22        583.39        953.04        52.33 o                         
   1   2  22       1225.06       1443.84        57.45 o                         
   2   2  22        259.65        433.77         8.73 o                         
   3   2  22         62.10         70.64         3.41 o                         
   4   2  22         38.97         44.79         7.02 o                         
  -3   3  22        473.94        351.58        38.49 o                         
  -2   3  22        118.08         90.34        10.29 o                         
  -1   3  22         35.57         39.10         5.41 o                         
   0   3  22        372.46        209.31         5.58 o                         
   1   3  22         74.84         39.99        16.28 o                         
   2   3  22         69.68         88.21         8.97 o                         
   3   3  22       1083.07       1014.67        58.00 o                         
  -2   4  22        114.17        110.50         5.21 o                         
  -1   4  22         97.21        147.55         5.62 o                         
   1   4  22         44.89        112.88         6.60 o                         
   2   4  22         28.22         32.59         4.57 o                         
  -3  -7  23          2.28          3.09         1.63 o                         
   0  -7  23          9.48          3.26         1.30 o                         
   1  -7  23          0.70          0.76         0.86 o                         
   2  -7  23          2.07          4.07         1.54 o                         
  -3  -6  23         31.39         35.69         5.01 o                         
  -2  -6  23         13.44         60.54         2.82 o                         
  -1  -6  23         17.60         41.85         1.85 o                         
   0  -6  23         54.07          9.80         1.66 o                         
   1  -6  23         10.95         18.00         1.58 o                         
   2  -6  23         14.14         51.04         3.32 o                         
   3  -6  23          6.81         14.23         2.24 o                         
   4  -6  23         12.21          7.02         3.20 o                         
  -5  -5  23        140.36         64.07        14.65 o                         
  -4  -5  23         11.93         46.40        10.55 o                         
  -3  -5  23         17.05         26.08         6.92 o                         
  -2  -5  23         30.96         37.24        16.07 o                         
  -1  -5  23         29.25         16.33         1.75 o                         
   0  -5  23         24.02         32.56         3.48 o                         
   1  -5  23         29.10         40.16         1.29 o                         
   2  -5  23         36.46         17.34         1.63 o                         
   3  -5  23         21.04         18.57         3.22 o                         
   4  -5  23         36.20         80.77         6.55 o                         
   5  -5  23         87.12         88.93        13.26 o                         
  -6  -4  23          7.31         90.01        18.25 o                         
  -5  -4  23          7.83         18.93         4.15 o                         
  -4  -4  23         56.94        121.85         7.03 o                         
  -3  -4  23         78.80         96.61        16.94 o                         
  -2  -4  23         43.24         41.49         3.45 o                         
  -1  -4  23        206.86        119.72         2.62 o                         
   0  -4  23        248.04        135.77        19.32 o                         
   1  -4  23         82.23         73.14         3.00 o                         
   2  -4  23          8.28         11.23         1.12 o                         
   3  -4  23         96.45         50.42         6.80 o                         
   4  -4  23         15.05          7.79         5.51 o                         
   5  -4  23         84.72         97.98        17.76 o                         
   6  -4  23         30.37        205.87        70.21 o                         
  -6  -3  23         21.79         38.23         5.59 o                         
  -5  -3  23         30.18         60.26         5.15 o                         
  -4  -3  23        100.46        147.90         9.11 o                         
  -3  -3  23        417.61        463.96        25.61 o                         
  -2  -3  23        154.22        211.21         2.94 o                         
  -1  -3  23        552.16        410.79        48.87 o                         
   0  -3  23        189.17        222.18        17.91 o                         
   1  -3  23        201.87        115.39        18.16 o                         
   2  -3  23        403.77        461.70         5.42 o                         
   3  -3  23        550.46        660.48        23.80 o                         
   4  -3  23         18.26         29.80         2.88 o                         
   5  -3  23          4.36         30.39         3.76 o                         
   6  -3  23         45.32         57.56         7.73 o                         
  -7  -2  23          6.68          5.69         5.67 o                         
  -6  -2  23          5.70         15.05         7.15 o                         
  -5  -2  23         66.25         41.27        11.21 o                         
  -4  -2  23         17.97         31.70         3.83 o                         
  -3  -2  23        333.90        356.70        28.53 o                         
  -2  -2  23       2038.18       1681.07        33.57 o                         
  -1  -2  23       3029.24       2696.87        12.21 o                         
   0  -2  23        476.36        308.21        20.89 o                         
   1  -2  23       1464.15       1549.01        41.01 o                         
   2  -2  23       1970.18       1887.47        11.66 o                         
   3  -2  23        340.91        419.15        34.03 o                         
   4  -2  23         26.74         21.72         3.19 o                         
   5  -2  23         50.89         32.37         5.00 o                         
   6  -2  23         13.73         51.18         6.76 o                         
   7  -2  23         13.58         17.10         6.38 o                         
  -7  -1  23          2.51         -0.93         8.24 o                         
  -6  -1  23         40.33         53.27         6.98 o                         
  -5  -1  23         45.16         58.44         5.12 o                         
  -4  -1  23        145.58        164.10        20.66 o                         
  -3  -1  23        571.45        504.65        40.62 o                         
  -2  -1  23       2439.67       2240.48       110.59 o                         
  -1  -1  23       2621.75       2624.88        23.87 o                         
   0  -1  23        342.48        378.62         6.94 o                         
   1  -1  23       2371.83       2514.92        44.90 o                         
   2  -1  23       3294.69       2961.77       152.24 o                         
   3  -1  23        242.99        200.88        26.84 o                         
   4  -1  23        142.92        173.74        18.94 o                         
   5  -1  23         41.76         53.64        13.55 o                         
   6  -1  23         46.02         59.56         7.65 o                         
   7  -1  23          7.55          8.99        11.33 o                         
  -6   0  23        145.58        124.87         8.97 o                         
  -5   0  23         18.51         57.06         9.19 o                         
  -4   0  23        407.96        397.11        11.55 o                         
  -3   0  23        101.73        228.49         6.90 o                         
  -2   0  23        408.18        506.29         7.86 o                         
  -1   0  23        535.85        493.03        11.95 o                         
   0   0  23         22.73         29.48         1.05 o                         
   1   0  23         58.93        177.02        13.20 o                         
   2   0  23        269.63        408.19         6.16 o                         
   3   0  23        439.00        501.20         9.41 o                         
   4   0  23         87.58        124.43         7.76 o                         
   5   0  23         93.63         68.96         8.47 o                         
   6   0  23         26.35         25.37         7.83 o                         
  -5   1  23         45.41         46.41         7.46 o                         
  -4   1  23        112.08        139.60        16.65 o                         
  -3   1  23        478.04        465.55        31.65 o                         
  -2   1  23       2021.58       2496.66       173.83 o                         
  -1   1  23       2557.45       2635.78        93.92 o                         
   0   1  23        215.43        313.99        41.99 o                         
   1   1  23       2307.54       2729.78        46.20 o                         
   2   1  23       2881.01       3418.93        13.36 o                         
   3   1  23        149.81        228.49        53.49 o                         
   4   1  23        109.83        109.59        11.77 o                         
   5   1  23         41.95         55.00         8.25 o                         
  -4   2  23          8.56         24.75         5.69 o                         
  -3   2  23        401.06        436.69        25.82 o                         
  -2   2  23       2022.53       1901.28        23.27 o                         
  -1   2  23       3264.25       2749.41        18.44 o                         
   0   2  23        440.20        330.99        11.42 o                         
   1   2  23       1696.97       1774.53        18.31 o                         
   2   2  23       1955.08       1946.75        51.12 o                         
   3   2  23        407.40        391.68         9.87 o                         
   4   2  23         17.53         12.93         2.71 o                         
  -3   3  23        453.70        411.36        65.14 o                         
  -2   3  23        156.47        182.45         4.34 o                         
  -1   3  23        464.82        351.29         4.36 o                         
   0   3  23        279.70        219.59        39.98 o                         
   1   3  23        115.03        168.35        40.54 o                         
   2   3  23        406.17        405.86         4.89 o                         
   3   3  23        586.51        609.81         5.89 o                         
  -2   4  23         45.78         47.81         4.75 o                         
  -1   4  23        206.49        238.61         6.61 o                         
   1   4  23         81.57         74.30         6.50 o                         
   2   4  23         10.66          8.66         4.15 o                         
  -3  -7  24         19.26          2.25         1.72 o                         
   0  -7  24         18.08          9.97         3.92 o                         
   1  -7  24          1.87          2.47         1.13 o                         
   2  -7  24          2.22          5.94         2.85 o                         
  -3  -6  24         19.44         31.02         3.69 o                         
  -2  -6  24         52.14         30.40        11.43 o                         
  -1  -6  24         49.94         39.07         2.01 o                         
   0  -6  24          6.32          1.78         1.02 o                         
   1  -6  24         43.41         59.83         1.85 o                         
   2  -6  24         35.81         35.32         3.87 o                         
   3  -6  24         28.78         15.14         2.31 o                         
   4  -6  24         14.96         11.32         2.94 o                         
  -5  -5  24          5.47         35.52         6.55 o                         
  -4  -5  24         46.51         78.48        16.64 o                         
  -3  -5  24         62.10         45.81         2.13 o                         
  -2  -5  24         12.72         11.26         2.15 o                         
  -1  -5  24         96.27         99.80         3.38 o                         
   0  -5  24          4.61         10.75         1.46 o                         
   1  -5  24        105.81        114.36        17.23 o                         
   2  -5  24          9.86         13.95         1.34 o                         
   3  -5  24         65.19         60.16         4.97 o                         
   4  -5  24         15.77         50.77        11.18 o                         
   5  -5  24         15.89         52.34        24.72 o                         
  -6  -4  24         26.45         56.59         5.26 o                         
  -5  -4  24         45.15        100.10        10.78 o                         
  -4  -4  24         14.57         53.79         5.98 o                         
  -3  -4  24         22.76         26.64         1.74 o                         
  -2  -4  24         72.61         88.12         5.73 o                         
  -1  -4  24         16.30         40.95         1.76 o                         
   0  -4  24        428.50        323.84        18.62 o                         
   1  -4  24        121.80        125.00         5.39 o                         
   2  -4  24         89.18         99.06         2.36 o                         
   3  -4  24         11.22         13.62         2.36 o                         
   4  -4  24        110.41        155.40         8.05 o                         
   5  -4  24         14.50         13.64         4.06 o                         
   6  -4  24          6.90         77.08        24.86 o                         
  -6  -3  24         51.98         59.57         9.28 o                         
  -5  -3  24         74.82         54.84        10.93 o                         
  -4  -3  24         26.96         32.38         2.54 o                         
  -3  -3  24        203.48        209.21        30.86 o                         
  -2  -3  24       1347.93       1323.04        72.15 o                         
  -1  -3  24        684.54        581.69        21.68 o                         
   0  -3  24        271.27        127.75        33.03 o                         
   1  -3  24        610.48        614.63         5.47 o                         
   2  -3  24       1443.21       1216.59        67.82 o                         
   3  -3  24        147.66        136.58        13.67 o                         
   4  -3  24          5.87         12.47         2.59 o                         
   5  -3  24        101.84         93.72         4.18 o                         
   6  -3  24         36.25         44.58         5.76 o                         
  -7  -2  24          0.69          9.51         5.75 o                         
  -6  -2  24        119.08        143.41         9.64 o                         
  -5  -2  24         28.07         28.98         4.26 o                         
  -4  -2  24        115.01        119.91         5.90 o                         
  -3  -2  24       1441.46       1517.37        56.47 o                         
  -2  -2  24        136.21        262.62        37.25 o                         
  -1  -2  24         95.13        168.31         2.48 o                         
   0  -2  24        634.62        500.45        30.84 o                         
   1  -2  24        243.20        207.55         7.33 o                         
   2  -2  24        365.06        517.43         6.08 o                         
   3  -2  24       1810.65       1755.40        11.46 o                         
   4  -2  24        141.32        145.06         4.48 o                         
   5  -2  24          3.30         13.43         3.18 o                         
   6  -2  24         42.10         45.88         6.41 o                         
   7  -2  24          3.15         17.70         6.46 o                         
  -7  -1  24          4.64          2.95         8.19 o                         
  -6  -1  24         80.09         85.31         9.39 o                         
  -5  -1  24        146.71        165.01         7.73 o                         
  -4  -1  24         45.24        117.82         5.44 o                         
  -3  -1  24        574.92        592.81        14.68 o                         
  -2  -1  24        129.13        174.57         5.87 o                         
  -1  -1  24         64.58        326.77        50.03 o                         
   0  -1  24        262.31        244.47        38.86 o                         
   1  -1  24        838.68        841.84       100.14 o                         
   2  -1  24        236.92        266.78        14.48 o                         
   3  -1  24       1160.73       1189.33        15.06 o                         
   4  -1  24         89.38         92.51         4.32 o                         
   5  -1  24        154.21        202.43         8.55 o                         
   6  -1  24        143.78        160.68         9.26 o                         
   7  -1  24         27.02         24.40        11.43 o                         
  -6   0  24          1.70          2.12         6.41 o                         
  -5   0  24         11.69         10.59         4.12 o                         
  -4   0  24        645.40        498.88         8.65 o                         
  -3   0  24        620.62        648.84         7.82 o                         
  -2   0  24        513.02        581.66         8.25 o                         
  -1   0  24         81.88        127.27         3.11 o                         
   0   0  24         55.05         51.79         2.19 o                         
   1   0  24        727.30        570.58         4.20 o                         
   2   0  24        650.70        779.59         9.44 o                         
   3   0  24         34.98         70.65         6.08 o                         
   4   0  24        896.58        986.07        12.66 o                         
   5   0  24          1.60         20.64         4.09 o                         
   6   0  24          1.68          2.90         7.47 o                         
  -5   1  24        149.31        156.96         9.18 o                         
  -4   1  24         73.36        124.07         4.22 o                         
  -3   1  24        555.91        530.61         7.06 o                         
  -2   1  24        169.17        148.53         6.03 o                         
  -1   1  24        272.04        254.87        45.28 o                         
   0   1  24        435.31        279.31        34.35 o                         
   1   1  24       1045.38        894.54        54.64 o                         
   2   1  24        276.54        299.48        17.42 o                         
   3   1  24       1140.83       1137.79        14.01 o                         
   4   1  24        117.50        149.67        11.52 o                         
   5   1  24        156.57        199.15        10.54 o                         
  -4   2  24        119.81         93.09         8.86 o                         
  -3   2  24       1468.73       1387.91        18.28 o                         
  -2   2  24        197.82        315.34         5.70 o                         
  -1   2  24        124.16        141.92         4.81 o                         
   0   2  24        672.32        456.29         2.93 o                         
   1   2  24        272.37        227.98         6.25 o                         
   2   2  24        426.37        535.07         8.77 o                         
   3   2  24       1837.91       1903.95        58.09 o                         
   4   2  24        145.48        114.41        13.98 o                         
  -3   3  24        188.78        212.44        11.54 o                         
  -2   3  24       1449.15       1264.41       108.93 o                         
  -1   3  24        842.31        712.56        42.62 o                         
   0   3  24        115.55         67.28        15.36 o                         
   1   3  24        769.14        588.49        62.10 o                         
   2   3  24       1544.13       1215.90        54.26 o                         
   3   3  24        133.02        165.76        11.76 o                         
  -2   4  24         79.60         62.89         8.35 o                         
  -1   4  24         28.24         27.95         4.34 o                         
   1   4  24        133.64        112.88         6.40 o                         
   2   4  24         96.43         66.22        13.07 o                         
  -3  -7  25          7.58          0.97         1.75 o                         
   0  -7  25          2.11         13.85         3.77 o                         
   1  -7  25          8.92         13.85         7.69 o                         
   2  -7  25         14.67         11.48         1.67 o                         
  -3  -6  25          6.39         11.90         3.31 o                         
  -2  -6  25         15.96         18.58         1.70 o                         
  -1  -6  25          8.43         30.86         2.48 o                         
   0  -6  25          9.53         14.60         1.17 o                         
   1  -6  25          5.58         18.02         8.31 o                         
   2  -6  25         22.18         29.20         1.40 o                         
   3  -6  25         19.66         17.28         7.07 o                         
  -5  -5  25          9.14         20.84         5.90 o                         
  -4  -5  25         39.68         18.06         3.30 o                         
  -3  -5  25          4.77         26.76         5.54 o                         
  -2  -5  25         13.54         20.55        10.41 o                         
  -1  -5  25        142.66         92.64         2.52 o                         
   0  -5  25         19.08         26.53         1.61 o                         
   1  -5  25         68.50         55.90         7.33 o                         
   2  -5  25         11.79          6.03         1.31 o                         
   3  -5  25          5.26         25.06         3.49 o                         
   4  -5  25         30.15         24.21         3.55 o                         
   5  -5  25         28.88         26.56         6.77 o                         
  -6  -4  25         59.74         28.26         4.69 o                         
  -5  -4  25         71.73         99.41        21.82 o                         
  -4  -4  25        116.03        142.71        39.63 o                         
  -3  -4  25         99.40         97.51        14.09 o                         
  -2  -4  25        240.14        193.56         8.67 o                         
  -1  -4  25        180.40        122.32        14.52 o                         
   0  -4  25         76.22         66.99         4.44 o                         
   1  -4  25        197.31        147.69        20.70 o                         
   2  -4  25        213.01        184.57         7.26 o                         
   3  -4  25         40.60         55.39         4.41 o                         
   4  -4  25         56.25         52.11         4.09 o                         
   5  -4  25         55.03         32.21         3.56 o                         
   6  -4  25         22.52         28.56         3.91 o                         
  -6  -3  25          7.12          9.79         5.01 o                         
  -5  -3  25         11.07         81.03        13.65 o                         
  -4  -3  25         69.68         80.01        14.20 o                         
  -3  -3  25        106.64        249.93        56.28 o                         
  -2  -3  25        424.59        518.64        36.46 o                         
  -1  -3  25        178.61        132.34         5.96 o                         
   0  -3  25         97.87         63.00         2.72 o                         
   1  -3  25        110.50        112.69         2.91 o                         
   2  -3  25       1056.03        877.98        38.22 o                         
   3  -3  25        308.51        351.29        33.34 o                         
   4  -3  25        102.25         98.44         3.26 o                         
   5  -3  25         92.51         73.09         3.90 o                         
   6  -3  25         35.88         42.83         5.81 o                         
  -7  -2  25         36.51         34.56         8.37 o                         
  -6  -2  25         43.07         65.80         8.41 o                         
  -5  -2  25         35.99         33.98         3.57 o                         
  -4  -2  25        313.39        309.84         7.33 o                         
  -3  -2  25        411.03        588.51        30.93 o                         
  -2  -2  25        675.41        670.90        23.15 o                         
  -1  -2  25        493.39        416.75         4.66 o                         
   0  -2  25        526.48        395.80        16.77 o                         
   1  -2  25         21.99         65.37         9.47 o                         
   2  -2  25        541.27        481.31        14.52 o                         
   3  -2  25       1269.82       1346.00        53.16 o                         
   4  -2  25        273.58        302.99         5.74 o                         
   5  -2  25          9.61         21.09         4.93 o                         
   6  -2  25         40.18         33.73         8.92 o                         
   7  -2  25         59.91         44.44        10.37 o                         
  -7  -1  25         13.50         10.90         8.16 o                         
  -6  -1  25         19.95         23.22         6.70 o                         
  -5  -1  25        261.77        246.96        42.86 o                         
  -4  -1  25        344.99        347.18         5.41 o                         
  -3  -1  25        276.60        278.75         9.07 o                         
  -2  -1  25        165.69        155.64        30.89 o                         
  -1  -1  25       3355.15       3749.91        20.05 o                         
   0  -1  25       3361.59       3223.83        57.78 o                         
   1  -1  25       3777.96       3683.45        26.04 o                         
   2  -1  25        450.42        352.09        48.68 o                         
   3  -1  25        133.90        209.36        10.47 o                         
   4  -1  25         99.48        152.28         4.09 o                         
   5  -1  25        206.53        213.87         6.89 o                         
   6  -1  25         31.11         45.93         7.51 o                         
   7  -1  25         29.71         47.26        12.92 o                         
  -6   0  25         21.16          7.92         6.71 o                         
  -5   0  25         10.13          9.01         3.99 o                         
  -4   0  25         59.37         64.33         3.75 o                         
  -3   0  25         27.95         42.57         5.43 o                         
  -2   0  25        679.07        734.98        18.66 o                         
  -1   0  25       3539.82       3567.26        42.67 o                         
   0   0  25          6.10         12.57         0.98 o                         
   1   0  25       2985.07       3213.69       202.66 o                         
   2   0  25        366.10        474.61        11.60 o                         
   3   0  25        318.91        303.52         5.17 o                         
   4   0  25         90.41        143.62         4.69 o                         
   5   0  25        110.41         79.79        10.20 o                         
   6   0  25        162.79        104.78         9.29 o                         
  -5   1  25        242.02        238.85        11.00 o                         
  -4   1  25        349.03        351.78        12.91 o                         
  -3   1  25        258.13        284.70         4.78 o                         
  -2   1  25         39.88        227.28        33.84 o                         
  -1   1  25       3471.88       3719.04        41.49 o                         
   0   1  25       3218.56       3510.16       147.12 o                         
   1   1  25       3894.49       3691.11       147.26 o                         
   2   1  25        325.16        353.05        54.26 o                         
   3   1  25        115.84        195.98         4.91 o                         
   4   1  25        104.19        132.81         4.14 o                         
   5   1  25        186.93        188.47        10.54 o                         
  -4   2  25        306.17        262.26        12.13 o                         
  -3   2  25        581.00        585.33        37.38 o                         
  -2   2  25        639.92        658.06        27.06 o                         
  -1   2  25        569.69        369.76        34.55 o                         
   0   2  25        444.65        452.32        37.49 o                         
   1   2  25         98.62         70.41         2.77 o                         
   2   2  25        505.77        664.57        10.24 o                         
   3   2  25       1438.24       1375.12        17.25 o                         
   4   2  25        266.93        259.19         6.24 o                         
  -3   3  25        160.79        123.33        48.55 o                         
  -2   3  25        655.27        573.96        11.35 o                         
  -1   3  25        141.21        195.70         8.22 o                         
   0   3  25        175.72        142.05         2.79 o                         
   1   3  25         73.10        136.68         8.46 o                         
   2   3  25       1286.21        916.76        62.35 o                         
   3   3  25        362.45        315.64        47.14 o                         
  -2   4  25        230.02        220.74         6.30 o                         
  -1   4  25        115.50        134.49         5.71 o                         
   1   4  25        131.95        264.89         7.81 o                         
   2   4  25        202.60        213.17        31.81 o                         
  -3  -7  26          2.55          0.04         1.90 o                         
   0  -7  26         28.07         35.20         2.70 o                         
   1  -7  26         10.42         21.53         1.81 o                         
   2  -7  26         10.58          2.25         1.70 o                         
  -3  -6  26         13.44         35.79         3.45 o                         
  -2  -6  26         15.21         14.07         7.13 o                         
  -1  -6  26         27.89         17.83         1.66 o                         
   0  -6  26          9.78         16.39         2.04 o                         
   1  -6  26         30.18         22.41         6.40 o                         
   2  -6  26         10.54         21.11         3.54 o                         
   3  -6  26         17.95         24.37         5.46 o                         
  -5  -5  26          0.91         19.12         5.65 o                         
  -4  -5  26          6.83          4.88         2.97 o                         
  -3  -5  26         21.37         45.47         9.39 o                         
  -2  -5  26         24.82         26.84         4.94 o                         
  -1  -5  26         50.40         66.46         3.02 o                         
   0  -5  26         72.32         81.17        10.40 o                         
   1  -5  26        164.11        124.67        13.29 o                         
   2  -5  26         65.41         47.85         5.90 o                         
   3  -5  26         28.09         22.13         3.57 o                         
   4  -5  26          4.15          7.65         2.45 o                         
   5  -5  26          0.30         30.51         4.57 o                         
  -6  -4  26         21.63         48.73         6.96 o                         
  -5  -4  26         14.88         11.04         3.21 o                         
  -4  -4  26         45.80        117.35        22.29 o                         
  -3  -4  26          2.80          8.26         1.94 o                         
  -2  -4  26         56.02         84.55         4.18 o                         
  -1  -4  26         45.37         27.10         6.34 o                         
   0  -4  26         92.54         45.83         4.96 o                         
   1  -4  26         18.39         10.85         0.94 o                         
   2  -4  26         46.12         45.65         1.60 o                         
   3  -4  26         14.72          8.59         1.36 o                         
   4  -4  26         32.19         14.83         3.45 o                         
   5  -4  26          1.98         10.70         4.66 o                         
   6  -4  26         10.01         18.42         6.67 o                         
  -6  -3  26         44.98         17.80         5.12 o                         
  -5  -3  26         38.21         19.67         4.54 o                         
  -4  -3  26          1.22          9.75         2.38 o                         
  -3  -3  26       2171.51       2114.11       200.16 o                         
  -2  -3  26        550.21        759.18        43.00 o                         
  -1  -3  26         40.90         49.80        17.91 o                         
   0  -3  26        102.82         86.56         2.16 o                         
   1  -3  26        269.27        275.47         3.45 o                         
   2  -3  26       1098.85        952.54        64.21 o                         
   3  -3  26       1978.58       1810.38        79.83 o                         
   4  -3  26         11.34         13.09         2.50 o                         
   5  -3  26         44.83         61.72         6.38 o                         
   6  -3  26         74.88         59.37         5.95 o                         
  -7  -2  26         34.09         20.90         6.26 o                         
  -6  -2  26         15.14          8.11         7.52 o                         
  -5  -2  26         84.54         77.50         4.45 o                         
  -4  -2  26         87.61        102.04         4.42 o                         
  -3  -2  26        907.99       1017.62        27.35 o                         
  -2  -2  26       1608.67       1489.51        96.80 o                         
  -1  -2  26        137.31        186.75         8.01 o                         
   0  -2  26        354.23        215.60        46.37 o                         
   1  -2  26        154.24        171.51        21.90 o                         
   2  -2  26       1466.54       1344.53         8.55 o                         
   3  -2  26        762.77       1085.55        25.65 o                         
   4  -2  26        120.34        100.00         4.12 o                         
   5  -2  26         97.05         63.72         8.50 o                         
   6  -2  26          7.38         28.71         5.72 o                         
   7  -2  26          1.19         10.82         6.15 o                         
  -7  -1  26         23.09         14.74         8.14 o                         
  -6  -1  26         76.61         73.42        11.69 o                         
  -5  -1  26         87.80        108.30         9.27 o                         
  -4  -1  26         72.98         67.34         5.69 o                         
  -3  -1  26         39.36        111.64        23.17 o                         
  -2  -1  26        128.93        144.90        18.19 o                         
  -1  -1  26      27652.81      26482.37       372.49 o                         
   0  -1  26       2616.50       2646.63       132.56 o                         
   1  -1  26      24053.46      22489.76        96.58 o                         
   2  -1  26        432.19        373.24        13.34 o                         
   3  -1  26        148.11        249.88        29.88 o                         
   4  -1  26          9.51         11.29         2.10 o                         
   5  -1  26        232.88        305.06        14.59 o                         
   6  -1  26         24.07         26.90        10.90 o                         
   7  -1  26         64.86         50.09        12.28 o                         
  -6   0  26         24.79         21.99         7.10 o                         
  -5   0  26         53.06         71.05         4.80 o                         
  -4   0  26        126.28        104.34         3.79 o                         
  -3   0  26         27.59         51.98         3.70 o                         
  -2   0  26        697.86        646.30         9.03 o                         
  -1   0  26       1744.28       2223.62         9.18 o                         
   0   0  26          0.44          2.64         1.11 o                         
   1   0  26       4214.02       3961.10        64.86 o                         
   2   0  26         48.89         54.67         3.92 o                         
   3   0  26         68.10        116.28         3.11 o                         
   4   0  26         32.72         49.01         2.55 o                         
   5   0  26        354.29        229.60        28.92 o                         
   6   0  26         25.33         35.26         7.87 o                         
  -5   1  26        117.84        118.04         8.46 o                         
  -4   1  26         65.85         79.02         4.16 o                         
  -3   1  26        100.61         95.99        16.90 o                         
  -2   1  26        133.68        212.82        24.80 o                         
  -1   1  26      26724.77      27902.89       232.96 o                         
   0   1  26       3279.38       2782.81       107.42 o                         
   1   1  26      23130.45      23501.18       428.34 o                         
   2   1  26        436.91        414.00        12.05 o                         
   3   1  26        208.98        253.56        51.01 o                         
   4   1  26          2.32          9.20         2.56 o                         
   5   1  26        263.83        241.55        11.15 o                         
  -4   2  26         85.31         68.63         5.28 o                         
  -3   2  26       1054.97       1224.08        92.92 o                         
  -2   2  26       1573.42       1415.68        11.92 o                         
  -1   2  26        218.93        175.14        10.73 o                         
   0   2  26        182.19        280.41        65.83 o                         
   1   2  26        235.34        187.95        26.60 o                         
   2   2  26       1431.40       1365.95       111.21 o                         
   3   2  26        910.04       1123.36        15.04 o                         
   4   2  26        117.44         86.86         5.77 o                         
  -3   3  26       2122.34       2129.19        32.49 o                         
  -2   3  26        513.39        667.08        56.81 o                         
  -1   3  26         70.03         31.80        13.93 o                         
   0   3  26        113.83         72.42         8.48 o                         
   1   3  26        298.42        214.75         8.15 o                         
   2   3  26       1060.89        898.10        33.76 o                         
   3   3  26       1929.45       2116.44        25.50 o                         
  -2   4  26         64.61         90.03        13.20 o                         
  -1   4  26         28.41         24.21         4.02 o                         
   1   4  26          1.52         21.18         5.05 o                         
   2   4  26         55.07         49.70         6.65 o                         
  -3  -7  27          4.62          0.76         2.06 o                         
   0  -7  27          6.86         16.58         4.52 o                         
   1  -7  27         18.96         12.89         7.06 o                         
   2  -7  27          6.31          5.70         1.80 o                         
  -3  -6  27          4.12          2.65         3.16 o                         
  -2  -6  27         24.92         28.08        14.58 o                         
  -1  -6  27          7.98         13.64         6.83 o                         
   0  -6  27         13.83          6.06         1.19 o                         
   1  -6  27         16.21         27.21         9.32 o                         
   2  -6  27         24.59         47.88        12.47 o                         
   3  -6  27          8.64         11.34         5.18 o                         
  -5  -5  27          6.44          7.66         3.57 o                         
  -4  -5  27          7.75         11.43         2.78 o                         
  -3  -5  27         18.34         27.28         3.37 o                         
  -2  -5  27         46.26         75.52        25.10 o                         
  -1  -5  27          9.98         43.82         9.59 o                         
   0  -5  27         43.21         48.94         1.49 o                         
   1  -5  27         30.98         66.82        11.81 o                         
   2  -5  27         45.25         43.22         5.00 o                         
   3  -5  27          7.46          6.45         1.48 o                         
   4  -5  27         21.24         21.82         8.18 o                         
   5  -5  27          9.22          6.42         3.92 o                         
  -6  -4  27         41.29         36.01         9.33 o                         
  -5  -4  27          5.76          4.70         3.11 o                         
  -4  -4  27         25.25         14.45         4.17 o                         
  -3  -4  27         10.23         25.07         3.03 o                         
  -2  -4  27         29.04         35.24         3.57 o                         
  -1  -4  27         20.03          3.44         0.88 o                         
   0  -4  27         11.79         11.48         2.47 o                         
   1  -4  27          9.54         10.63         0.88 o                         
   2  -4  27         70.38         64.40         7.66 o                         
   3  -4  27         16.16          4.35         1.40 o                         
   4  -4  27         21.28         25.35         3.64 o                         
   5  -4  27         54.27         34.65         7.03 o                         
   6  -4  27         36.67         32.32         4.05 o                         
  -6  -3  27         10.73         24.48         5.40 o                         
  -5  -3  27         26.11         26.08         6.40 o                         
  -4  -3  27         10.62          9.45         2.32 o                         
  -3  -3  27         76.65        155.04        26.80 o                         
  -2  -3  27       1862.49       1711.39       187.22 o                         
  -1  -3  27         52.35         77.16         2.65 o                         
   0  -3  27        193.64        176.59        14.46 o                         
   1  -3  27        114.52        103.42        16.61 o                         
   2  -3  27       1147.40        771.97        13.55 o                         
   3  -3  27        133.44        175.64        14.56 o                         
   4  -3  27         15.51         10.48         2.34 o                         
   5  -3  27         12.65         41.78         5.15 o                         
   6  -3  27          8.63         24.51         5.45 o                         
  -7  -2  27         17.18         11.63         6.00 o                         
  -6  -2  27         75.25         92.38         9.41 o                         
  -5  -2  27         81.58         75.94         5.53 o                         
  -4  -2  27         75.89         76.80         2.94 o                         
  -3  -2  27       2101.66       1862.08       172.91 o                         
  -2  -2  27        194.70        382.46        46.77 o                         
  -1  -2  27        117.58        129.70        19.51 o                         
   0  -2  27         40.69         30.50         1.91 o                         
   1  -2  27         28.10         76.33         4.51 o                         
   2  -2  27        634.79        625.47        48.02 o                         
   3  -2  27       1032.89        979.37        49.73 o                         
   4  -2  27         13.04         54.71         5.58 o                         
   5  -2  27        115.56        112.49         5.80 o                         
   6  -2  27         44.13         42.58         9.63 o                         
   7  -2  27         40.33         23.17         6.15 o                         
  -6  -1  27          8.72         21.08         6.47 o                         
  -5  -1  27         15.13         49.02         7.81 o                         
  -4  -1  27         11.38          5.48         1.77 o                         
  -3  -1  27         68.27        123.76        16.75 o                         
  -2  -1  27         71.71        101.22         8.32 o                         
  -1  -1  27       3977.39       4833.99       161.35 o                         
   0  -1  27         89.65        140.10         2.98 o                         
   1  -1  27       6731.09       6213.04        13.42 o                         
   2  -1  27        192.65        208.11        14.99 o                         
   3  -1  27         63.23        135.58         2.38 o                         
   4  -1  27          9.48         12.33         2.14 o                         
   5  -1  27         51.24        122.97         5.85 o                         
   6  -1  27         24.47         50.03         7.59 o                         
   7  -1  27         78.58        104.22        14.01 o                         
  -6   0  27          5.75         11.25         6.50 o                         
  -5   0  27         53.87        113.19        13.32 o                         
  -4   0  27         42.34         21.14         2.93 o                         
  -3   0  27         65.59         88.57         3.92 o                         
  -2   0  27         17.66         40.27         2.12 o                         
  -1   0  27        242.85        210.57         3.85 o                         
   0   0  27          1.38          1.26         1.13 o                         
   1   0  27        199.10        183.40        14.20 o                         
   2   0  27         26.18         44.67         3.42 o                         
   3   0  27        528.96        449.78        15.17 o                         
   4   0  27         66.28         79.15         4.60 o                         
   5   0  27          9.82         82.74        17.35 o                         
   6   0  27         12.52         22.54         7.78 o                         
  -5   1  27         20.77         42.96         7.09 o                         
  -4   1  27          8.67          5.47         2.67 o                         
  -3   1  27         85.45        137.67         4.25 o                         
  -2   1  27         47.82         94.52         2.66 o                         
  -1   1  27       4723.24       4903.24        99.09 o                         
   0   1  27         78.30        144.32         5.50 o                         
   1   1  27       7472.78       6704.57       132.64 o                         
   2   1  27        169.31        182.81        30.04 o                         
   3   1  27         79.68        121.21         4.80 o                         
   4   1  27          6.71         12.15         2.63 o                         
   5   1  27         56.84         94.44         8.79 o                         
  -4   2  27         87.22         78.19        25.40 o                         
  -3   2  27       1912.20       1676.48        38.10 o                         
  -2   2  27        313.14        378.79        27.33 o                         
  -1   2  27        150.56         87.06        29.39 o                         
   0   2  27         43.01         30.42         1.14 o                         
   1   2  27         60.69         83.14        11.39 o                         
   2   2  27        752.66        690.92         6.80 o                         
   3   2  27        844.23        975.31        73.98 o                         
   4   2  27         23.99         45.52         6.19 o                         
  -3   3  27         92.05        121.99        28.26 o                         
  -2   3  27       1579.50       1654.24        50.87 o                         
  -1   3  27         50.83         65.41         3.05 o                         
   0   3  27        317.84        210.25        25.16 o                         
   1   3  27        113.19        108.24        28.61 o                         
   2   3  27        865.50        889.60        38.03 o                         
   3   3  27        148.78        146.38         3.93 o                         
  -2   4  27         12.19         20.34         4.09 o                         
  -1   4  27         19.51          6.37         3.89 o                         
   0   4  27         18.29         16.65         2.79 o                         
   1   4  27          9.01          8.25         4.84 o                         
   2   4  27         53.74         80.64        13.33 o                         
   0  -7  28         59.80         49.61         4.59 o                         
   1  -7  28         12.96          9.35         1.86 o                         
   2  -7  28          1.48          1.71         1.73 o                         
  -3  -6  28         18.66         32.92         3.91 o                         
  -2  -6  28         47.57         22.16         2.00 o                         
  -1  -6  28         93.79         68.40         5.90 o                         
   0  -6  28          8.68          7.52         1.38 o                         
   1  -6  28         64.77         66.58         2.94 o                         
   2  -6  28         49.07         56.42         2.16 o                         
   3  -6  28         28.58         33.99        11.98 o                         
  -5  -5  28          2.60         16.39         5.59 o                         
  -4  -5  28          8.06         23.80         2.85 o                         
  -3  -5  28         33.30         22.76         2.85 o                         
  -2  -5  28          9.68         19.15         3.24 o                         
  -1  -5  28         88.22         81.46        10.65 o                         
   0  -5  28        291.21        193.53        22.35 o                         
   1  -5  28        114.67         78.55         8.05 o                         
   2  -5  28         13.86         14.13         2.92 o                         
   3  -5  28         25.11         10.94         1.74 o                         
   4  -5  28          5.25         12.32         2.63 o                         
   5  -5  28         24.21         13.03         4.17 o                         
  -6  -4  28         14.16         50.78         5.13 o                         
  -5  -4  28         12.74         21.36         2.92 o                         
  -4  -4  28         15.83          3.21         2.52 o                         
  -3  -4  28         16.34         28.94         6.92 o                         
  -2  -4  28        241.19        240.53        17.54 o                         
  -1  -4  28         81.93         71.89        15.88 o                         
   0  -4  28         41.65         44.99         4.38 o                         
   1  -4  28        103.30        114.28         7.23 o                         
   2  -4  28        370.13        312.61         4.75 o                         
   3  -4  28          9.96          7.40         1.57 o                         
   4  -4  28          4.01          1.20         3.36 o                         
   5  -4  28         20.61         21.59         4.87 o                         
   6  -4  28         38.24         38.55        16.09 o                         
  -6  -3  28         47.55         22.45         4.99 o                         
  -5  -3  28         15.25         11.93         3.55 o                         
  -4  -3  28         34.82         20.29         2.50 o                         
  -3  -3  28         20.23        120.96        31.58 o                         
  -2  -3  28         95.64        179.82        23.87 o                         
  -1  -3  28        781.57        682.28        60.65 o                         
   0  -3  28        581.17        601.98        85.36 o                         
   1  -3  28        698.13        549.98        30.79 o                         
   2  -3  28        209.44        217.07        17.87 o                         
   3  -3  28        480.79        511.48        40.81 o                         
   4  -3  28          6.97          7.12         2.71 o                         
   5  -3  28         20.02         31.43         3.34 o                         
   6  -3  28         66.35         99.62         6.55 o                         
  -7  -2  28          2.03          6.30         5.90 o                         
  -6  -2  28        107.41        139.98        10.02 o                         
  -5  -2  28         28.28         24.54         3.73 o                         
  -4  -2  28        298.89        329.79        12.97 o                         
  -3  -2  28         50.62        147.96        13.67 o                         
  -2  -2  28       1620.33       1594.80        11.65 o                         
  -1  -2  28       1187.17       1102.55        12.73 o                         
   0  -2  28        235.29        171.97         7.17 o                         
   1  -2  28       1526.90       1347.66        12.45 o                         
   2  -2  28       1504.46       1368.73        54.50 o                         
   3  -2  28        388.62        470.76        26.41 o                         
   4  -2  28        488.29        508.88        20.20 o                         
   5  -2  28         55.88         40.27         3.28 o                         
   6  -2  28         56.65         65.70        10.49 o                         
   7  -2  28          6.95          8.39         6.06 o                         
  -6  -1  28        213.21        198.44        14.97 o                         
  -5  -1  28        219.91        185.57         8.49 o                         
  -4  -1  28         66.40         79.53         4.17 o                         
  -3  -1  28       1189.57       1161.35        27.51 o                         
  -2  -1  28       1355.75       1554.00        10.59 o                         
  -1  -1  28        339.14        528.99        34.16 o                         
   0  -1  28        327.85        312.45        42.05 o                         
   1  -1  28        322.28        518.39        36.05 o                         
   2  -1  28       1444.83       1457.67        86.60 o                         
   3  -1  28        516.78        541.60        11.77 o                         
   4  -1  28        294.60        295.63        23.49 o                         
   5  -1  28        113.05        123.47         7.71 o                         
   6  -1  28        250.68        213.28         9.90 o                         
   7  -1  28          3.24         14.23        11.56 o                         
  -6   0  28         19.83         17.99         7.99 o                         
  -5   0  28        421.96        411.70        15.98 o                         
  -4   0  28         41.04         38.75         3.15 o                         
  -3   0  28        332.37        435.66         7.43 o                         
  -2   0  28        145.38        147.39         6.34 o                         
  -1   0  28        138.56        163.41         2.96 o                         
   0   0  28       2481.24       2586.91        73.62 o                         
   1   0  28        674.66        555.26        30.49 o                         
   2   0  28        182.95        211.99         7.01 o                         
   3   0  28       1906.93       1966.44        76.45 o                         
   4   0  28         93.53        112.32         4.31 o                         
   5   0  28        374.99        318.98        47.29 o                         
   6   0  28         58.22         52.13        12.93 o                         
  -5   1  28        227.28        227.36         9.58 o                         
  -4   1  28         72.27         80.63         4.62 o                         
  -3   1  28       1166.94       1094.08        42.44 o                         
  -2   1  28       1448.07       1493.22        33.74 o                         
  -1   1  28        334.85        494.03        35.34 o                         
   0   1  28        471.66        321.83        33.66 o                         
   1   1  28        317.98        488.87        58.53 o                         
   2   1  28       1537.14       1513.09        41.98 o                         
   3   1  28        495.55        543.71         8.32 o                         
   4   1  28        300.36        322.53         6.32 o                         
   5   1  28        119.84        129.86         9.60 o                         
  -4   2  28        334.11        301.95        13.21 o                         
  -3   2  28         81.17        165.00         6.79 o                         
  -2   2  28       1592.43       1504.00        31.82 o                         
  -1   2  28       1214.98       1101.89        33.35 o                         
   0   2  28        246.01        162.74         4.23 o                         
   1   2  28       1553.80       1450.46        39.26 o                         
   2   2  28       1476.61       1371.23        83.13 o                         
   3   2  28        419.43        466.94         7.74 o                         
   4   2  28        522.56        497.01         9.73 o                         
  -3   3  28        143.81         43.41        16.80 o                         
  -2   3  28        186.58        158.60        41.55 o                         
  -1   3  28        604.42        639.62       111.27 o                         
   0   3  28       1004.00        743.43       120.46 o                         
   1   3  28        520.48        536.77       103.03 o                         
   2   3  28        299.65        298.81        48.22 o                         
   3   3  28        603.71        613.36         7.72 o                         
  -2   4  28        292.00        235.92        17.82 o                         
  -1   4  28        143.00        111.69         5.51 o                         
   0   4  28         55.75         70.26         3.42 o                         
   1   4  28        164.46         79.06         6.04 o                         
   2   4  28        421.59        247.77        55.84 o                         
   0  -7  29         40.18         33.48         8.51 o                         
   1  -7  29          5.83          7.51         2.00 o                         
   2  -7  29          3.65          0.46         1.74 o                         
  -3  -6  29          0.63         38.01         3.84 o                         
  -2  -6  29         23.13         56.17        13.65 o                         
  -1  -6  29         53.23         40.09         6.42 o                         
   0  -6  29         17.88          9.69         1.18 o                         
   1  -6  29         51.05         50.89         4.17 o                         
   2  -6  29         23.50         22.77         8.02 o                         
   3  -6  29         11.41         26.24         6.95 o                         
  -5  -5  29         21.67         28.36         4.01 o                         
  -4  -5  29          5.75          6.64         2.15 o                         
  -3  -5  29         32.03         34.69         5.76 o                         
  -2  -5  29         12.31         20.58         2.98 o                         
  -1  -5  29         38.67         46.23         7.18 o                         
   0  -5  29        247.10        166.14        13.71 o                         
   1  -5  29         71.43         75.70         5.14 o                         
   2  -5  29         23.97         16.09         2.87 o                         
   3  -5  29         34.57         34.47         6.14 o                         
   4  -5  29         21.74          4.84         2.41 o                         
   5  -5  29         62.67         51.14         5.11 o                         
  -6  -4  29         17.38        124.12        36.87 o                         
  -5  -4  29          4.58         11.57         2.74 o                         
  -4  -4  29          4.22          3.86         2.57 o                         
  -3  -4  29         19.21         28.41         3.44 o                         
  -2  -4  29         79.07        105.46        10.19 o                         
  -1  -4  29        291.96        164.80         8.47 o                         
   0  -4  29         72.94         40.73         2.72 o                         
   1  -4  29        112.66        132.24         4.95 o                         
   2  -4  29         63.03         63.78         6.96 o                         
   3  -4  29         79.93         98.92        12.28 o                         
   4  -4  29          2.10          0.04         3.38 o                         
   5  -4  29          6.05          8.64         2.37 o                         
   6  -4  29          9.88         37.64         4.27 o                         
  -6  -3  29          0.27          8.24         5.03 o                         
  -5  -3  29         33.83         41.70         3.71 o                         
  -4  -3  29         31.48         45.68         2.68 o                         
  -3  -3  29         42.94        146.16        32.04 o                         
  -2  -3  29       1100.84       1057.43        69.17 o                         
  -1  -3  29        149.25        123.34        37.07 o                         
   0  -3  29        321.70        210.07         3.70 o                         
   1  -3  29        191.74        149.49         4.25 o                         
   2  -3  29       1780.61       1665.95        87.65 o                         
   3  -3  29         75.22        135.80        20.21 o                         
   4  -3  29         85.52        151.88        11.70 o                         
   5  -3  29         80.45         88.87         6.26 o                         
   6  -3  29         28.28         50.65         5.94 o                         
  -7  -2  29          8.41         11.25         5.78 o                         
  -6  -2  29         84.96         55.56         6.70 o                         
  -5  -2  29         14.75         13.83         3.52 o                         
  -4  -2  29         48.68         73.31         2.92 o                         
  -3  -2  29       1541.69       1645.13        28.08 o                         
  -2  -2  29         87.70         61.44         2.68 o                         
  -1  -2  29        321.74        331.17        28.95 o                         
   0  -2  29         98.63        132.54         4.12 o                         
   1  -2  29        101.07        161.29         7.62 o                         
   2  -2  29         46.27         44.75         1.98 o                         
   3  -2  29       1766.85       1851.87        78.14 o                         
   4  -2  29        121.59        124.31        23.20 o                         
   5  -2  29         58.26         57.08         3.51 o                         
   6  -2  29        137.92         94.44        11.14 o                         
   7  -2  29          7.73          5.46         5.71 o                         
  -7  -1  29          3.94          3.77         8.04 o                         
  -6  -1  29        153.28        108.15        10.31 o                         
  -5  -1  29         68.73         90.64        10.22 o                         
  -4  -1  29        281.98        294.17         7.98 o                         
  -3  -1  29        247.39        254.10         8.19 o                         
  -2  -1  29        130.66        200.31         3.95 o                         
  -1  -1  29       7819.60       7371.52       108.60 o                         
   0  -1  29       4807.31       4887.25        55.01 o                         
   1  -1  29       5313.22       5211.30        85.54 o                         
   2  -1  29        466.27        425.33        56.15 o                         
   3  -1  29        169.96        217.15        11.95 o                         
   4  -1  29        317.54        428.30        10.92 o                         
   5  -1  29        222.32        246.51         9.58 o                         
   6  -1  29        168.69        128.43         8.75 o                         
   7  -1  29          9.73         17.80        11.93 o                         
  -6   0  29         43.75         34.10         7.01 o                         
  -5   0  29        468.03        395.96        58.14 o                         
  -4   0  29         65.61         38.01         3.11 o                         
  -3   0  29        453.58        464.89         9.57 o                         
  -2   0  29        118.63        161.56         3.19 o                         
  -1   0  29       4805.16       5452.07       116.73 o                         
   0   0  29         14.15          3.78         1.35 o                         
   1   0  29       4815.71       5442.62        20.21 o                         
   2   0  29        173.07        194.55         7.89 o                         
   3   0  29        136.09        301.18         8.82 o                         
   4   0  29         35.35         46.64         2.81 o                         
   5   0  29        398.42        292.76        49.93 o                         
   6   0  29          6.48         14.25        11.75 o                         
  -5   1  29         77.46         71.48         7.48 o                         
  -4   1  29        233.74        252.09         5.70 o                         
  -3   1  29        259.41        240.81         9.94 o                         
  -2   1  29         71.53        203.86        13.89 o                         
  -1   1  29       7160.12       7337.17       179.94 o                         
   0   1  29       4818.36       4916.00       108.20 o                         
   1   1  29       4657.86       5564.62       260.04 o                         
   2   1  29        408.11        468.84        48.74 o                         
   3   1  29        181.30        153.45         8.27 o                         
   4   1  29        270.17        315.54        38.54 o                         
   5   1  29        231.08        214.15        10.42 o                         
  -4   2  29         44.42         55.68        10.16 o                         
  -3   2  29       1726.27       1702.38        41.56 o                         
  -2   2  29         76.69         65.16         3.52 o                         
  -1   2  29        412.63        311.10        32.72 o                         
   0   2  29        113.22        131.27         2.33 o                         
   1   2  29        191.21        165.50         2.33 o                         
   2   2  29         35.31         53.51         3.23 o                         
   3   2  29       1948.98       1639.40       109.05 o                         
   4   2  29        117.40         72.27         3.89 o                         
  -3   3  29         51.63         82.20        23.24 o                         
  -2   3  29       1163.26       1081.44        43.87 o                         
  -1   3  29        128.35        130.55        30.61 o                         
   0   3  29        237.53        266.93         6.92 o                         
   1   3  29        171.40        164.97         3.19 o                         
   2   3  29       1843.62       1627.60        50.65 o                         
   3   3  29         83.91        112.35        33.26 o                         
  -2   4  29         98.74        138.71         8.31 o                         
  -1   4  29        302.33        237.28         6.77 o                         
   0   4  29         64.89         49.20         3.29 o                         
   1   4  29        122.56        185.94         7.33 o                         
   2   4  29         82.59        107.51         7.22 o                         
   0  -7  30          7.10         18.48         1.88 o                         
   1  -7  30          7.18         10.07         2.06 o                         
   2  -7  30          3.43          8.61         1.77 o                         
  -3  -6  30         13.44         17.09         4.03 o                         
  -2  -6  30         66.44         33.05         2.70 o                         
  -1  -6  30         11.85         16.05         3.15 o                         
   0  -6  30          7.61          6.49         1.26 o                         
   1  -6  30         16.84         18.53         4.97 o                         
   2  -6  30         79.42         96.35         2.83 o                         
   3  -6  30         16.93          6.87         4.20 o                         
  -5  -5  30         13.74        138.46        23.64 o                         
  -4  -5  30          7.97          8.65         2.19 o                         
  -3  -5  30         39.06         53.20        10.53 o                         
  -2  -5  30         12.12         21.92         3.54 o                         
  -1  -5  30        116.08         70.26         2.22 o                         
   0  -5  30         21.22         25.75         3.79 o                         
   1  -5  30         51.00         67.22         1.69 o                         
   2  -5  30         12.23          7.28         2.48 o                         
   3  -5  30         38.60         31.57         3.52 o                         
   4  -5  30         13.70         21.68         2.84 o                         
   5  -5  30         17.00        141.96         6.68 o                         
  -6  -4  30        105.50         51.52         5.18 o                         
  -5  -4  30         19.20         16.54         3.73 o                         
  -4  -4  30          6.10          3.18         3.04 o                         
  -3  -4  30        105.65         92.26         4.53 o                         
  -2  -4  30        153.12        150.04        29.10 o                         
  -1  -4  30        618.27        407.97        16.44 o                         
   0  -4  30        148.80        150.04         2.84 o                         
   1  -4  30        435.47        321.92        10.40 o                         
   2  -4  30         77.39         56.40         1.95 o                         
   3  -4  30         78.32         98.07         4.76 o                         
   4  -4  30         16.69         25.34         3.87 o                         
   5  -4  30         30.27         18.84         3.47 o                         
   6  -4  30         75.66         30.91         8.72 o                         
  -6  -3  30         21.72         51.33         8.18 o                         
  -5  -3  30         52.04         95.06         5.46 o                         
  -4  -3  30         99.09        113.72         6.03 o                         
  -3  -3  30        178.35        174.88        32.19 o                         
  -2  -3  30        307.74        266.98        11.93 o                         
  -1  -3  30        188.90        171.85        18.50 o                         
   0  -3  30        133.10        116.06        11.10 o                         
   1  -3  30        272.57        214.75         4.26 o                         
   2  -3  30        740.91        576.31        17.59 o                         
   3  -3  30        145.72         85.75         9.57 o                         
   4  -3  30        111.60        141.01         5.61 o                         
   5  -3  30         30.09         85.87         6.37 o                         
   6  -3  30         26.48         21.13         5.34 o                         
  -7  -2  30          2.56          1.67         5.61 o                         
  -6  -2  30        141.44        212.70        15.34 o                         
  -5  -2  30         21.32         16.53         3.32 o                         
  -4  -2  30        203.86        177.13        19.83 o                         
  -3  -2  30        297.32        367.87         5.05 o                         
  -2  -2  30        518.64        730.44        20.09 o                         
  -1  -2  30        105.47        153.65         3.41 o                         
   0  -2  30        107.96         29.10         1.36 o                         
   1  -2  30        166.99        207.02        19.25 o                         
   2  -2  30       1013.86        921.19         7.29 o                         
   3  -2  30        473.55        599.90        27.02 o                         
   4  -2  30         75.39         75.34         3.00 o                         
   5  -2  30         25.30         21.47         3.09 o                         
   6  -2  30        128.61        131.65        12.09 o                         
   7  -2  30          8.23          8.24         6.05 o                         
  -7  -1  30         19.15         15.20         8.72 o                         
  -6  -1  30         17.60         21.77         6.26 o                         
  -5  -1  30        104.65        102.16         8.85 o                         
  -4  -1  30        671.60        571.30        39.68 o                         
  -3  -1  30        279.18        309.45         9.21 o                         
  -2  -1  30        157.78        217.22        20.58 o                         
  -1  -1  30       4341.12       4565.90        52.18 o                         
   0  -1  30        587.73        426.98        59.08 o                         
   1  -1  30       4632.42       4498.47       105.18 o                         
   2  -1  30        496.10        347.73        16.56 o                         
   3  -1  30        261.34        301.01         6.68 o                         
   4  -1  30        832.37        803.48        33.89 o                         
   5  -1  30        350.21        297.65        12.52 o                         
   6  -1  30         20.57         21.56         6.87 o                         
   7  -1  30         42.04         70.21        13.32 o                         
  -6   0  30         10.91         12.66         6.45 o                         
  -5   0  30         20.05         48.57         5.86 o                         
  -4   0  30        145.91        172.04         4.22 o                         
  -3   0  30         37.96        159.41         7.30 o                         
  -2   0  30        352.13        262.42         4.11 o                         
  -1   0  30        742.14        621.49        11.43 o                         
   0   0  30          5.39          4.52         1.39 o                         
   1   0  30        111.84        243.08         4.97 o                         
   2   0  30         13.25         24.36         3.57 o                         
   3   0  30         40.36        122.05        10.08 o                         
   4   0  30        551.25        481.01         8.27 o                         
   5   0  30         83.29         74.61        19.32 o                         
   6   0  30          1.35          1.39        11.41 o                         
  -5   1  30         87.40         80.83         7.77 o                         
  -4   1  30        622.75        640.05        62.66 o                         
  -3   1  30        302.16        298.31        13.35 o                         
  -2   1  30        174.51        237.81        18.52 o                         
  -1   1  30       4427.94       4583.44        56.74 o                         
   0   1  30        420.76        453.60        64.04 o                         
   1   1  30       4718.31       4664.58        70.15 o                         
   2   1  30        511.36        373.97        13.71 o                         
   3   1  30        283.39        294.92         4.64 o                         
   4   1  30        784.43        775.14        66.96 o                         
   5   1  30        332.62        323.39        11.64 o                         
  -4   2  30        183.91        164.98         7.70 o                         
  -3   2  30        414.21        476.31        48.83 o                         
  -2   2  30        652.32        672.12         8.92 o                         
  -1   2  30        196.02        145.14         4.84 o                         
   0   2  30         18.05         23.24         1.85 o                         
   1   2  30        258.31        197.34        13.28 o                         
   2   2  30       1146.49       1081.94         9.17 o                         
   3   2  30        589.44        535.08        11.75 o                         
   4   2  30         55.26         56.98        17.01 o                         
  -3   3  30        169.80        170.40        21.40 o                         
  -2   3  30        355.40        218.84         5.76 o                         
  -1   3  30        184.21        166.58        10.58 o                         
   0   3  30        133.83        127.94         2.09 o                         
   1   3  30        268.45        269.26         5.98 o                         
   2   3  30        788.55        535.58        16.77 o                         
   3   3  30        137.18        124.62         3.36 o                         
  -2   4  30        118.88        108.26         5.30 o                         
  -1   4  30        662.73        512.92         9.05 o                         
   0   4  30        257.63        205.80         4.88 o                         
   1   4  30        479.37        330.29         9.14 o                         
   2   4  30         43.44         60.94         6.10 o                         
   0  -7  31         24.65          8.29         3.76 o                         
   1  -7  31         23.60         17.76         2.13 o                         
  -3  -6  31         10.51         13.24         3.73 o                         
  -2  -6  31         11.53         34.54         4.23 o                         
  -1  -6  31          5.09          6.24         0.95 o                         
   0  -6  31         12.08          2.63         1.34 o                         
   1  -6  31          3.20          7.65         1.04 o                         
   2  -6  31         10.60         19.14        12.33 o                         
   3  -6  31         11.88          3.02         1.81 o                         
  -5  -5  31         41.25         37.62         4.28 o                         
  -4  -5  31          2.74          6.14         3.85 o                         
  -3  -5  31         22.33         19.67         2.40 o                         
  -2  -5  31         26.17         18.19         9.17 o                         
  -1  -5  31         71.84        106.43         4.23 o                         
   0  -5  31         35.17         20.87         1.94 o                         
   1  -5  31         34.03         43.93         7.73 o                         
   2  -5  31         12.60          6.45         2.53 o                         
   3  -5  31          5.83          5.38         1.49 o                         
   4  -5  31          3.86          7.84         1.87 o                         
   5  -5  31         50.01         47.46         5.03 o                         
  -6  -4  31         17.82         67.88         6.48 o                         
  -5  -4  31          6.26         11.68         2.71 o                         
  -4  -4  31         42.66         80.49         5.39 o                         
  -3  -4  31        183.86        242.95        44.85 o                         
  -2  -4  31         82.21         76.03        10.51 o                         
  -1  -4  31        174.08        126.21         3.69 o                         
   0  -4  31        178.21        110.04         3.84 o                         
   1  -4  31        251.28        234.84         6.82 o                         
   2  -4  31        230.96        181.03        13.47 o                         
   3  -4  31        115.52        132.28        10.69 o                         
   4  -4  31         36.98         44.25         4.54 o                         
   5  -4  31          6.57         13.97         2.49 o                         
   6  -4  31          4.58         33.77         8.34 o                         
  -6  -3  31         16.52         30.37         8.49 o                         
  -5  -3  31         18.99         23.97         3.60 o                         
  -4  -3  31        241.15        236.13        38.84 o                         
  -3  -3  31        128.83        166.29        30.43 o                         
  -2  -3  31        153.84        154.81        23.75 o                         
  -1  -3  31        920.59        853.58       108.46 o                         
   0  -3  31        761.17        548.57        48.45 o                         
   1  -3  31        749.43        716.29         9.07 o                         
   2  -3  31        113.37        105.37         6.02 o                         
   3  -3  31        221.58        279.28        14.24 o                         
   4  -3  31        246.31        239.23         6.57 o                         
   5  -3  31         30.91         22.00         4.07 o                         
   6  -3  31          9.38          9.17         5.11 o                         
  -7  -2  31         10.72          8.50         5.79 o                         
  -6  -2  31         13.81         28.36         6.15 o                         
  -5  -2  31         29.51         22.88         3.26 o                         
  -4  -2  31        183.02        210.42         3.97 o                         
  -3  -2  31        257.55        270.76        28.15 o                         
  -2  -2  31        162.19        225.03        10.55 o                         
  -1  -2  31       1403.92       1361.74         7.62 o                         
   0  -2  31        603.96        564.66         4.75 o                         
   1  -2  31       2191.79       1802.54        49.32 o                         
   2  -2  31        369.43        429.57        27.61 o                         
   3  -2  31        187.91        177.57         5.18 o                         
   4  -2  31        148.08        180.83        18.65 o                         
   5  -2  31         25.22         21.28         3.27 o                         
   6  -2  31         30.69         32.26         9.92 o                         
   7  -2  31         12.58         23.03         6.31 o                         
  -7  -1  31         68.53         36.37         9.58 o                         
  -6  -1  31          3.32         17.96         6.20 o                         
  -5  -1  31         83.12         81.89        10.45 o                         
  -4  -1  31        287.11        302.07        13.50 o                         
  -3  -1  31       1088.24       1133.47        40.67 o                         
  -2  -1  31       1854.45       2051.25        55.67 o                         
  -1  -1  31       2420.09       2425.87        26.11 o                         
   0  -1  31        300.16        210.77        15.65 o                         
   1  -1  31       2241.31       2191.09        11.22 o                         
   2  -1  31       1580.83       1813.28        46.56 o                         
   3  -1  31       1318.76       1226.26        28.46 o                         
   4  -1  31        333.04        326.99        24.29 o                         
   5  -1  31         29.26         90.42         7.43 o                         
   6  -1  31          2.29         16.46         6.73 o                         
   7  -1  31         67.59         59.69        12.04 o                         
  -6   0  31         18.07         21.36         6.66 o                         
  -5   0  31         60.41         48.39         5.88 o                         
  -4   0  31        338.51        315.70         8.45 o                         
  -3   0  31       1315.80       1332.74        25.69 o                         
  -2   0  31        736.27        692.83        15.42 o                         
  -1   0  31        698.94        625.11        14.49 o                         
   0   0  31         32.54         22.83         2.15 o                         
   2   0  31        699.31        714.64        10.10 o                         
   3   0  31        687.45        798.79        16.76 o                         
   4   0  31        200.26        199.53         5.54 o                         
   5   0  31         23.95         43.96         6.48 o                         
   6   0  31          3.44         14.35        12.23 o                         
  -5   1  31         73.06         70.38         7.49 o                         
  -4   1  31        308.14        255.20         8.70 o                         
  -3   1  31       1041.77       1061.63        40.76 o                         
  -2   1  31       2069.54       1967.46        43.24 o                         
  -1   1  31       2376.43       2421.15        38.23 o                         
   0   1  31        127.03        360.57        52.90 o                         
   1   1  31       2197.95       2266.84        55.94 o                         
   2   1  31       1791.50       2030.14        25.78 o                         
   3   1  31       1274.80       1133.20        27.96 o                         
   4   1  31        353.42        357.34         7.56 o                         
   5   1  31         19.12        137.29         9.71 o                         
  -4   2  31        222.98        189.91        55.36 o                         
  -3   2  31        246.66        252.07         6.72 o                         
  -2   2  31        218.49        221.93         5.67 o                         
  -1   2  31       1334.14       1379.30        62.03 o                         
   0   2  31        596.72        565.71         5.14 o                         
   1   2  31       2123.80       1867.95        71.28 o                         
   2   2  31        425.28        470.69         6.36 o                         
   3   2  31        177.28        184.61         7.21 o                         
   4   2  31        187.91        201.80         5.16 o                         
  -3   3  31        154.03        200.72        17.57 o                         
  -2   3  31        135.79        170.59         4.27 o                         
  -1   3  31        986.32        738.09        69.35 o                         
   0   3  31        596.56        496.26        43.09 o                         
   1   3  31        813.23        661.61         8.44 o                         
   2   3  31         95.36         98.45         5.43 o                         
   3   3  31        246.66        286.09         4.37 o                         
  -2   4  31         73.16         43.60         4.77 o                         
  -1   4  31        186.56        161.76         6.10 o                         
   0   4  31        141.60        128.44         4.54 o                         
   1   4  31        263.90        223.85         8.18 o                         
   2   4  31        221.80        184.07        29.68 o                         
  -1  -7  32         49.35          4.20         0.66 o                         
   0  -7  32         11.43          5.44         2.69 o                         
  -3  -6  32          8.60          7.99         2.52 o                         
  -2  -6  32         11.98          9.30         3.93 o                         
  -1  -6  32         22.98          6.47         1.03 o                         
   0  -6  32         10.53          4.18         1.31 o                         
   1  -6  32         30.21         14.23         2.87 o                         
   2  -6  32          9.23          3.63         3.06 o                         
   3  -6  32          5.28          1.92         1.19 o                         
  -5  -5  32          1.21         33.11         4.07 o                         
  -4  -5  32          6.30         20.54         9.29 o                         
  -3  -5  32          6.28         20.78         2.70 o                         
  -2  -5  32          3.22          4.76         3.04 o                         
  -1  -5  32         61.05         56.53         2.17 o                         
   0  -5  32         36.67         18.13         2.41 o                         
   1  -5  32         75.01         80.00        15.89 o                         
   2  -5  32         13.06          4.39         2.40 o                         
   3  -5  32         33.75         38.87         6.17 o                         
   4  -5  32         24.30         23.69         2.40 o                         
   5  -5  32          8.73         31.87         4.58 o                         
  -6  -4  32          6.81          8.02         4.16 o                         
  -5  -4  32          5.76         11.14         3.19 o                         
  -4  -4  32         24.03         29.67         4.48 o                         
  -3  -4  32         24.09         61.11        16.04 o                         
  -2  -4  32         27.28         30.53         3.05 o                         
  -1  -4  32         67.35         75.84        12.62 o                         
   0  -4  32        138.55         74.46         4.34 o                         
   1  -4  32        100.16        106.67         2.77 o                         
   2  -4  32         53.89         60.02         8.30 o                         
   3  -4  32         76.55         74.92         7.32 o                         
   4  -4  32          8.53          3.78         3.65 o                         
   5  -4  32         31.94         35.45         3.43 o                         
   6  -4  32         14.94          6.27         3.18 o                         
  -6  -3  32         14.69         20.11         5.05 o                         
  -5  -3  32          9.35         12.20         4.33 o                         
  -4  -3  32         28.42         31.81         3.92 o                         
  -3  -3  32        652.97        688.72        92.22 o                         
  -2  -3  32        193.32        186.52        11.10 o                         
  -1  -3  32        144.35        134.41         7.80 o                         
   0  -3  32        229.25        248.39        46.46 o                         
   1  -3  32         83.37         60.52         9.13 o                         
   2  -3  32        342.13        282.55         2.84 o                         
   3  -3  32        269.26        240.67        28.27 o                         
   4  -3  32         88.55         86.95         3.75 o                         
   5  -3  32         84.59         70.54         7.37 o                         
   6  -3  32          5.79          3.99         6.40 o                         
  -7  -2  32         45.80         27.67         7.18 o                         
  -6  -2  32         24.10         14.21         5.70 o                         
  -5  -2  32         11.99         19.16         3.73 o                         
  -4  -2  32         14.63         61.19         9.95 o                         
  -3  -2  32        285.40        370.68        14.82 o                         
  -2  -2  32         92.47        189.47         4.18 o                         
  -1  -2  32        278.79        258.71        11.85 o                         
   0  -2  32        118.73        165.50         5.61 o                         
   1  -2  32        152.05        150.69         6.12 o                         
   2  -2  32        374.84        328.99         4.61 o                         
   3  -2  32        256.44        269.75        10.16 o                         
   4  -2  32         25.32         71.28         3.01 o                         
   5  -2  32          2.24          9.58         3.11 o                         
   6  -2  32         50.89         51.14        10.49 o                         
   7  -2  32         40.03         18.15         6.44 o                         
  -7  -1  32         97.83         76.86        11.25 o                         
  -6  -1  32         74.88         44.53         6.42 o                         
  -5  -1  32         53.32         79.47         5.20 o                         
  -4  -1  32         62.05        111.24        11.74 o                         
  -3  -1  32        243.32        228.80         7.75 o                         
  -2  -1  32        174.01        199.41        14.06 o                         
  -1  -1  32        372.53        399.07        24.27 o                         
   0  -1  32        351.81        419.62        68.83 o                         
   1  -1  32        229.88        224.99         9.26 o                         
   2  -1  32         87.78        132.14         7.67 o                         
   3  -1  32         48.16         48.03         3.65 o                         
   4  -1  32        241.12        261.40        19.08 o                         
   5  -1  32         21.85         68.79         6.84 o                         
   6  -1  32         22.02         21.55         6.71 o                         
   7  -1  32        114.67        115.53        13.93 o                         
  -6   0  32         19.94         18.90         6.72 o                         
  -5   0  32         31.32         26.31         7.54 o                         
  -4   0  32         92.07        117.03         3.91 o                         
  -3   0  32         70.80         84.24         4.61 o                         
  -2   0  32        122.28        167.44         3.26 o                         
  -1   0  32        132.41        150.60         3.44 o                         
   0   0  32       1064.87        839.53        19.93 o                         
   2   0  32        181.19        207.53         5.83 o                         
   3   0  32        992.25        876.26        13.78 o                         
   4   0  32         57.52         94.78         4.12 o                         
   5   0  32         10.53         35.48         6.38 o                         
   6   0  32          1.51          4.97        12.22 o                         
  -5   1  32         57.13         54.85         7.24 o                         
  -4   1  32         70.88         94.55         7.11 o                         
  -3   1  32        226.30        194.74         4.34 o                         
  -2   1  32        140.05        218.65        23.62 o                         
  -1   1  32        334.80        396.45        27.26 o                         
   0   1  32        565.92        387.17        47.27 o                         
   1   1  32        192.48        224.79        22.10 o                         
   2   1  32         54.32        149.74        21.21 o                         
   3   1  32         32.09         77.29        14.98 o                         
   4   1  32        249.96        211.49        12.32 o                         
   5   1  32         25.54         65.74         8.60 o                         
  -4   2  32         21.78         33.25         4.96 o                         
  -3   2  32        325.52        341.26        29.95 o                         
  -2   2  32        168.64        193.19        11.50 o                         
  -1   2  32        256.34        228.80         3.53 o                         
   0   2  32        134.59        152.44         3.30 o                         
   1   2  32        129.68        159.78        14.93 o                         
   2   2  32        450.52        382.18        16.85 o                         
   3   2  32        295.87        303.17        14.40 o                         
   4   2  32         32.43         57.56         3.63 o                         
  -3   3  32        551.14        598.63        17.17 o                         
  -2   3  32        185.85        216.08         7.28 o                         
  -1   3  32         93.27        117.55        29.84 o                         
   0   3  32        476.29        290.92        52.99 o                         
   1   3  32         31.82         68.16        18.79 o                         
   2   3  32        335.07        302.51         8.19 o                         
   3   3  32        168.04        194.85        32.94 o                         
  -2   4  32         30.19         27.31         7.56 o                         
  -1   4  32        115.39        128.10         5.65 o                         
   0   4  32        129.49         83.43         4.23 o                         
   1   4  32        148.11        132.73         7.34 o                         
   2   4  32         56.74         94.27         5.83 o                         
  -1  -7  33          4.55          5.49         0.84 o                         
   0  -7  33         22.96         22.03         9.94 o                         
  -4  -6  33          1.11          0.05         0.90 o                         
  -3  -6  33          8.02          4.85         1.96 o                         
  -2  -6  33         22.84         13.13         1.89 o                         
  -1  -6  33         10.89          5.77         1.01 o                         
   0  -6  33          4.55          1.74         0.86 o                         
   1  -6  33         16.28         10.51         2.10 o                         
   2  -6  33          7.21          4.67         1.88 o                         
   3  -6  33          5.31          2.09         1.19 o                         
  -5  -5  33          5.80         25.52         3.83 o                         
  -4  -5  33         62.34         39.00         9.18 o                         
  -3  -5  33         22.33         49.10        13.91 o                         
  -2  -5  33          6.53         16.15         3.08 o                         
  -1  -5  33        124.63         79.26         3.29 o                         
   0  -5  33         62.93         55.36         4.38 o                         
   1  -5  33         99.83         57.23        11.70 o                         
   2  -5  33          5.68         15.04         2.76 o                         
   3  -5  33         48.88         37.98         5.03 o                         
   4  -5  33         56.59         29.02         2.97 o                         
   5  -5  33         22.05         21.28         3.06 o                         
  -6  -4  33          1.40          8.77         6.27 o                         
  -5  -4  33         61.02         57.08        11.26 o                         
  -4  -4  33         16.53         29.53         3.30 o                         
  -3  -4  33         36.99         67.56         2.32 o                         
  -2  -4  33        134.17        135.29        19.32 o                         
  -1  -4  33        221.99        181.13         4.37 o                         
   0  -4  33        167.69        135.36         4.71 o                         
   1  -4  33        163.84        110.60         3.01 o                         
   2  -4  33        116.99         98.82         2.83 o                         
   3  -4  33         40.12         56.32         2.68 o                         
   4  -4  33         80.72        105.40         8.35 o                         
   5  -4  33         83.87         77.98        12.36 o                         
   6  -4  33          4.28         14.22         4.38 o                         
  -6  -3  33          9.94         18.06         4.98 o                         
  -5  -3  33         71.76         65.62         6.98 o                         
  -4  -3  33         34.18         45.94         3.13 o                         
  -3  -3  33        173.84        193.82        22.44 o                         
  -2  -3  33        646.17        576.74        43.05 o                         
  -1  -3  33         27.07         34.00         2.75 o                         
   0  -3  33        146.68        166.35         2.84 o                         
   1  -3  33        226.82        211.42         4.07 o                         
   2  -3  33        421.97        393.73        10.39 o                         
   3  -3  33        168.52        135.20         4.16 o                         
   4  -3  33         76.46         67.98         9.07 o                         
   5  -3  33         65.70         74.27         5.83 o                         
   6  -3  33          2.72          8.09         4.41 o                         
  -7  -2  33         19.12         21.25         5.90 o                         
  -6  -2  33         28.71         19.08         5.64 o                         
  -5  -2  33         14.37         11.56         3.22 o                         
  -4  -2  33        224.43        216.92        18.50 o                         
  -3  -2  33        593.84        610.79        71.88 o                         
  -2  -2  33         46.01         54.50         2.08 o                         
  -1  -2  33       1182.76       1073.90        50.60 o                         
   0  -2  33       1465.10       1190.41        29.93 o                         
   1  -2  33       1413.69       1349.18        40.55 o                         
   2  -2  33         74.68         76.76         3.21 o                         
   3  -2  33        668.81        696.51        22.77 o                         
   4  -2  33        159.33        168.48         4.05 o                         
   5  -2  33         69.83         43.02         3.99 o                         
   6  -2  33         34.84         28.27        10.06 o                         
   7  -2  33         24.05         34.95         6.70 o                         
  -7  -1  33         12.18         25.05         9.80 o                         
  -6  -1  33         19.48         22.32        10.05 o                         
  -5  -1  33        209.35        267.39        11.01 o                         
  -4  -1  33        286.73        288.86        19.75 o                         
  -3  -1  33         89.78         89.92         9.97 o                         
  -2  -1  33       1788.92       1770.66         9.67 o                         
  -1  -1  33       1473.05       1431.12        21.86 o                         
   0  -1  33       7018.04       7621.01        20.91 o                         
   1  -1  33       1374.16       1272.00        32.94 o                         
   2  -1  33       1142.10       1288.38        45.66 o                         
   3  -1  33        238.68        310.60        11.41 o                         
   4  -1  33        348.98        322.39        14.02 o                         
   5  -1  33        166.12        167.83        13.77 o                         
   6  -1  33         33.42         34.39         6.65 o                         
   7  -1  33         65.25         76.47        12.80 o                         
  -6   0  33         10.81          9.12         6.59 o                         
  -5   0  33         72.92         76.02         6.33 o                         
  -4   0  33        132.69        184.58         9.61 o                         
  -3   0  33        244.48        301.45        10.29 o                         
  -2   0  33       1609.57       1597.02        10.36 o                         
  -1   0  33       7266.66       7813.76       105.37 o                         
   0   0  33         64.09         40.47         3.15 o                         
   2   0  33       1434.50       1768.55        53.31 o                         
   3   0  33        162.06        279.05         3.26 o                         
   4   0  33        347.99        345.32        15.54 o                         
   5   0  33        177.15        122.77         8.11 o                         
   6   0  33          6.92          9.21        11.96 o                         
  -5   1  33        202.75        266.35        12.66 o                         
  -4   1  33        270.95        264.39         9.00 o                         
  -3   1  33        143.58         98.56        16.74 o                         
  -2   1  33       1852.55       1683.46        27.67 o                         
  -1   1  33       1448.94       1407.33        39.25 o                         
   0   1  33       7221.32       7373.33       190.15 o                         
   1   1  33       1350.19       1249.45        43.96 o                         
   2   1  33       1205.34       1254.89        24.04 o                         
   3   1  33        292.02        287.66        28.24 o                         
   4   1  33        333.92        310.46        26.46 o                         
   5   1  33        159.73        218.34        10.90 o                         
  -4   2  33        219.87        181.27        24.31 o                         
  -3   2  33        534.27        513.78         9.02 o                         
  -2   2  33         53.87         51.93         4.22 o                         
  -1   2  33       1013.96        817.09        12.14 o                         
   0   2  33       1422.27       1253.06        43.66 o                         
   1   2  33       1245.73       1489.87        13.06 o                         
   2   2  33         82.40         84.62         7.68 o                         
   3   2  33        610.18        661.89        19.08 o                         
   4   2  33        154.77        165.92         7.00 o                         
  -3   3  33        172.71        174.93         6.01 o                         
  -2   3  33        667.75        576.54         9.24 o                         
  -1   3  33         67.45         21.82         4.67 o                         
   0   3  33        125.65        165.08        10.61 o                         
   1   3  33        266.84        195.96        19.18 o                         
   2   3  33        443.02        480.68        27.58 o                         
   3   3  33        167.46        151.93         5.35 o                         
  -2   4  33        117.04        107.65         9.53 o                         
  -1   4  33        239.39        183.15         6.46 o                         
   0   4  33        225.19        176.25         5.14 o                         
   1   4  33        180.90        127.69         7.81 o                         
   2   4  33        100.11        104.28        18.35 o                         
  -1  -7  34         44.82         14.88         1.86 o                         
   0  -7  34         11.25          3.77         2.93 o                         
  -4  -6  34          1.38         -0.21         1.05 o                         
  -3  -6  34          3.29          6.50         1.97 o                         
  -2  -6  34         10.72          5.39         1.76 o                         
  -1  -6  34         19.10         12.98         2.57 o                         
   0  -6  34          3.54          0.71         0.85 o                         
   1  -6  34         31.99         18.80         2.50 o                         
   2  -6  34         10.68          6.16         1.93 o                         
   3  -6  34          3.93          2.48         1.24 o                         
  -5  -5  34         17.60         12.91         3.60 o                         
  -4  -5  34          0.64         45.29         7.52 o                         
  -3  -5  34         46.56         40.48         5.06 o                         
  -2  -5  34          8.48          3.46         2.91 o                         
  -1  -5  34        188.71        152.19         2.98 o                         
   0  -5  34         22.02         34.56         0.99 o                         
   1  -5  34        136.32         71.18         3.56 o                         
   3  -5  34         11.85         13.36         2.25 o                         
   4  -5  34         18.20         21.81         2.10 o                         
   5  -5  34          5.52         11.58         2.85 o                         
  -6  -4  34          4.49         12.90         5.51 o                         
  -5  -4  34          0.33         38.26        12.54 o                         
  -4  -4  34          2.02          6.16         2.94 o                         
  -3  -4  34          8.93         24.29         1.74 o                         
  -2  -4  34          7.25         15.19         1.29 o                         
  -1  -4  34        103.58         75.16         2.28 o                         
   0  -4  34        110.54         96.99         9.00 o                         
   1  -4  34         64.10         50.17         5.21 o                         
   2  -4  34          5.17          5.74         1.12 o                         
   3  -4  34         11.03         26.17         6.35 o                         
   4  -4  34         13.45         21.57         3.84 o                         
   5  -4  34         18.28         37.50         4.42 o                         
   6  -4  34          4.67         16.45         3.51 o                         
  -6  -3  34          9.95         11.55         4.91 o                         
  -5  -3  34         29.48         25.70         4.80 o                         
  -4  -3  34         26.07         34.06         6.21 o                         
  -3  -3  34        222.26        246.54        21.98 o                         
  -2  -3  34        120.39        115.85         2.43 o                         
  -1  -3  34        803.31        663.24        13.02 o                         
   0  -3  34        159.94         88.73         7.43 o                         
   1  -3  34        497.75        507.27         4.16 o                         
   2  -3  34        177.74        140.07         8.77 o                         
   3  -3  34        222.39        192.39         9.54 o                         
   4  -3  34          3.57         21.61         2.50 o                         
   5  -3  34         20.66         26.04         3.26 o                         
   6  -3  34          8.55          9.79         4.06 o                         
  -7  -2  34         27.75         24.26         5.89 o                         
  -6  -2  34         22.10         17.37         5.60 o                         
  -5  -2  34         17.62          7.53         3.73 o                         
  -4  -2  34         17.83         17.02         2.66 o                         
  -3  -2  34        196.11        208.53         5.86 o                         
  -2  -2  34         48.60         44.92         2.47 o                         
  -1  -2  34       1222.82        994.28        51.63 o                         
   0  -2  34         98.24        146.26        19.24 o                         
   1  -2  34       1320.11        982.70        34.44 o                         
   2  -2  34         36.69         43.78         9.27 o                         
   3  -2  34         90.89        126.15         5.57 o                         
   4  -2  34         21.12         10.58         1.65 o                         
   5  -2  34          6.88         19.58         3.09 o                         
   6  -2  34          7.84          5.12         9.50 o                         
   7  -2  34         83.29         70.61         7.56 o                         
  -7  -1  34        151.42         96.73        11.62 o                         
  -6  -1  34         34.65         15.79        10.22 o                         
  -5  -1  34        342.34        291.82        11.54 o                         
  -4  -1  34         62.71         75.00         5.70 o                         
  -3  -1  34        836.24        786.19        28.49 o                         
  -2  -1  34       1608.10       1459.14        52.87 o                         
  -1  -1  34       3106.90       3340.23        55.75 o                         
   0  -1  34        371.19        433.13        11.25 o                         
   1  -1  34       3323.87       3404.80        84.43 o                         
   2  -1  34        941.60       1037.76         8.12 o                         
   3  -1  34        787.94        810.91        30.62 o                         
   4  -1  34        166.05        138.60         5.09 o                         
   5  -1  34        285.73        253.67         9.27 o                         
   6  -1  34         84.64         76.62         7.49 o                         
   7  -1  34        192.77        148.84        14.38 o                         
  -6   0  34          9.32         11.75         6.82 o                         
  -5   0  34         49.70         78.28         8.88 o                         
  -4   0  34        257.06        271.24         9.99 o                         
  -3   0  34         53.01         62.93         3.03 o                         
  -2   0  34         59.40         60.18         3.05 o                         
  -1   0  34        196.98        337.83        12.05 o                         
   0   0  34          2.58         17.33         2.95 o                         
   2   0  34        333.18        340.26         5.64 o                         
   3   0  34         61.80         78.46         5.80 o                         
   4   0  34         62.20        108.61         4.14 o                         
   5   0  34          2.58         45.44         6.56 o                         
   6   0  34          2.52          3.13        12.05 o                         
  -5   1  34        328.82        292.13        12.71 o                         
  -4   1  34         52.23         56.11         4.91 o                         
  -3   1  34        755.18        688.82        24.68 o                         
  -2   1  34       1636.04       1523.50        28.32 o                         
  -1   1  34       3171.03       3195.91        48.57 o                         
   0   1  34        443.40        408.73         8.74 o                         
   1   1  34       3387.97       3423.99        92.47 o                         
   2   1  34        968.72       1040.67        29.88 o                         
   3   1  34        707.16        906.09        48.50 o                         
   4   1  34        155.58        164.54        11.20 o                         
   5   1  34        271.74        240.51        11.35 o                         
  -4   2  34         17.26         18.18         7.27 o                         
  -3   2  34        211.79        229.07         7.24 o                         
  -2   2  34         45.45         46.34         4.28 o                         
  -1   2  34       1047.39        910.89         9.39 o                         
   0   2  34        171.97        104.92        25.46 o                         
   1   2  34       1145.80       1107.49         8.21 o                         
   2   2  34         33.55         51.95         5.17 o                         
   3   2  34        106.37        127.19         5.16 o                         
  -3   3  34        222.71        263.25        10.58 o                         
  -2   3  34         92.43        124.57         3.61 o                         
  -1   3  34        791.51        676.68        45.66 o                         
   0   3  34        162.56         80.28         5.36 o                         
   1   3  34        486.15        482.21        19.23 o                         
   2   3  34        149.93        117.45         5.99 o                         
   3   3  34        222.87        218.09         6.87 o                         
  -2   4  34          8.18         12.45         4.31 o                         
  -1   4  34        131.30        105.84         5.43 o                         
   0   4  34         58.93         88.05         4.23 o                         
   1   4  34         91.78         36.50         6.52 o                         
   2   4  34          6.07         14.80         5.27 o                         
  -1  -7  35         24.33         19.22         8.84 o                         
   0  -7  35         38.95         51.60        25.02 o                         
  -4  -6  35          6.10          0.40         1.18 o                         
  -3  -6  35          3.85          6.11         1.97 o                         
  -2  -6  35          1.54          5.02         2.03 o                         
  -1  -6  35          2.61          4.21         1.11 o                         
   0  -6  35          3.57          1.54         0.90 o                         
   1  -6  35          3.98          2.52         0.85 o                         
   2  -6  35          4.72          3.19         1.84 o                         
   3  -6  35         13.04          1.30         1.33 o                         
  -5  -5  35          4.38          4.66         3.37 o                         
  -4  -5  35          2.73          7.12         2.56 o                         
  -3  -5  35         20.77         15.73         1.87 o                         
  -2  -5  35          1.09          2.36         1.07 o                         
  -1  -5  35        135.25        124.96         3.90 o                         
   0  -5  35        275.63        175.02         7.65 o                         
   1  -5  35        130.86        119.08         5.76 o                         
   2  -5  35         38.26         24.14         3.16 o                         
   3  -5  35         12.10         16.11         4.45 o                         
   4  -5  35          8.37          7.92         1.97 o                         
   5  -5  35          7.56          2.21         3.81 o                         
  -6  -4  35          2.79          6.64         5.39 o                         
  -5  -4  35          6.21         17.01         2.81 o                         
  -4  -4  35         49.55         43.65         3.44 o                         
  -3  -4  35         55.57         75.68        19.72 o                         
  -2  -4  35         18.87         15.08         1.45 o                         
  -1  -4  35         32.11         44.70         1.45 o                         
   0  -4  35        331.94        226.42         7.60 o                         
   1  -4  35        157.15        138.98         5.23 o                         
   2  -4  35         12.35          8.74         1.25 o                         
   3  -4  35        104.11         66.92         2.88 o                         
   4  -4  35         13.09         16.90         3.80 o                         
   5  -4  35          7.59          7.40         2.43 o                         
   6  -4  35         34.66         12.14         3.41 o                         
  -6  -3  35          9.86          9.91         5.06 o                         
  -5  -3  35         33.42         30.54         3.16 o                         
  -4  -3  35        118.98        123.12        22.72 o                         
  -3  -3  35         37.09         34.81         2.38 o                         
  -2  -3  35        251.72        219.66        17.56 o                         
  -1  -3  35        233.06        197.77         7.20 o                         
   0  -3  35         28.97         44.60         2.59 o                         
   1  -3  35        194.98        138.17         7.16 o                         
   2  -3  35        187.39        179.34        18.60 o                         
   3  -3  35         26.71         24.02         2.18 o                         
   4  -3  35         76.50         89.72        12.00 o                         
   5  -3  35         15.32         11.98         2.63 o                         
   6  -3  35          3.42          7.37         3.48 o                         
  -7  -2  35          8.19          5.18         5.68 o                         
  -6  -2  35          3.85          3.73         5.20 o                         
  -5  -2  35          3.40          5.76         3.14 o                         
  -4  -2  35          6.70          7.02         2.46 o                         
  -3  -2  35        167.43        197.82        28.54 o                         
  -2  -2  35        319.22        229.37         6.14 o                         
  -1  -2  35        361.02        322.67         3.77 o                         
   0  -2  35        588.47        520.83         8.74 o                         
   1  -2  35        258.19        266.59         9.19 o                         
   2  -2  35        237.61        177.49         3.11 o                         
   3  -2  35        398.95        405.11         7.33 o                         
   4  -2  35         37.93         34.44         2.89 o                         
   5  -2  35         12.27         22.98         6.13 o                         
   6  -2  35         12.86          9.42         9.53 o                         
   7  -2  35         24.98         27.36         6.58 o                         
  -7  -1  35         63.26         57.40        10.55 o                         
  -6  -1  35          3.88          3.54         9.72 o                         
  -5  -1  35        172.49        163.65         5.90 o                         
  -4  -1  35         93.88        117.37         5.73 o                         
  -3  -1  35        285.42        250.99        18.91 o                         
  -2  -1  35        430.40        362.83         9.94 o                         
  -1  -1  35       5834.85       6482.68       190.55 o                         
   0  -1  35      25935.35      25643.24       467.65 o                         
   1  -1  35       6858.42       7333.94       222.77 o                         
   2  -1  35        329.12        335.37         5.36 o                         
   3  -1  35        264.51        254.91         7.55 o                         
   4  -1  35        173.20        192.58        26.73 o                         
   5  -1  35        267.84        330.99        10.30 o                         
   6  -1  35         15.63         11.64         6.53 o                         
   7  -1  35        171.28        133.03        14.60 o                         
  -6   0  35          4.93          2.15         6.53 o                         
  -5   0  35        528.84        403.91        13.78 o                         
  -4   0  35        471.89        422.59        18.68 o                         
  -3   0  35         32.85         65.43         2.84 o                         
  -2   0  35        620.59        651.50         6.96 o                         
  -1   0  35      28330.48      30699.92       163.63 o                         
   0   0  35         57.93         48.44         4.90 o                         
   2   0  35        710.04        697.18        20.82 o                         
   3   0  35         70.89         76.55         2.37 o                         
   4   0  35        381.17        440.57        20.89 o                         
   5   0  35        593.54        416.20        11.83 o                         
   6   0  35         17.13          7.34        12.33 o                         
  -5   1  35        171.31        178.46         9.15 o                         
  -4   1  35        127.60        112.24         9.20 o                         
  -3   1  35        275.90        199.77         6.87 o                         
  -2   1  35        402.86        403.35        10.31 o                         
  -1   1  35       6119.02       6381.66        73.40 o                         
   0   1  35      24896.95      27091.30      1054.48 o                         
   1   1  35       7140.98       7433.44        47.26 o                         
   2   1  35        302.55        327.90        16.45 o                         
   3   1  35        254.49        267.79         5.08 o                         
   4   1  35        206.32        166.79         9.05 o                         
   5   1  35        266.84        294.68        15.25 o                         
  -4   2  35          4.97          3.81         6.38 o                         
  -3   2  35        150.42        155.63        12.75 o                         
  -2   2  35        297.99        244.87         6.10 o                         
  -1   2  35        335.18        280.76         4.88 o                         
   0   2  35        614.42        525.82        18.28 o                         
   1   2  35        231.99        279.80         5.14 o                         
   2   2  35        216.56        176.03         3.86 o                         
   3   2  35        382.13        357.16         7.59 o                         
  -3   3  35         34.35         31.25         2.59 o                         
  -2   3  35        314.23        204.02         3.82 o                         
  -1   3  35        228.08        150.64         7.45 o                         
   0   3  35         39.29         51.23         2.80 o                         
   1   3  35        190.55        155.01         4.84 o                         
   2   3  35        249.75        263.72        19.29 o                         
   3   3  35         23.97         19.13         2.67 o                         
  -2   4  35         27.30         15.12         7.15 o                         
  -1   4  35         53.40         32.03         6.70 o                         
   0   4  35        308.45        274.35         5.80 o                         
   1   4  35        178.54        120.97         8.01 o                         
   2   4  35         20.73          4.27         5.22 o                         
  -1  -7  36          7.61         20.63         2.19 o                         
   0  -7  36         18.93         37.81        15.50 o                         
  -4  -6  36         10.41          0.52         1.97 o                         
  -3  -6  36          2.91         10.87         2.40 o                         
  -2  -6  36          4.43          8.16         1.70 o                         
  -1  -6  36          2.33          0.95         1.01 o                         
   0  -6  36          2.04          0.79         0.91 o                         
   1  -6  36          2.71          2.78         0.93 o                         
   2  -6  36          1.27          2.57         1.81 o                         
   3  -6  36          5.26          3.52         1.35 o                         
  -5  -5  36          1.25         17.81         3.69 o                         
  -4  -5  36          2.83          2.00         2.92 o                         
  -3  -5  36         17.46         10.70         2.41 o                         
  -2  -5  36         14.53          3.83         2.23 o                         
  -1  -5  36        129.13         87.98         4.52 o                         
   0  -5  36          6.06         33.50         5.11 o                         
   1  -5  36        100.86         92.21         9.50 o                         
   2  -5  36         23.60         16.96         3.07 o                         
   3  -5  36         23.20         19.81         5.04 o                         
   4  -5  36         13.45          8.89         2.75 o                         
   5  -5  36          2.75         14.29         2.97 o                         
  -6  -4  36         10.94          8.96         5.40 o                         
  -5  -4  36          3.34          9.05         2.73 o                         
  -4  -4  36         42.36         71.68         8.05 o                         
  -3  -4  36         20.28         34.74         4.41 o                         
  -2  -4  36         11.14         18.63         1.70 o                         
  -1  -4  36         62.90         25.43         1.72 o                         
   0  -4  36          7.44         15.98         0.98 o                         
   1  -4  36         74.31         59.88         9.44 o                         
   2  -4  36          4.57          5.18         1.15 o                         
   3  -4  36         26.54         28.00         6.53 o                         
   4  -4  36         28.62         26.86         3.92 o                         
   5  -4  36         21.56         20.56         7.42 o                         
   6  -4  36         28.63         29.67         3.85 o                         
  -6  -3  36          8.78          7.39         4.88 o                         
  -5  -3  36         51.15         70.71        12.30 o                         
  -4  -3  36         23.05         29.85         6.92 o                         
  -3  -3  36         17.27         29.95         1.98 o                         
  -2  -3  36         76.79        126.41        21.74 o                         
  -1  -3  36        114.58        108.45         3.65 o                         
   0  -3  36         45.02         33.22         2.07 o                         
   1  -3  36        175.68        160.98         7.99 o                         
   2  -3  36         49.66         94.93         5.35 o                         
   3  -3  36         36.36         39.97         2.57 o                         
   4  -3  36         46.41         42.48         2.77 o                         
   5  -3  36          3.74          6.86         2.57 o                         
   6  -3  36         18.13         11.58         3.50 o                         
  -7  -2  36          6.80         15.56         5.86 o                         
  -6  -2  36          4.40          3.21         5.13 o                         
  -5  -2  36         35.14         16.97         3.72 o                         
  -4  -2  36         17.22         14.37         2.80 o                         
  -3  -2  36         59.82         68.54         3.22 o                         
  -2  -2  36         76.53         60.35         2.88 o                         
  -1  -2  36        604.67        589.97         6.22 o                         
   0  -2  36         68.65         39.61         1.24 o                         
   1  -2  36        220.01        296.49        13.67 o                         
   2  -2  36         92.46         84.79         1.97 o                         
   3  -2  36        182.63        220.95        18.44 o                         
   4  -2  36          6.76         15.50         2.11 o                         
   5  -2  36         22.03         30.33         3.44 o                         
   6  -2  36         29.35         23.64        10.04 o                         
   7  -2  36         11.98          8.43         6.42 o                         
  -7  -1  36          6.66          3.23         8.85 o                         
  -6  -1  36          7.70          7.28         9.05 o                         
  -5  -1  36        117.87        129.07         8.62 o                         
  -4  -1  36        105.65        100.13         8.27 o                         
  -3  -1  36        161.03        190.08         7.74 o                         
  -2  -1  36        514.34        549.08        63.11 o                         
  -1  -1  36         43.05        152.95        22.90 o                         
   0  -1  36        231.36        244.14         7.51 o                         
   1  -1  36         62.64        131.47        20.93 o                         
   2  -1  36        591.67        540.61        29.58 o                         
   3  -1  36        324.35        297.49        10.09 o                         
   4  -1  36         13.45         45.67         3.24 o                         
   5  -1  36        140.87        143.15         7.32 o                         
   6  -1  36         12.72          9.21         6.43 o                         
  -6   0  36          0.88          5.77         6.22 o                         
  -5   0  36          6.95         56.41         8.69 o                         
  -4   0  36          2.03         16.59         3.28 o                         
  -3   0  36        137.03        116.12         3.93 o                         
  -2   0  36         23.06         29.98         2.29 o                         
  -1   0  36        288.13        276.52         5.59 o                         
   2   0  36         44.39         31.56         3.56 o                         
   3   0  36         76.90        105.27         2.80 o                         
   4   0  36        138.02         60.84         4.35 o                         
   5   0  36         43.62        115.49        36.37 o                         
   6   0  36          2.61          5.25        11.93 o                         
  -5   1  36        110.41         92.15         7.98 o                         
  -4   1  36        108.86         85.82         4.92 o                         
  -3   1  36        177.89        183.56        10.82 o                         
  -2   1  36        411.62        577.11        49.44 o                         
  -1   1  36         48.24        113.56        18.39 o                         
   0   1  36        272.92        230.04         9.18 o                         
   1   1  36         67.89        157.44        28.55 o                         
   2   1  36        489.81        583.54        64.42 o                         
   3   1  36        340.48        293.06         6.53 o                         
   4   1  36         16.59         30.78         4.03 o                         
   5   1  36        133.45        164.66        16.56 o                         
  -4   2  36         15.46          8.59         6.77 o                         
  -3   2  36         52.54         82.59        40.10 o                         
  -2   2  36         80.94         65.43         4.41 o                         
  -1   2  36        626.72        536.28        10.91 o                         
   0   2  36         74.47         38.24         1.33 o                         
   1   2  36        241.98        291.69         4.66 o                         
   2   2  36         96.81         93.93         8.13 o                         
   3   2  36        175.52        192.17        31.26 o                         
  -3   3  36         22.46         30.43         2.54 o                         
  -2   3  36        109.86         57.12         6.50 o                         
  -1   3  36        158.37        108.90        11.19 o                         
   0   3  36         29.24         43.30         6.15 o                         
   1   3  36        219.92        174.93         6.06 o                         
   2   3  36         82.52        103.14        11.03 o                         
   3   3  36         41.50         40.30         4.70 o                         
  -2   4  36          8.40          9.80         6.90 o                         
  -1   4  36         38.42         30.78         8.84 o                         
   0   4  36         43.83         24.33         3.21 o                         
   1   4  36         49.79         50.18        39.03 o                         
   2   4  36          1.81          2.80         5.23 o                         
  -2  -7  37          3.12         -0.02         0.90 o                         
  -1  -7  37          7.30         10.71         3.12 o                         
   0  -7  37         75.36         60.76         2.48 o                         
  -4  -6  37          5.02         -0.38         2.14 o                         
  -3  -6  37          6.92          2.33         1.93 o                         
  -2  -6  37          3.74          5.31         1.73 o                         
  -1  -6  37         10.86          2.46         1.08 o                         
   0  -6  37          0.75          0.92         0.93 o                         
   1  -6  37          2.34          2.93         0.77 o                         
   2  -6  37          3.76          1.45         0.79 o                         
   3  -6  37          3.99          1.47         1.38 o                         
  -5  -5  37          5.98         12.44         3.61 o                         
  -4  -5  37          5.60         13.86        10.91 o                         
  -3  -5  37         31.71         18.12         2.32 o                         
  -2  -5  37         22.19         17.66         5.39 o                         
  -1  -5  37         12.35         18.24         4.42 o                         
   0  -5  37        223.03        138.45        12.29 o                         
   1  -5  37         31.90         56.71        13.94 o                         
   2  -5  37         30.73         25.25         3.33 o                         
   3  -5  37         45.71         40.73         3.05 o                         
   4  -5  37          9.27         21.98         2.15 o                         
   5  -5  37          2.13          8.93         3.02 o                         
  -6  -4  37          6.53          9.12         5.66 o                         
  -5  -4  37          3.31         23.41         8.67 o                         
  -4  -4  37         23.75         37.97         6.53 o                         
  -3  -4  37         58.07         41.02         3.66 o                         
  -2  -4  37          3.06          8.22         1.87 o                         
  -1  -4  37         18.04         24.20         4.53 o                         
   0  -4  37        114.15         88.69         6.80 o                         
   1  -4  37         29.86         29.93         4.06 o                         
   2  -4  37          5.62          6.31         1.29 o                         
   3  -4  37         22.57         21.57         3.02 o                         
   4  -4  37         20.04         37.96         4.03 o                         
   5  -4  37         17.59         23.45         3.51 o                         
   6  -4  37          8.84         30.60         8.26 o                         
  -6  -3  37          6.63         10.01         5.27 o                         
  -5  -3  37         77.22         91.81        10.71 o                         
  -4  -3  37         60.81         69.43         7.00 o                         
  -3  -3  37         58.60         53.38         6.74 o                         
  -2  -3  37        445.88        335.80        46.52 o                         
  -1  -3  37       1567.39       1249.80        22.64 o                         
   0  -3  37       1034.06        776.90        31.49 o                         
   1  -3  37       1004.01        850.48        36.89 o                         
   2  -3  37         77.39         63.96         4.69 o                         
   3  -3  37         23.25         14.94         2.86 o                         
   4  -3  37         98.29         83.12         5.54 o                         
   5  -3  37         90.21         60.50        14.51 o                         
   6  -3  37          4.51          9.50         3.45 o                         
  -7  -2  37         11.32          6.05         5.72 o                         
  -6  -2  37         11.41          9.85         5.32 o                         
  -5  -2  37         70.98         43.41         4.95 o                         
  -4  -2  37          4.31          3.78         2.40 o                         
  -3  -2  37        327.76        478.14         7.15 o                         
  -2  -2  37         18.38         15.67         1.47 o                         
  -1  -2  37        654.24        691.20        50.66 o                         
   0  -2  37        200.67        202.48        11.96 o                         
   1  -2  37       1331.54       1291.54        54.23 o                         
   2  -2  37         21.51         16.47         1.15 o                         
   3  -2  37        163.79        120.66        23.45 o                         
   4  -2  37          2.06         12.03         2.56 o                         
   5  -2  37         54.30         41.44         6.66 o                         
   6  -2  37         29.35         13.74         5.92 o                         
   7  -2  37         35.58         39.18         6.72 o                         
  -7  -1  37          7.64          6.71         9.07 o                         
  -6  -1  37         10.12          2.76         8.90 o                         
  -5  -1  37         32.07         57.61         4.87 o                         
  -4  -1  37         35.90         42.67         4.61 o                         
  -3  -1  37       1338.67       1419.36        67.82 o                         
  -2  -1  37        757.61        821.95        16.34 o                         
  -1  -1  37       5026.91       5357.40        83.40 o                         
   0  -1  37      11964.26      14301.02       135.76 o                         
   1  -1  37       4377.79       4545.95        71.29 o                         
   2  -1  37       1732.56       1629.11        71.62 o                         
   3  -1  37       1630.29       1569.85        60.81 o                         
   4  -1  37         67.61         50.20         5.35 o                         
   5  -1  37         40.79         89.20         7.57 o                         
   6  -1  37         23.74         31.86         6.85 o                         
  -6   0  37          0.46          0.34         6.03 o                         
  -5   0  37        347.66        328.07        12.90 o                         
  -4   0  37         65.29         55.95         3.74 o                         
  -3   0  37       1386.06       1292.49        23.12 o                         
  -2   0  37        242.13        198.79         5.00 o                         
  -1   0  37      12348.39      14627.58       158.52 o                         
   0   0  37        111.41         74.30         5.84 o                         
   2   0  37        396.23        318.70        20.23 o                         
   3   0  37       1372.69       1472.87        54.34 o                         
   4   0  37        304.10        305.59         9.71 o                         
   5   0  37        342.98        371.94        66.94 o                         
   6   0  37          0.74          1.83        11.81 o                         
  -5   1  37         37.32         60.14         7.54 o                         
  -4   1  37         39.03         29.69         3.71 o                         
  -3   1  37       1188.28       1170.41        36.60 o                         
  -2   1  37        940.71        779.09         9.83 o                         
  -1   1  37       4860.59       5268.05       151.26 o                         
   0   1  37      12249.21      13168.53       451.69 o                         
   1   1  37       4212.23       4625.60       168.97 o                         
   2   1  37       1913.83       1566.45        97.02 o                         
   3   1  37       1482.10       1548.27       117.10 o                         
   4   1  37         70.63         71.87         5.86 o                         
   5   1  37         46.06         57.97         8.87 o                         
  -4   2  37          5.01          1.60         6.72 o                         
  -3   2  37        229.45        320.85        57.16 o                         
  -2   2  37         19.32         15.91         3.78 o                         
  -1   2  37        917.81        802.42        49.35 o                         
   0   2  37        242.55        207.29         4.35 o                         
   1   2  37       1594.11       1276.55       119.25 o                         
   2   2  37         22.45         15.12         2.24 o                         
   3   2  37         66.30         71.54         3.28 o                         
  -3   3  37         49.24         55.42         5.05 o                         
  -2   3  37        402.64        337.03         4.70 o                         
  -1   3  37       1649.94       1127.95        94.44 o                         
   0   3  37       1033.15        855.68        10.17 o                         
   1   3  37       1085.59        867.70        25.65 o                         
   2   3  37         34.28         51.89        11.08 o                         
   3   3  37         13.92          4.62         2.43 o                         
  -2   4  37          2.47          7.62         6.86 o                         
  -1   4  37         26.56          7.16         4.19 o                         
   0   4  37        178.00        124.36         4.40 o                         
   1   4  37         38.41         33.35         7.81 o                         
   2   4  37          5.02         13.61         6.70 o                         
  -2  -7  38          3.33          2.11         1.21 o                         
  -1  -7  38         45.15          5.07         0.83 o                         
   0  -7  38          1.75          9.19         1.93 o                         
  -4  -6  38          1.48         -0.06         2.33 o                         
  -3  -6  38          4.91          6.11         2.58 o                         
  -2  -6  38          4.43          4.50         1.64 o                         
  -1  -6  38         19.92          8.19         1.25 o                         
   0  -6  38          6.16          6.96         1.03 o                         
   1  -6  38         28.93         21.85         5.39 o                         
   2  -6  38          5.45          1.47         1.47 o                         
   3  -6  38          8.14          3.41         1.52 o                         
  -5  -5  38         16.37          7.56         3.57 o                         
  -4  -5  38         16.38         21.13         3.85 o                         
  -3  -5  38         32.85         23.98         4.05 o                         
  -2  -5  38         13.94          4.73         2.85 o                         
  -1  -5  38         93.01         56.67         4.33 o                         
   0  -5  38         78.47         51.13         1.37 o                         
   1  -5  38        160.17        114.46        42.44 o                         
   2  -5  38          2.31         10.66         4.51 o                         
   3  -5  38          9.39          5.72         1.88 o                         
   4  -5  38         28.39         27.44         3.07 o                         
   5  -5  38         15.14          9.11         3.11 o                         
  -6  -4  38          3.21          4.40         5.53 o                         
  -5  -4  38         26.45         38.29         3.21 o                         
  -4  -4  38         12.80          3.01         2.82 o                         
  -3  -4  38         13.97         17.33         2.53 o                         
  -2  -4  38        124.96        112.76        10.84 o                         
  -1  -4  38         69.14         42.58         3.77 o                         
   0  -4  38         59.70         71.68         3.40 o                         
   1  -4  38        160.61        110.12         7.07 o                         
   2  -4  38         95.20         84.22         5.46 o                         
   3  -4  38         43.07         12.67         2.28 o                         
   4  -4  38         11.18         15.60         3.65 o                         
   5  -4  38         15.81         21.82         2.88 o                         
   6  -4  38         10.34          7.66         3.27 o                         
  -6  -3  38          7.20          5.67         4.94 o                         
  -5  -3  38         16.28         59.11        15.29 o                         
  -4  -3  38          7.29          8.79         2.48 o                         
  -3  -3  38          3.04          5.41         2.03 o                         
  -2  -3  38        358.76        390.55        24.57 o                         
  -1  -3  38        554.10        527.96        23.64 o                         
   0  -3  38        150.93        114.51         3.96 o                         
   1  -3  38        337.78        250.58        19.75 o                         
   2  -3  38        579.47        463.18        13.76 o                         
   3  -3  38         34.02         30.35         1.86 o                         
   4  -3  38          6.92         18.67         2.52 o                         
   5  -3  38         18.79         15.63         3.40 o                         
   6  -3  38         20.34         12.57         3.43 o                         
  -7  -2  38          9.47          6.04         5.82 o                         
  -6  -2  38          7.56          0.91         4.80 o                         
  -5  -2  38          5.38          6.59         3.62 o                         
  -4  -2  38        156.10        165.79         4.58 o                         
  -3  -2  38        386.12        463.52        10.62 o                         
  -2  -2  38          8.83         15.55         2.09 o                         
  -1  -2  38       1134.60       1058.14        20.01 o                         
   0  -2  38        119.23        115.25         2.29 o                         
   1  -2  38       1146.81       1104.37        26.34 o                         
   2  -2  38          5.54         12.54         1.07 o                         
   3  -2  38        610.97        656.42        22.02 o                         
   4  -2  38        187.53        190.33         5.53 o                         
   5  -2  38         44.92         40.43         3.62 o                         
   6  -2  38         12.83         10.05         5.72 o                         
   7  -2  38         37.32         39.97         7.06 o                         
  -7  -1  38        118.04         89.34        11.43 o                         
  -6  -1  38         35.15         20.51         9.76 o                         
  -5  -1  38        236.74        248.74        10.26 o                         
  -4  -1  38        136.82        121.50         9.90 o                         
  -3  -1  38        495.71        465.25        71.24 o                         
  -2  -1  38       1012.77       1271.30        43.12 o                         
  -1  -1  38         94.81        108.86         5.69 o                         
   0  -1  38        194.40        196.38         6.56 o                         
   1  -1  38        132.26        135.14         4.10 o                         
   2  -1  38       1319.97       1350.48        62.10 o                         
   3  -1  38        651.33        606.77        25.79 o                         
   4  -1  38        125.51        134.77         8.51 o                         
   5  -1  38        152.71        124.60        52.80 o                         
   6  -1  38         54.08         51.73         7.43 o                         
  -6   0  38          2.80          2.39         7.70 o                         
  -5   0  38        129.08        119.24         7.54 o                         
  -4   0  38         37.55        121.10         8.34 o                         
  -3   0  38        145.74        165.19         5.34 o                         
  -2   0  38        248.75        193.00         3.71 o                         
  -1   0  38        133.83        160.84         4.16 o                         
   2   0  38         73.90        116.23         6.61 o                         
   3   0  38        134.23        166.65         5.65 o                         
   4   0  38         53.19        120.84         4.90 o                         
   5   0  38         89.03         90.91        14.51 o                         
   6   0  38         12.98         34.64        12.79 o                         
  -5   1  38        254.59        224.15         9.68 o                         
  -4   1  38        161.33        110.02         5.02 o                         
  -3   1  38        438.19        326.94         7.02 o                         
  -2   1  38       1017.70       1187.36        19.42 o                         
  -1   1  38        105.28         99.76         1.98 o                         
   0   1  38        188.59        174.92         5.19 o                         
   1   1  38        142.59        138.03         1.98 o                         
   2   1  38       1324.94       1406.59        83.85 o                         
   3   1  38        594.15        701.72        13.42 o                         
   4   1  38        149.91        126.51         6.06 o                         
   5   1  38        171.00        152.20        16.34 o                         
  -3   2  38        446.08        370.59        10.32 o                         
  -2   2  38          7.97          7.50         3.76 o                         
  -1   2  38       1219.36       1032.94        13.78 o                         
   0   2  38         72.89        101.21         3.92 o                         
   1   2  38       1231.18       1121.63        79.67 o                         
   2   2  38          4.67         13.49         2.26 o                         
   3   2  38        670.44        711.48        21.34 o                         
  -3   3  38         11.33          2.31         2.33 o                         
  -2   3  38        419.85        363.28        10.88 o                         
  -1   3  38        596.78        334.69        34.20 o                         
   0   3  38        148.37        108.55         4.52 o                         
   1   3  38        380.72        291.13        20.19 o                         
   2   3  38        640.22        503.69        29.07 o                         
   3   3  38         42.27         36.04         3.00 o                         
  -1   4  38         66.31         51.89         7.87 o                         
   0   4  38         64.01         68.08         3.87 o                         
   1   4  38        157.64         97.09         3.77 o                         
   2   4  38        103.90         64.70         7.73 o                         
  -2  -7  39         31.76          6.99         1.58 o                         
  -1  -7  39          1.69          1.42         1.14 o                         
  -4  -6  39          3.70          1.35         2.49 o                         
  -3  -6  39          3.34          6.69         2.06 o                         
  -2  -6  39         14.37          6.29         2.00 o                         
  -1  -6  39          8.95          8.23         1.81 o                         
   0  -6  39         38.92         27.96         2.95 o                         
   1  -6  39          7.56          6.91         1.50 o                         
   2  -6  39          9.88          3.87         1.54 o                         
   3  -6  39          2.86          2.10         1.42 o                         
  -5  -5  39         15.89         81.53        15.10 o                         
  -4  -5  39         13.22         15.10         2.65 o                         
  -3  -5  39         17.52         14.83         2.83 o                         
  -2  -5  39         62.69         34.75         3.26 o                         
  -1  -5  39         73.42         26.00         2.47 o                         
   0  -5  39         39.62         43.67         4.65 o                         
   1  -5  39         58.02         40.31         4.41 o                         
   2  -5  39         25.57         28.07         5.62 o                         
   3  -5  39         15.48          9.12         1.98 o                         
   4  -5  39         22.64         25.03         2.98 o                         
   5  -5  39         16.33         57.41         5.47 o                         
  -6  -4  39          3.43          6.50         5.79 o                         
  -5  -4  39         21.98         39.47         3.72 o                         
  -4  -4  39         30.42         57.97         7.23 o                         
  -3  -4  39         23.16         25.96         3.40 o                         
  -2  -4  39         62.86         72.23         3.86 o                         
  -1  -4  39        198.72        149.59         2.70 o                         
   0  -4  39       1107.87        729.76        23.71 o                         
   1  -4  39        103.40         76.71         5.48 o                         
   2  -4  39         80.15         84.85         6.76 o                         
   3  -4  39         94.33         82.73         5.64 o                         
   4  -4  39         48.14         40.36         3.95 o                         
   5  -4  39          2.29         14.70         2.55 o                         
   6  -4  39         11.27         11.13         3.47 o                         
  -6  -3  39          9.87          5.12         5.06 o                         
  -5  -3  39         47.54         71.14        17.37 o                         
  -4  -3  39         48.77         49.76         2.94 o                         
  -3  -3  39        246.55        249.11        17.06 o                         
  -2  -3  39        220.03        209.43         8.92 o                         
  -1  -3  39        141.43        103.77         6.19 o                         
   0  -3  39        123.29        106.72         2.03 o                         
   1  -3  39        296.69        239.78         3.38 o                         
   2  -3  39        262.97        279.12        15.75 o                         
   3  -3  39        381.52        351.76        22.44 o                         
   4  -3  39         61.41         51.11        11.55 o                         
   5  -3  39         10.69          5.86         2.63 o                         
   6  -3  39          2.42          5.32         3.55 o                         
  -7  -2  39         66.17         70.75         7.44 o                         
  -6  -2  39         17.31         17.37         5.09 o                         
  -5  -2  39         75.44         77.57        13.58 o                         
  -4  -2  39         53.39         75.55         3.64 o                         
  -3  -2  39        276.92        328.33         6.41 o                         
  -2  -2  39        170.57        171.15         3.15 o                         
  -1  -2  39       1889.20       1579.52        37.51 o                         
   0  -2  39       3429.76       3297.56       117.43 o                         
   1  -2  39        757.99        676.86        11.89 o                         
   2  -2  39        330.12        268.10         3.76 o                         
   3  -2  39        318.31        328.87         6.76 o                         
   4  -2  39        224.45        234.58        15.97 o                         
   5  -2  39         85.64        101.25         3.94 o                         
   6  -2  39         29.55         43.09         6.34 o                         
   7  -2  39         73.75         94.67         7.62 o                         
  -7  -1  39          3.08          9.12         9.08 o                         
  -6  -1  39         23.99         20.03         9.70 o                         
  -5  -1  39        120.75        124.80         5.51 o                         
  -4  -1  39        249.91        216.26        17.01 o                         
  -3  -1  39        294.07        287.01        24.13 o                         
  -2  -1  39       1755.07       1665.42       154.83 o                         
  -1  -1  39         52.84        102.20         2.56 o                         
   0  -1  39        824.51       1000.61        44.75 o                         
   1  -1  39        157.75        150.47         6.41 o                         
   2  -1  39       1293.91       1028.23        41.08 o                         
   3  -1  39        210.47        294.05        18.65 o                         
   4  -1  39        331.68        269.69         7.38 o                         
   5  -1  39         77.36         81.77         4.96 o                         
   6  -1  39         66.59         46.36         7.35 o                         
  -6   0  39         66.21         48.62         9.39 o                         
  -5   0  39        105.13        117.96         7.37 o                         
  -4   0  39       1485.10       1418.23        37.34 o                         
  -3   0  39        171.03        155.10         5.54 o                         
  -2   0  39       3289.74       3412.75        17.01 o                         
  -1   0  39        623.38        900.81         7.20 o                         
   2   0  39       5235.81       4653.16        27.92 o                         
   3   0  39        175.59        178.76         3.34 o                         
   4   0  39       1691.10       1545.31        33.37 o                         
   5   0  39          9.34         34.46        11.81 o                         
   6   0  39         98.79        110.59        14.06 o                         
  -5   1  39        116.78        179.70         8.90 o                         
  -4   1  39        224.13        217.88         7.61 o                         
  -3   1  39        336.19        253.02        18.94 o                         
  -2   1  39       1452.15       1681.04       148.46 o                         
  -1   1  39         81.20         78.83         4.63 o                         
   0   1  39        960.34        928.75        15.41 o                         
   1   1  39        185.91        152.54         4.59 o                         
   2   1  39        995.34       1130.18       106.36 o                         
   3   1  39        251.81        253.02         5.55 o                         
   4   1  39        306.70        300.54        25.13 o                         
   5   1  39         73.35        116.65        15.17 o                         
  -4   2  39         58.18         53.45         7.81 o                         
  -3   2  39        288.57        262.54        68.63 o                         
  -2   2  39        213.81        160.75         5.47 o                         
  -1   2  39       1770.74       1317.79        27.66 o                         
   0   2  39       3960.08       3434.94        52.95 o                         
   1   2  39        638.64        702.09        71.39 o                         
   2   2  39        373.06        348.87         5.33 o                         
   3   2  39        330.37        324.13         5.47 o                         
  -3   3  39        283.31        213.11         8.57 o                         
  -2   3  39        231.94        183.62         5.49 o                         
  -1   3  39        119.75        146.49         3.05 o                         
   0   3  39        124.70         90.60         2.42 o                         
   1   3  39        275.36        238.34         5.13 o                         
   2   3  39        274.45        287.58        13.47 o                         
   3   3  39        418.03        372.55        29.20 o                         
  -1   4  39        221.42        140.97        31.12 o                         
   0   4  39       1165.58        796.34         9.01 o                         
   1   4  39        125.72         91.17         4.72 o                         
   2   4  39        126.04        133.63        45.65 o                         
  -2  -7  40          2.91          1.95         1.79 o                         
  -1  -7  40          6.23          0.42         1.16 o                         
  -4  -6  40          9.35         -1.34         2.68 o                         
  -3  -6  40          3.77          3.00         1.96 o                         
  -2  -6  40          8.79         12.09         3.58 o                         
  -1  -6  40          3.35          3.26         1.50 o                         
   0  -6  40         23.37         14.70         2.70 o                         
   1  -6  40          5.56          5.12         1.26 o                         
   2  -6  40          1.84          2.06         1.25 o                         
   3  -6  40          2.64          1.48         1.46 o                         
  -5  -5  40         60.84         58.40         4.55 o                         
  -4  -5  40          9.47          7.20         2.45 o                         
  -3  -5  40         13.24          9.07         1.63 o                         
  -2  -5  40         37.23         29.42         2.95 o                         
  -1  -5  40         67.82         38.30         1.48 o                         
   0  -5  40        113.62         67.44         6.58 o                         
   1  -5  40         71.75         59.87         2.54 o                         
   2  -5  40         71.78         45.46         8.36 o                         
   3  -5  40         31.95         22.81         3.90 o                         
   4  -5  40          5.90          8.97         2.26 o                         
   5  -5  40         22.62         54.51         5.49 o                         
  -6  -4  40         14.95         17.15         6.38 o                         
  -5  -4  40         14.95         32.62         7.86 o                         
  -4  -4  40         15.30         26.17         3.25 o                         
  -3  -4  40         39.79         25.36         3.48 o                         
  -2  -4  40         24.38         32.06         5.42 o                         
  -1  -4  40         49.87         41.07         2.10 o                         
   0  -4  40         85.24         62.95         2.62 o                         
   1  -4  40         99.31         77.46         2.92 o                         
   2  -4  40         27.41         46.96         3.46 o                         
   3  -4  40         50.66         81.67         3.61 o                         
   4  -4  40          6.42         13.29         4.85 o                         
   5  -4  40         10.23         10.16         2.46 o                         
   6  -4  40          3.29         12.74         3.38 o                         
  -6  -3  40          8.10         11.29         5.07 o                         
  -5  -3  40         36.80         37.65         8.02 o                         
  -4  -3  40         54.29         88.03         9.73 o                         
  -3  -3  40         13.66         39.62         8.67 o                         
  -2  -3  40        495.16        405.39        51.79 o                         
  -1  -3  40        601.14        498.36        13.61 o                         
   0  -3  40         27.23         22.58         3.08 o                         
   1  -3  40        680.94        583.92        22.53 o                         
   2  -3  40        421.27        350.39        20.34 o                         
   3  -3  40         14.77         30.65         7.78 o                         
   4  -3  40         90.61         67.59         8.41 o                         
   5  -3  40         50.78         31.53         9.69 o                         
   6  -3  40          4.67          0.34         3.36 o                         
  -7  -2  40         10.68          5.58         6.16 o                         
  -6  -2  40          2.85          7.85         5.07 o                         
  -5  -2  40         73.70         52.20         4.70 o                         
  -4  -2  40         30.85         34.63         3.48 o                         
  -3  -2  40        545.49        666.90         8.67 o                         
  -2  -2  40         26.89         27.88         1.87 o                         
  -1  -2  40        412.07        390.87         6.83 o                         
   0  -2  40        109.87        134.39         3.28 o                         
   1  -2  40        332.19        360.03         7.68 o                         
   2  -2  40         30.36         49.71         2.33 o                         
   3  -2  40        376.96        385.22        11.13 o                         
   4  -2  40         49.66         45.51         3.09 o                         
   5  -2  40        103.36         94.72        19.39 o                         
   6  -2  40          6.66         12.73         5.80 o                         
   7  -2  40         44.53         35.52         6.86 o                         
  -7  -1  40         21.80          7.81         8.98 o                         
  -6  -1  40          8.12          8.72         9.22 o                         
  -5  -1  40        123.77        100.14         5.25 o                         
  -4  -1  40         65.50         68.96         2.75 o                         
  -3  -1  40        685.34        627.86        12.02 o                         
  -2  -1  40        396.53        457.67        14.76 o                         
  -1  -1  40        162.06        174.97         9.01 o                         
   0  -1  40        180.37        379.55        54.81 o                         
   1  -1  40        241.91        226.84         6.46 o                         
   2  -1  40        533.70        486.04        17.46 o                         
   3  -1  40       1063.80       1058.43         8.69 o                         
   4  -1  40        146.73        128.96        15.54 o                         
   5  -1  40        150.71        175.73         8.73 o                         
   6  -1  40         14.38         20.24         6.90 o                         
  -6   0  40         52.39         34.03         8.54 o                         
  -5   0  40        246.83        173.38         8.17 o                         
  -4   0  40         98.37        107.50         7.19 o                         
  -3   0  40          8.28         10.04         2.33 o                         
  -2   0  40        101.06        146.02         3.69 o                         
  -1   0  40         71.51        150.92        17.74 o                         
   2   0  40         82.71        159.23         6.41 o                         
   3   0  40         82.62         67.99         2.36 o                         
   4   0  40         33.62         95.37         3.19 o                         
   5   0  40        178.98        140.28        14.13 o                         
   6   0  40         40.76         37.00        12.27 o                         
  -5   1  40        124.85        102.19         9.45 o                         
  -4   1  40         78.80         50.18         5.10 o                         
  -3   1  40        707.98        637.04        10.10 o                         
  -2   1  40        375.88        445.20        27.01 o                         
  -1   1  40        183.72        156.69         2.59 o                         
   0   1  40        330.89        350.72        42.57 o                         
   1   1  40        263.51        230.43         2.49 o                         
   2   1  40        512.73        491.19         4.22 o                         
   3   1  40       1085.17        967.26        47.60 o                         
   4   1  40        159.94        153.68         6.30 o                         
   5   1  40        151.94        182.54        16.05 o                         
  -4   2  40         31.70         54.72         7.87 o                         
  -3   2  40        526.36        479.03        14.25 o
[truncated: 437,077 more chars]
